# Supplementary material for: Crystal and mol­ecular structures of two silver(I) amidinates, including an unexpected co-crystal with a lithium amidinate
Source: Acta Crystallogr E Crystallogr Commun. 2016 Nov 15;72(Pt 12):1786–90. doi: 10.1107/S2056989016017680 (PMC5137609; doi:10.1107/S2056989016017680)
Supplement: Supplementary file 1 [file e-72-01786-sup1.cif]

##############################################################################
#                                                                            #
# This CIF contains the data in a paper accepted for publication in          #
# Acta Crystallographica Section E. It conforms to the requirements of       #
# Notes for Authors for Acta Crystallographica Section E, and has been       #
# peer reviewed under the auspices of the IUCr Commission on Journals.       #
#                                                                            #
# Full details of the Crystallographic Information File format               #
# are given in the paper "The Crystallographic Information File (CIF):       #
# a New Standard Archive File for Crystallography" by S. R. Hall, F. H.      #
# Allen and I. D. Brown [Acta Cryst. (1991), A47, 655-685].                  #
#                                                                            #
# The current version of the core CIF dictionary is obtainable from          #
# ftp://ftp.iucr.org/pub/cif_core.dic.                                       #
#                                                                            #
# Software is freely available for graphical display of the structure(s)     #
# in this CIF. For information consult the CIF software page                 #
# http://www.iucr.org/resources/cif/software.                                #
#                                                                            #
# This file may be used for bona fide research purposes within the           #
# scientific community so long as proper attribution is given to the journal # 
# article from which it was obtained.                                        #
#                                                                            #
##############################################################################
data_compound_1
_database_code_depnum_ccdc_archive 'CCDC 1515190'
_audit_creation_method     'SHELXL-2016/4'
_journal_date_recd_electronic     2016-10-13
_journal_date_accepted     2016-11-05
_journal_name_full     'Acta Crystallographica, Section E'
_journal_year     2016
_journal_volume     72
_journal_issue     12
_journal_page_first     1786
_journal_page_last     1790
_journal_paper_category     GM
_journal_paper_doi     10.1107/S2056989016017680
_journal_coeditor_code     WM5332
_publ_contact_author_name     'Frank T. Edelmann'
_publ_contact_author_address
;
Chemisches Institut der Otto-von-Guericke-Universit\"at Magdeburg,
Universit\"atsplatz 2, 39106 Magdeburg, Germany
;
_publ_contact_author_email     frank.edelmann@ovgu.de
_publ_contact_author_fax     '0049391 67 12933'
_publ_contact_author_phone     '0049391 67 58327'
_publ_section_title
;
Crystal and molecular structures of two silver(I) amidinates, including an
unexpected co-crystal with a lithium amidinate
;
loop_
    _publ_author_name
    _publ_author_footnote
    _publ_author_address
    'Wang, Sida' .
;
Chemisches Institut der Otto-von-Guericke-Universit\"at Magdeburg,
Universit\"atsplatz 2, 39106 Magdeburg, Germany
;
    'Harmgarth, Nicole' .
;
Chemisches Institut der Otto-von-Guericke-Universit\"at Magdeburg,
Universit\"atsplatz 2, 39106 Magdeburg, Germany
;
    'Liebing, Phil' .
;
Chemisches Institut der Otto-von-Guericke-Universit\"at Magdeburg,
Universit\"atsplatz 2, 39106 Magdeburg, Germany
;
    'Edelmann, Frank T.' .
;
Chemisches Institut der Otto-von-Guericke-Universit\"at Magdeburg,
Universit\"atsplatz 2, 39106 Magdeburg, Germany
;
_publ_section_synopsis
;
In the dimeric silver(I) amidinates [Ag{<i>R</i>C(N<i>R</i>')~2~}]~2~ (<i>R</i>
= Ph, cyclopropylalkynyl; <i>R</i>' = Cy, <i>^i^</i>Pr), a centrosymmetric
planar Ag~2~N~4~C~2~ ring with strictly linearly coordinated silver ions is
present. [Ag{<i>cyclo</i>-C~3~H~5~---C\\tb C--C(NCy)~2~}]~2~ forms a 1:1
co-crystal with the related lithium derivative
[Li{<i>cyclo</i>-C~3~H~5~---C\\tb C--C(NCy)~2~}(THF)]~2~, in which the lithium
component exhibits a typical dimeric ladder structure.
;
_chemical_name_systematic
;\
Bis[\m-<i>N</i>^1^,<i>N</i>^2^-bis(propan-2-yl)benzamidinato-\
\k^2^<i>N</i>^1^:<i>N</i>^2^]disilver(I)
;
_chemical_name_common     ?
_chemical_formula_moiety     'C26 H38 Ag2 N4'
_chemical_formula_sum     'C26 H38 Ag2 N4'
_chemical_formula_iupac     '[Ag2 (C13 H19 N2)2]'
_chemical_formula_weight     622.34
_chemical_melting_point     ?
_shelx_space_group_comment
;
The symmetry employed for this shelxl refinement is uniquely defined
by the following loop, which should always be used as a source of
symmetry information in preference to the above space-group names.
They are only intended as comments.
;
_space_group_crystal_system     orthorhombic
_space_group_name_H-M_alt     'P b c a'
_space_group_name_Hall     '-P 2ac 2ab'
loop_
    _space_group_symop_operation_xyz
    'x, y, z'
    '-x+1/2, -y, z+1/2'
    'x+1/2, -y+1/2, -z'
    '-x, y+1/2, -z+1/2'
    '-x, -y, -z'
    'x-1/2, y, -z-1/2'
    '-x-1/2, y-1/2, z'
    'x, -y-1/2, z-1/2'
_cell_length_a     11.7112(6)
_cell_length_b     15.9238(6)
_cell_length_c     14.8703(6)
_cell_angle_alpha     90
_cell_angle_beta     90
_cell_angle_gamma     90
_cell_volume     2773.1(2)
_cell_formula_units_Z     4
_cell_measurement_reflns_used     11797
_cell_measurement_theta_min     2.557
_cell_measurement_theta_max     29.143
_cell_measurement_temperature     153(2)
_exptl_crystal_description     plate
_exptl_crystal_colour     colorless
_exptl_crystal_size_max     0.230
_exptl_crystal_size_mid     0.210
_exptl_crystal_size_min     0.090
_exptl_crystal_density_diffrn     1.491
_exptl_crystal_density_meas     ?
_exptl_crystal_density_method     ?
_exptl_crystal_F_000     1264
_exptl_absorpt_coefficient_mu     1.431
_exptl_absorpt_correction_type     numerical
_exptl_absorpt_process_details
;
(<i>X-AREA</i> and <i>X-RED</i>; Stoe & Cie, 2002)
;
_shelx_estimated_absorpt_T_min     0.734
_shelx_estimated_absorpt_T_max     0.882
_exptl_absorpt_correction_T_min     0.7130
_exptl_absorpt_correction_T_max     0.8739
_diffrn_ambient_temperature     153(2)
_diffrn_radiation_type     MoK\a
_diffrn_radiation_wavelength     0.71073
_diffrn_measurement_device_type     'Stoe IPDS 2T'
_diffrn_measurement_method     'area detector'
_diffrn_detector_area_resol_mean     6.67
_diffrn_reflns_number     9641
_diffrn_reflns_av_R_equivalents     0.0296
_diffrn_reflns_theta_min     2.557
_diffrn_reflns_theta_max     27.000
_diffrn_reflns_theta_full     25.242
_diffrn_measured_fraction_theta_max     0.999
_diffrn_measured_fraction_theta_full     0.999
_diffrn_reflns_limit_h_min     -12
_diffrn_reflns_limit_h_max     14
_diffrn_reflns_limit_k_min     -17
_diffrn_reflns_limit_k_max     20
_diffrn_reflns_limit_l_min     -18
_diffrn_reflns_limit_l_max     17
_refine_special_details     ?
_reflns_number_total     3026
_reflns_number_gt     2360
_reflns_threshold_expression     'I > 2\s(I)'
_refine_ls_structure_factor_coef     Fsqd
_refine_ls_matrix_type     full
_refine_ls_R_factor_all     0.0370
_refine_ls_R_factor_gt     0.0238
_refine_ls_wR_factor_gt     0.0440
_refine_ls_wR_factor_ref     0.0467
_refine_ls_goodness_of_fit_ref     0.991
_refine_ls_restrained_S_all     0.991
_refine_ls_number_reflns     3026
_refine_ls_number_parameters     150
_refine_ls_number_restraints     0
_refine_ls_hydrogen_treatment     constr
_refine_ls_weighting_scheme     calc
_refine_ls_weighting_details
                      'w=1/[\s^2^(Fo^2^)+(0.0238P)^2^] where P=(Fo^2^+2Fc^2^)/3'
_atom_sites_solution_hydrogens     geom
_atom_sites_solution_primary     heavy
_atom_sites_solution_secondary     difmap
_refine_ls_shift/su_max     0.002
_refine_ls_shift/su_mean     0.000
_refine_diff_density_max     0.344
_refine_diff_density_min     -0.285
_refine_ls_extinction_method
;
SHELXL2016 (Sheldrick, 2015b)
;
_refine_ls_extinction_coef     0.00133(9)
_refine_ls_extinction_expression
                                  'Fc^*^=kFc[1+0.001xFc^2^\l^3^/sin(2\q)]^-1/4^'
loop_
    _atom_type_symbol
    _atom_type_description
    _atom_type_scat_dispersion_real
    _atom_type_scat_dispersion_imag
    _atom_type_scat_source
    'C' 'C' 0.0033 0.0016
                         'International Tables Vol C Tables 4.2.6.8 and 6.1.1.4'
    'H' 'H' 0.0000 0.0000
                         'International Tables Vol C Tables 4.2.6.8 and 6.1.1.4'
    'N' 'N' 0.0061 0.0033
                         'International Tables Vol C Tables 4.2.6.8 and 6.1.1.4'
    'Ag' 'Ag' -0.8971 1.1015
                         'International Tables Vol C Tables 4.2.6.8 and 6.1.1.4'
_computing_data_collection
;
X-AREA (Stoe & Cie, 2002)
;
_computing_cell_refinement
;
X-AREA (Stoe & Cie, 2002)
;
_computing_data_reduction
;
X-AREA and X-RED (Stoe & Cie, 2002)
;
_computing_structure_solution
;
SHELXT2013 (Sheldrick, 2015a)
;
_computing_structure_refinement
;
SHELXL2016 (Sheldrick, 2015b)
;
_computing_molecular_graphics
;
DIAMOND (Brandenburg, 1999)
;
_computing_publication_material
;
publCIF (Westrip, 2010)
;
loop_
    _atom_site_type_symbol
    _atom_site_label
    _atom_site_fract_x
    _atom_site_fract_y
    _atom_site_fract_z
    _atom_site_U_iso_or_equiv
    _atom_site_adp_type
    _atom_site_calc_flag
    _atom_site_occupancy
    _atom_site_disorder_assembly
    _atom_site_disorder_group
    C C1 0.89250(17) 0.84957(11) 0.52126(14) 0.0180(4) Uani d 1 . .
    C C2 0.84003(17) 0.76359(12) 0.53144(14) 0.0192(4) Uani d 1 . .
    C C3 0.72930(18) 0.75332(14) 0.56240(15) 0.0269(5) Uani d 1 . .
    H H1 0.684814 0.801041 0.577986 0.032 Uiso calc 1 . .
    C C4 0.6834(2) 0.67346(15) 0.57063(17) 0.0339(6) Uani d 1 . .
    H H2 0.607343 0.666906 0.591646 0.041 Uiso calc 1 . .
    C C5 0.7464(2) 0.60378(15) 0.54883(17) 0.0347(6) Uani d 1 . .
    H H3 0.714312 0.549257 0.554655 0.042 Uiso calc 1 . .
    C C6 0.8568(2) 0.61370(14) 0.51837(17) 0.0347(6) Uani d 1 . .
    H H4 0.901066 0.565694 0.503496 0.042 Uiso calc 1 . .
    C C7 0.9036(2) 0.69336(13) 0.50927(16) 0.0279(5) Uani d 1 . .
    H H5 0.979524 0.699645 0.487771 0.034 Uiso calc 1 . .
    C C8 0.9646(2) 0.83508(14) 0.67386(15) 0.0307(5) Uani d 1 . .
    H H6 0.926464 0.779127 0.668444 0.037 Uiso calc 1 . .
    C C9 1.0893(3) 0.82211(19) 0.6933(2) 0.0519(8) Uani d 1 . .
    H H7 1.097759 0.790334 0.749337 0.062 Uiso calc 1 . .
    H H9 1.126925 0.876767 0.699461 0.062 Uiso calc 1 . .
    H H8 1.124389 0.790784 0.643782 0.062 Uiso calc 1 . .
    C C10 0.9090(3) 0.8841(2) 0.7489(2) 0.0657(10) Uani d 1 . .
    H H12 0.915326 0.852442 0.805200 0.079 Uiso calc 1 . .
    H H10 0.828196 0.893125 0.734664 0.079 Uiso calc 1 . .
    H H11 0.947262 0.938437 0.755509 0.079 Uiso calc 1 . .
    C C11 0.8084(2) 0.85689(12) 0.37151(15) 0.0255(5) Uani d 1 . .
    H H13 0.793586 0.795930 0.382647 0.031 Uiso calc 1 . .
    C C12 0.6952(2) 0.90348(17) 0.3702(2) 0.0431(7) Uani d 1 . .
    H H15 0.648800 0.883280 0.319816 0.052 Uiso calc 1 . .
    H H16 0.709247 0.963797 0.363193 0.052 Uiso calc 1 . .
    H H14 0.654535 0.893414 0.426792 0.052 Uiso calc 1 . .
    C C13 0.8693(3) 0.86641(16) 0.28221(16) 0.0398(6) Uani d 1 . .
    H H19 0.821450 0.843287 0.234130 0.048 Uiso calc 1 . .
    H H18 0.942018 0.836057 0.284187 0.048 Uiso calc 1 . .
    H H17 0.883690 0.926043 0.270543 0.048 Uiso calc 1 . .
    N N1 0.95209(16) 0.88054(10) 0.58907(12) 0.0225(4) Uani d 1 . .
    N N2 0.88089(15) 0.88965(10) 0.44393(12) 0.0194(4) Uani d 1 . .
    Ag AG 1.04222(2) 0.99411(2) 0.58280(2) 0.01974(6) Uani d 1 . .
loop_
    _atom_site_aniso_label
    _atom_site_aniso_U_11
    _atom_site_aniso_U_22
    _atom_site_aniso_U_33
    _atom_site_aniso_U_12
    _atom_site_aniso_U_13
    _atom_site_aniso_U_23
    C1 0.0154(10) 0.0156(8) 0.0229(10) -0.0005(7) 0.0023(8) -0.0010(7)
    C2 0.0205(11) 0.0201(9) 0.0172(10) -0.0048(8) -0.0028(8) 0.0025(8)
    C3 0.0226(13) 0.0312(10) 0.0269(11) -0.0027(9) -0.0015(9) 0.0032(9)
    C4 0.0260(12) 0.0422(12) 0.0334(14) -0.0165(10) -0.0069(10) 0.0108(11)
    C5 0.0462(15) 0.0267(10) 0.0312(13) -0.0194(10) -0.0126(12) 0.0066(9)
    C6 0.0454(15) 0.0207(10) 0.0381(14) -0.0038(10) -0.0069(12) -0.0004(10)
    C7 0.0317(13) 0.0213(9) 0.0308(13) -0.0027(9) 0.0007(10) 0.0003(9)
    C8 0.0435(15) 0.0276(10) 0.0209(11) -0.0129(11) -0.0057(11) 0.0074(9)
    C9 0.057(2) 0.0559(17) 0.0424(17) 0.0170(14) -0.0130(15) 0.0194(14)
    C10 0.068(2) 0.101(3) 0.0281(15) 0.0053(19) 0.0150(17) 0.0124(19)
    C11 0.0309(12) 0.0185(9) 0.0270(12) -0.0041(9) -0.0118(10) -0.0007(8)
    C12 0.0332(14) 0.0476(14) 0.0484(17) 0.0024(12) -0.0179(13) -0.0024(13)
    C13 0.0567(18) 0.0383(12) 0.0243(12) -0.0063(13) -0.0097(12) -0.0104(10)
    N1 0.0273(9) 0.0213(7) 0.0190(9) -0.0074(7) -0.0039(8) 0.0036(7)
    N2 0.0213(9) 0.0169(7) 0.0200(9) -0.0028(7) -0.0058(7) 0.0006(6)
    AG 0.02505(8) 0.01632(8) 0.01784(8) -0.00466(6) -0.00495(6) 0.00110(6)
_geom_special_details
;
 All esds (except the esd in the dihedral angle between two l.s. planes)
 are estimated using the full covariance matrix.  The cell esds are taken
 into account individually in the estimation of esds in distances, angles
 and torsion angles; correlations between esds in cell parameters are only
 used when they are defined by crystal symmetry.  An approximate (isotropic)
 treatment of cell esds is used for estimating esds involving l.s. planes.
;
loop_
    _geom_bond_atom_site_label_1
    _geom_bond_atom_site_label_2
    _geom_bond_site_symmetry_2
    _geom_bond_distance
    _geom_bond_publ_flag
    C1 N1 . 1.322(3) ?
    C1 N2 . 1.322(3) ?
    C1 C2 . 1.508(3) ?
    C2 C7 . 1.383(3) ?
    C2 C3 . 1.386(3) ?
    C3 C4 . 1.386(3) ?
    C3 H1 . 0.9500 ?
    C4 C5 . 1.371(4) ?
    C4 H2 . 0.9500 ?
    C5 C6 . 1.379(4) ?
    C5 H3 . 0.9500 ?
    C6 C7 . 1.389(3) ?
    C6 H4 . 0.9500 ?
    C7 H5 . 0.9500 ?
    C8 N1 . 1.461(3) ?
    C8 C9 . 1.502(4) ?
    C8 C10 . 1.509(4) ?
    C8 H6 . 1.0000 ?
    C9 H7 . 0.9800 ?
    C9 H9 . 0.9800 ?
    C9 H8 . 0.9800 ?
    C10 H12 . 0.9800 ?
    C10 H10 . 0.9800 ?
    C10 H11 . 0.9800 ?
    C11 N2 . 1.467(3) ?
    C11 C13 . 1.514(4) ?
    C11 C12 . 1.520(3) ?
    C11 H13 . 1.0000 ?
    C12 H15 . 0.9800 ?
    C12 H16 . 0.9800 ?
    C12 H14 . 0.9800 ?
    C13 H19 . 0.9800 ?
    C13 H18 . 0.9800 ?
    C13 H17 . 0.9800 ?
    N1 AG . 2.0959(16) ?
    N2 AG 5_776 2.0965(16) ?
    AG N2 5_776 2.0965(16) ?
    AG AG 5_776 2.6604(3) ?
loop_
    _geom_angle_atom_site_label_1
    _geom_angle_atom_site_label_2
    _geom_angle_atom_site_label_3
    _geom_angle_site_symmetry_1
    _geom_angle_site_symmetry_3
    _geom_angle
    _geom_angle_publ_flag
    N1 C1 N2 . . 122.53(17) ?
    N1 C1 C2 . . 118.50(18) ?
    N2 C1 C2 . . 118.92(18) ?
    C7 C2 C3 . . 119.2(2) ?
    C7 C2 C1 . . 119.38(19) ?
    C3 C2 C1 . . 121.45(19) ?
    C2 C3 C4 . . 120.0(2) ?
    C2 C3 H1 . . 120.0 ?
    C4 C3 H1 . . 120.0 ?
    C5 C4 C3 . . 120.9(2) ?
    C5 C4 H2 . . 119.6 ?
    C3 C4 H2 . . 119.6 ?
    C4 C5 C6 . . 119.3(2) ?
    C4 C5 H3 . . 120.4 ?
    C6 C5 H3 . . 120.4 ?
    C5 C6 C7 . . 120.5(2) ?
    C5 C6 H4 . . 119.8 ?
    C7 C6 H4 . . 119.8 ?
    C2 C7 C6 . . 120.2(2) ?
    C2 C7 H5 . . 119.9 ?
    C6 C7 H5 . . 119.9 ?
    N1 C8 C9 . . 109.4(2) ?
    N1 C8 C10 . . 109.8(2) ?
    C9 C8 C10 . . 110.4(2) ?
    N1 C8 H6 . . 109.1 ?
    C9 C8 H6 . . 109.1 ?
    C10 C8 H6 . . 109.1 ?
    C8 C9 H7 . . 109.5 ?
    C8 C9 H9 . . 109.5 ?
    H7 C9 H9 . . 109.5 ?
    C8 C9 H8 . . 109.5 ?
    H7 C9 H8 . . 109.5 ?
    H9 C9 H8 . . 109.5 ?
    C8 C10 H12 . . 109.5 ?
    C8 C10 H10 . . 109.5 ?
    H12 C10 H10 . . 109.5 ?
    C8 C10 H11 . . 109.5 ?
    H12 C10 H11 . . 109.5 ?
    H10 C10 H11 . . 109.5 ?
    N2 C11 C13 . . 109.64(19) ?
    N2 C11 C12 . . 109.90(19) ?
    C13 C11 C12 . . 110.5(2) ?
    N2 C11 H13 . . 108.9 ?
    C13 C11 H13 . . 108.9 ?
    C12 C11 H13 . . 108.9 ?
    C11 C12 H15 . . 109.5 ?
    C11 C12 H16 . . 109.5 ?
    H15 C12 H16 . . 109.5 ?
    C11 C12 H14 . . 109.5 ?
    H15 C12 H14 . . 109.5 ?
    H16 C12 H14 . . 109.5 ?
    C11 C13 H19 . . 109.5 ?
    C11 C13 H18 . . 109.5 ?
    H19 C13 H18 . . 109.5 ?
    C11 C13 H17 . . 109.5 ?
    H19 C13 H17 . . 109.5 ?
    H18 C13 H17 . . 109.5 ?
    C1 N1 C8 . . 121.76(16) ?
    C1 N1 AG . . 123.63(13) ?
    C8 N1 AG . . 114.54(13) ?
    C1 N2 C11 . . 121.76(17) ?
    C1 N2 AG . 5_776 123.15(13) ?
    C11 N2 AG . 5_776 115.04(12) ?
    N1 AG N2 . 5_776 170.58(7) ?
    N1 AG AG . 5_776 85.12(5) ?
    N2 AG AG 5_776 5_776 85.52(5) ?
loop_
    _geom_torsion_atom_site_label_1
    _geom_torsion_atom_site_label_2
    _geom_torsion_atom_site_label_3
    _geom_torsion_atom_site_label_4
    _geom_torsion_site_symmetry_1
    _geom_torsion_site_symmetry_2
    _geom_torsion_site_symmetry_3
    _geom_torsion_site_symmetry_4
    _geom_torsion
    _geom_torsion_publ_flag
    N1 C1 C2 C7 . . . . -87.4(3) ?
    N2 C1 C2 C7 . . . . 90.1(3) ?
    N1 C1 C2 C3 . . . . 92.7(3) ?
    N2 C1 C2 C3 . . . . -89.8(3) ?
    C7 C2 C3 C4 . . . . -0.2(3) ?
    C1 C2 C3 C4 . . . . 179.7(2) ?
    C2 C3 C4 C5 . . . . 0.3(4) ?
    C3 C4 C5 C6 . . . . 0.0(4) ?
    C4 C5 C6 C7 . . . . -0.4(4) ?
    C3 C2 C7 C6 . . . . -0.2(3) ?
    C1 C2 C7 C6 . . . . 179.9(2) ?
    C5 C6 C7 C2 . . . . 0.5(4) ?
    N2 C1 N1 C8 . . . . -179.6(2) ?
    C2 C1 N1 C8 . . . . -2.2(3) ?
    N2 C1 N1 AG . . . . -2.7(3) ?
    C2 C1 N1 AG . . . . 174.65(14) ?
    C9 C8 N1 C1 . . . . 122.8(2) ?
    C10 C8 N1 C1 . . . . -116.0(3) ?
    C9 C8 N1 AG . . . . -54.4(2) ?
    C10 C8 N1 AG . . . . 66.9(3) ?
    N1 C1 N2 C11 . . . . -176.00(19) ?
    C2 C1 N2 C11 . . . . 6.6(3) ?
    N1 C1 N2 AG . . . 5_776 1.4(3) ?
    C2 C1 N2 AG . . . 5_776 -175.99(14) ?
    C13 C11 N2 C1 . . . . -137.0(2) ?
    C12 C11 N2 C1 . . . . 101.3(2) ?
    C13 C11 N2 AG . . . 5_776 45.4(2) ?
    C12 C11 N2 AG . . . 5_776 -76.2(2) ?
_shelx_hkl_file
;
   6   0   0  112.91    6.88   0
   8   0   0  797.19   12.07   0
  10   0   0 1157.40   11.34   0
  12   0   0 1242.73   11.78   0
  14   0   0  764.76   11.13   0
  16   0   0   60.49   14.10   0
  -2   1   0 2720.77   28.99   0
   2  -1   0 2689.41   28.71   0
   4  -1   0  470.70   12.50   0
   6  -1   0  271.49    8.15   0
   8  -1   0   67.29    6.63   0
   8   1   0   68.03    8.97   0
  10  -1   0   12.32    6.76   0
  10   1   0   17.46    9.31   0
  12   1   0    7.15    9.74   0
  12  -1   0   13.58    6.84   0
  14  -1   0   -9.53   11.36   0
  14   1   0   -0.70    7.72   0
  16  -1   0    5.56    9.56   0
  16   1   0   13.11    9.63   0
   0   2   0 2195.75   32.60   0
   2  -2   0 7020.01   43.71   0
  -2   2   0 7082.54   44.52   0
  -4   2   0 2294.36   19.43   0
   4  -2   0 2375.63   19.49   0
   6  -2   0    0.86    6.36   0
   8  -2   0  723.24   10.21   0
  10  -2   0 1530.69   14.64   0
  10   2   0 1515.00   14.13   0
  12  -2   0 1313.04   12.14   0
  12   2   0 1307.64   13.88   0
  14  -2   0  364.01    9.54   0
  14   2   0  366.23   12.18   0
  -2   3   0  779.37   16.92   0
   2  -3   0  815.34   17.39   0
  -4   3   0  119.90   10.52   0
   4  -3   0  127.90   10.45   0
   6  -3   0  203.17    8.12   0
   8  -3   0   74.20    6.78   0
  10  -3   0   43.94    7.04   0
  12  -3   0    7.57    7.39   0
  12   3   0   -3.88    6.76   0
  14   3   0  -10.36    7.89   0
  14  -3   0    8.95    8.21   0
   0   4   0   81.24   10.04   0
  -2   4   0 4842.54   33.40   0
   2  -4   0 4941.98   34.32   0
   4  -4   0 3971.76   24.54   0
  -4   4   0 4045.26   25.53   0
  -6   4   0    6.56    6.50   0
   6  -4   0    7.47    9.06   0
   8  -4   0  864.56   12.91   0
  10  -4   0 1636.08   15.34   0
  12   4   0  495.42   11.47   0
  12  -4   0  541.41   12.93   0
  14  -4   0  195.58    9.26   0
  14   4   0  220.25    8.75   0
  -2   5   0 1198.00   16.82   0
   2  -5   0 1226.44   16.56   0
   4  -5   0  510.57   12.97   0
  -4   5   0  491.44   12.56   0
   6  -5   0  283.92   10.79   0
  -6   5   0  282.89    8.29   0
   8  -5   0   25.45    9.28   0
  10  -5   0  138.81    7.58   0
  12   5   0    0.72    6.95   0
  12  -5   0    9.04   10.72   0
  14   5   0   47.79   11.27   0
  14  -5   0   53.01   12.38   0
   0   6   0 6754.05   33.54   0
  -2   6   0 8476.51   38.36   0
   2  -6   0 8389.86   36.71   0
   4  -6   0  782.43   12.10   0
  -4   6   0  765.32   11.75   0
   6  -6   0   -3.77    6.93   0
  -6   6   0    4.21    6.60   0
   8  -6   0 1073.79   14.02   0
  10  -6   0  628.76   12.60   0
  12  -6   0  910.84   11.42   0
  14  -6   0  639.06   14.91   0
  14   6   0  619.93   13.75   0
  -2   7   0 1407.59   15.60   0
   2  -7   0 1482.32   16.69   0
  -4   7   0  311.18   11.01   0
   4  -7   0  316.37    8.85   0
   6  -7   0   15.03   10.09   0
  -6   7   0   12.68    6.82   0
  -8   7   0  301.21   11.06   0
   8  -7   0  308.85   11.35   0
  10  -7   0    9.94    7.45   0
  12  -7   0   28.74    8.18   0
  14   7   0   61.69   12.30   0
  14  -7   0   72.38   13.36   0
   0   8   0 9999.99   36.79   0
   2  -8   0 2469.62   19.51   0
  -2   8   0 2466.78   19.93   0
   4  -8   0  736.35   13.27   0
  -4   8   0  682.31   11.22   0
   6  -8   0   -1.10    7.21   0
  -6   8   0    8.81    7.17   0
  -8   8   0  229.66    8.65   0
   8  -8   0  240.19   12.08   0
  10  -8   0 1547.59   15.90   0
  12  -8   0 1051.41   12.78   0
  14  -8   0  340.34   14.39   0
  14   8   0  283.18   13.27   0
  -2   9   0   42.49    6.75   0
   2  -9   0   40.31    8.93   0
   4  -9   0  611.77   10.72   0
  -4   9   0  617.53   12.96   0
   6  -9   0  296.00    9.34   0
  -6   9   0  274.07    8.88   0
   8  -9   0   14.20    7.30   0
  -8   9   0   17.08    7.16   0
  10  -9   0   63.53    8.45   0
  12  -9   0   50.10   12.46   0
  14  -9   0    1.87   13.66   0
   0  10   0 4145.80   23.48   0
   2 -10   0 2914.42   20.07   0
  -2  10   0 2893.64   20.65   0
   4 -10   0  564.99   10.72   0
  -4  10   0  564.02   10.63   0
   6 -10   0   26.96    7.40   0
  -6  10   0   19.08   10.44   0
   8 -10   0  303.10    8.94   0
  -8  10   0  283.38   11.78   0
  10 -10   0  782.79   13.89   0
  12 -10   0  572.64   14.17   0
  14 -10   0  267.34   15.01   0
  -2  11   0   25.18   10.27   0
   2  11   0   17.15    9.78   0
   4 -11   0  253.82   11.37   0
  -4  11   0  245.83    8.74   0
  -6  11   0  472.40    9.92   0
   6 -11   0  487.39   10.23   0
  -8  11   0  197.58    8.61   0
   8 -11   0  219.71   11.51   0
  10 -11   0   -2.38    8.34   0
  12 -11   0   10.20    8.83   0
   0  12   0 2439.76   17.02   0
  -2  12   0 1398.97   13.83   0
   2  12   0 1372.65   14.77   0
  -4  12   0  944.61   14.69   0
   4 -12   0  939.38   12.22   0
   6 -12   0    2.10   10.77   0
  -6  12   0   -2.33    7.25   0
  -8  12   0  311.28    9.51   0
   8 -12   0  329.88    9.60   0
  10 -12   0  472.76   13.51   0
 -10  12   0  470.01   10.34   0
  12 -12   0  398.24   11.05   0
   2  13   0  463.22   11.75   0
  -2  13   0  441.17   10.02   0
  -4  13   0  214.21   11.44   0
   4 -13   0  208.57   11.56   0
   6 -13   0  546.98   10.38   0
  -6  13   0  545.76   12.81   0
   8 -13   0   51.81    8.46   0
  -8  13   0   51.78   11.24   0
 -10  13   0    9.70    8.40   0
  10 -13   0    9.14    8.65   0
  12 -13   0  -20.63   13.72   0
   0  14   0  711.26   10.81   0
   2  14   0 1394.30   12.95   0
  -2  14   0 1525.53   16.37   0
   4 -14   0  350.29    9.34   0
  -4  14   0  344.62   12.62   0
  -6  14   0   16.07    7.87   0
   6 -14   0   18.10   11.12   0
   8 -14   0  260.50   13.05   0
  -8  14   0  244.52    9.48   0
  10 -14   0  231.65   13.71   0
 -10  14   0  223.12    9.94   0
  12 -14   0  449.01   15.80   0
   2  15   0  199.52    8.26   0
  -2  15   0  199.12    8.69   0
   4  15   0  574.38   12.32   0
  -4  15   0  609.05   13.54   0
   6 -15   0  225.42    9.46   0
  -6  15   0  220.35    9.30   0
  -8  15   0  291.37   13.16   0
   8 -15   0  349.80   13.34   0
  10 -15   0   26.33   13.50   0
 -10  15   0   21.97   13.42   0
   0  16   0 1461.66   15.80   0
   2  16   0  971.77   14.05   0
  -2  16   0  922.69   12.39   0
   4  16   0  216.40   11.07   0
  -4  16   0  214.66   12.38   0
  -6  16   0   -3.14    8.33   0
   6 -16   0   12.54   11.90   0
  -8  16   0  129.86   13.02   0
   8 -16   0  111.59    9.45   0
  10 -16   0  372.77   11.66   0
 -10  16   0  387.80   11.48   0
   2  17   0  110.04    8.17   0
  -2  17   0  122.62   12.15   0
   4  17   0  413.00   12.34   0
  -4  17   0  403.80   10.41   0
  -6  17   0  290.10   10.17   0
   6 -17   0  328.08   13.55   0
   8 -17   0  175.28   14.19   0
  -8  17   0  187.56   13.92   0
  10 -17   0   41.12   10.68   0
 -10  17   0   37.50   10.29   0
   0  18   0  905.67   12.38   0
  -2  18   0  680.11   14.73   0
   2  18   0  669.36   11.24   0
   4  18   0  163.46   12.06   0
  -4  18   0  169.38   12.92   0
  -6  18   0   15.78    9.18   0
   6  18   0   18.81   11.73   0
   8 -18   0   60.68   14.40   0
  -8  18   0   65.56   14.01   0
  -2  19   0  141.14    9.46   0
   2  19   0  140.57   12.33   0
   4  19   0  253.74   12.82   0
  -4  19   0  235.65   10.49   0
  -6  19   0  227.06   14.56   0
   6  19   0  211.70   13.53   0
   0  20   0  677.89   15.42   0
   2  20   0  211.52   10.10   0
  -2  20   0  190.14   10.66   0
   4  20   0  111.55    9.65   0
  -4  20   0  106.67   14.02   0
  -6  20   0   10.14    9.95   0
   6  20   0   13.21   13.63   0
  -2  21   0   24.40   10.11   0
   2  21   0   17.91   13.42   0
  -4  21   0  170.28   15.36   0
   4  21   0  151.16   10.48   0
   1  -1   1 9590.12   65.74   0
  -1   1  -1 9388.76   64.83   0
  -2   1  -1  563.02   14.23   0
   2  -1   1  568.94   14.11   0
   3  -1   1 3369.09   27.33   0
  -3   1  -1 3209.94   25.37   0
   4  -1   1  969.62   13.40   0
   4  -1  -1  956.96   13.36   0
   5  -1  -1  137.99    7.30   0
   5  -1   1  151.77    7.59   0
   6  -1   1  468.45    9.33   0
   6  -1  -1  455.23    9.10   0
   6   1   1  485.06   10.93   0
   7   1   1  329.24   10.10   0
   7  -1   1  317.97    8.18   0
   7  -1  -1  322.56    8.00   0
   8   1   1  522.84    9.08   0
   8  -1  -1  522.06    9.12   0
   8  -1   1  558.58   11.14   0
   9   1   1  861.44   10.43   0
   9  -1  -1  861.18   10.45   0
   9  -1   1  866.58   10.46   0
   9   1  -1  864.68   10.37   0
  10  -1   1  146.13    7.34   0
  10   1  -1  139.98    7.08   0
  10  -1  -1  151.09    9.91   0
  10   1   1  150.41    9.87   0
  11  -1  -1 1098.40   13.03   0
  11   1  -1 1090.57   12.87   0
  11  -1   1 1048.27   10.96   0
  11   1   1 1115.56   12.99   0
  12   1   1    6.18    6.88   0
  12  -1   1   16.61   10.03   0
  12   1  -1    5.35    6.89   0
  12  -1  -1   -4.92    7.14   0
  13  -1  -1  790.63   10.50   0
  13   1  -1  805.94   12.90   0
  13  -1   1  806.74   12.95   0
  13   1   1  778.23   10.55   0
  14  -1  -1   55.55    8.28   0
  14  -1   1   50.52   11.36   0
  14   1  -1   31.50    7.89   0
  14   1   1   34.75   11.38   0
  15  -1   1  188.77    9.85   0
  15   1  -1  200.92   13.02   0
  15  -1  -1  192.14   13.17   0
  15   1   1  187.77    9.63   0
  16  -1   1   50.70   10.15   0
  16   1   1   52.59   10.19   0
   0   2   1    1.53    7.89   0
   0   2  -1    1.80    5.57   0
  -1   2   1   19.88    7.32   0
  -1   2  -1   16.42    7.43   0
   1  -2   1   23.53    9.67   0
  -2   2  -1 2164.26   26.43   0
  -2   2   1 2101.53   26.84   0
   2  -2   1 2222.57   26.48   0
   3  -2   1  210.63   10.25   0
  -3   2  -1  212.53   10.25   0
   3  -2  -1  206.12   13.01   0
  -4   2  -1   28.22    7.30   0
   4  -2   1   30.89    7.03   0
   4  -2  -1   25.83    6.96   0
   5  -2   1   24.81    9.02   0
   5  -2  -1   22.23    6.13   0
  -5   2  -1   25.10    6.64   0
   6  -2  -1  210.96    7.85   0
   6  -2   1  214.28   10.31   0
   7  -2  -1    8.53    8.54   0
   7  -2   1   14.26    6.38   0
   8   2   1   10.30    8.81   0
   8  -2   1    1.04    9.32   0
   8  -2  -1   19.88    6.37   0
   9   2   1   11.84    6.36   0
   9  -2  -1    8.34    6.67   0
   9  -2   1    8.98    9.58   0
  10  -2  -1   11.02    6.81   0
  10  -2   1   16.16    6.93   0
  10   2   1   31.03    9.42   0
  11   2   1   75.70    6.93   0
  11  -2   1   69.97    7.09   0
  11  -2  -1   81.70    7.20   0
  11   2  -1   91.18    9.25   0
  12   2   1   -6.07    6.98   0
  12  -2  -1    3.46    7.68   0
  12  -2   1  -12.20   10.02   0
  12   2  -1    3.65    7.00   0
  13   2   1   -8.12   10.21   0
  13  -2  -1    4.18    7.39   0
  13   2  -1   10.70    7.30   0
  13  -2   1   19.83   10.61   0
  14  -2  -1   15.10    8.11   0
  14   2   1    7.47    8.26   0
  14  -2   1   -3.51   11.65   0
  14   2  -1   -3.51   10.98   0
  15  -2  -1    8.99    9.01   0
  15  -2   1   18.19   12.97   0
  15   2   1   16.19   12.58   0
  15   2  -1   22.20    8.83   0
  -1   3  -1 3075.11   28.42   0
  -1   3   1 3200.36   38.48   0
   1  -3   1 3179.53   30.06   0
  -2   3  -1  224.59   15.29   0
  -2   3   1  211.15   11.52   0
   2  -3   1  218.91   12.03   0
  -3   3  -1 4030.35   27.34   0
   3  -3   1 4113.97   27.67   0
   3  -3  -1 3950.26   28.37   0
  -3   3   1 4001.67   29.07   0
  -4   3  -1 1975.97   17.95   0
   4  -3   1 2015.44   17.97   0
   4  -3  -1 1963.46   18.08   0
  -4   3   1 1909.38   17.84   0
   5  -3   1  171.49   10.22   0
  -5   3  -1  155.79   10.01   0
   5  -3  -1  154.14    7.68   0
  -6   3  -1 1767.06   15.06   0
   6  -3   1 1839.41   15.35   0
   6  -3  -1 1830.20   15.11   0
   7  -3   1  162.47    9.87   0
   7  -3  -1  139.83    7.14   0
   8  -3  -1  821.51   12.48   0
   8  -3   1  769.21   10.43   0
   9  -3   1  911.01   12.88   0
   9  -3  -1  880.99   10.64   0
  10  -3  -1  101.27    9.87   0
  10   3   1  103.02    9.31   0
  10  -3   1  119.39    9.89   0
  11  -3  -1  972.49   11.31   0
  11   3   1  988.66   10.59   0
  11  -3   1 1008.90   11.13   0
  12   3   1   16.18    9.66   0
  12   3  -1   17.05    9.55   0
  12  -3  -1   -2.26    7.49   0
  12  -3   1   -4.42   10.29   0
  13  -3   1  265.29    9.19   0
  13   3   1  283.45    8.83   0
  13  -3  -1  282.01    9.25   0
  13   3  -1  290.28    8.40   0
  14  -3  -1   34.17    8.56   0
  14   3  -1   40.47    7.95   0
  14   3   1   34.13   11.11   0
  14  -3   1   44.71    8.54   0
  15   3   1  118.07    9.36   0
  15  -3   1  124.92    9.69   0
  15   3  -1  113.81   12.97   0
  15  -3  -1  108.73    9.43   0
   0   4  -1   92.30    9.74   0
   0   4   1   99.61   13.23   0
   1  -4   1    7.53   12.75   0
  -1   4   1    3.73    9.13   0
  -1   4  -1    4.16   12.96   0
   2  -4   1    5.42   11.96   0
  -2   4   1    3.88    8.33   0
  -2   4  -1    2.57   12.23   0
   3  -4  -1    2.98    7.43   0
   3  -4   1    9.39   10.93   0
  -3   4   1    5.72    6.85   0
  -3   4  -1    9.88    7.49   0
  -4   4  -1    2.72    9.68   0
  -4   4   1    0.30    9.02   0
   4  -4   1    7.28    6.87   0
   4  -4  -1    5.44    6.52   0
  -5   4   1  163.87    9.79   0
   5  -4  -1  185.48   10.11   0
   5  -4   1  163.58    8.15   0
  -5   4  -1  166.39    8.14   0
  -6   4  -1   17.14    6.45   0
   6  -4  -1   23.80    8.96   0
   6  -4   1   13.38    6.59   0
   7  -4  -1   44.56    9.51   0
   7  -4   1   34.62    7.06   0
   8  -4   1   16.67    6.76   0
   8  -4  -1   21.12    9.37   0
   9  -4   1  107.63    7.53   0
   9  -4  -1  102.79    9.99   0
  10  -4  -1    3.28    6.98   0
  10  -4   1   13.27    6.94   0
  11  -4   1   -5.08    6.88   0
  11  -4  -1   10.36   10.08   0
  11   4   1    5.84    6.66   0
  12   4   1   -2.60    6.96   0
  12   4  -1   10.23    6.81   0
  12  -4   1    1.27   10.36   0
  12  -4  -1    6.34    7.57   0
  13   4   1   18.36   10.80   0
  13  -4   1   -0.79    7.87   0
  13   4  -1    3.43    7.35   0
  13  -4  -1   18.26    8.14   0
  14  -4  -1    8.56   11.71   0
  14   4  -1   11.67   11.22   0
  14  -4   1    5.16    8.66   0
  14   4   1   -7.11    8.13   0
  15   4  -1   23.57   12.59   0
  15  -4  -1    3.70   13.31   0
  15   4   1    8.11    9.23   0
  15  -4   1    4.51   13.39   0
   1  -5   1 4295.49   27.46   0
  -1   5  -1 4290.01   27.79   0
  -1   5   1 4239.89   32.12   0
   2  -5   1  919.03   16.17   0
  -2   5  -1  902.10   14.26   0
  -2   5   1  912.11   17.33   0
   3  -5   1 1258.19   15.25   0
   3  -5  -1 1250.49   16.64   0
  -3   5   1 1210.07   15.94   0
  -3   5  -1 1226.97   15.15   0
  -4   5  -1 1530.27   16.94   0
  -4   5   1 1449.85   15.58   0
   4  -5   1 1553.95   15.71   0
   4  -5  -1 1514.28   16.12   0
   5  -5  -1  799.93   11.76   0
  -5   5   1  807.05   13.07   0
  -5   5  -1  828.57   13.90   0
   5  -5   1  852.52   13.90   0
   6  -5   1 1426.58   15.43   0
  -6   5  -1 1428.32   15.15   0
  -6   5   1 1371.14   13.51   0
   6  -5  -1 1451.48   15.38   0
  -7   5  -1   87.75    7.15   0
   7  -5  -1  105.22    7.37   0
   7  -5   1  104.35    7.37   0
   8  -5  -1  278.59   10.86   0
   8  -5   1  265.70    8.40   0
   9  -5  -1 1234.90   14.13   0
   9  -5   1 1250.79   14.05   0
  10  -5  -1   32.90   10.04   0
  10  -5   1   46.20   10.17   0
  11  -5   1  682.55   12.93   0
  11  -5  -1  693.57   10.39   0
  11   5   1  687.93    9.71   0
  12   5   1    1.43   10.17   0
  12  -5  -1    4.77   10.99   0
  12  -5   1    4.06    7.73   0
  13   5   1  376.97    9.32   0
  13  -5   1  396.46    9.95   0
  13  -5  -1  395.96    9.90   0
  13   5  -1  382.40   11.87   0
  14  -5   1   35.64    9.05   0
  14  -5  -1   43.32   12.29   0
  14   5  -1   19.25   11.47   0
  14   5   1   24.43    8.12   0
  15  -5   1  121.37   13.73   0
  15  -5  -1  117.86   13.53   0
  15   5   1  121.92   12.84   0
  15   5  -1   97.11    9.44   0
   0   6   1  433.01   11.13   0
   0   6  -1  450.81   10.45   0
   1  -6   1  217.41   10.62   0
  -1   6   1  216.72   11.46   0
  -1   6  -1  206.46   10.88   0
   2  -6  -1   17.19    6.75   0
  -2   6  -1   12.80    9.80   0
  -2   6   1   16.34    7.24   0
   2  -6   1   13.51    6.75   0
  -3   6   1 1255.00   15.61   0
   3  -6   1 1301.29   14.70   0
  -3   6  -1 1315.62   14.99   0
   3  -6  -1 1336.08   17.41   0
  -4   6   1   13.45    6.59   0
   4  -6  -1    6.98    6.85   0
  -4   6  -1    6.42    7.35   0
   4  -6   1   11.99    6.86   0
   5  -6   1  280.05   11.04   0
  -5   6  -1  258.61    8.65   0
  -5   6   1  251.77    8.41   0
   5  -6  -1  280.42   11.04   0
  -6   6   1   10.85    9.42   0
   6  -6   1   14.84    7.05   0
   6  -6  -1   18.21    6.82   0
  -6   6  -1   13.00    9.77   0
  -7   6  -1   66.80    6.99   0
   7  -6   1   62.94    7.11   0
   7  -6  -1   56.81    7.85   0
   8  -6  -1   -7.26    7.28   0
   8  -6   1   -4.16    7.28   0
  -8   6  -1    1.87    6.80   0
   9  -6   1   -2.25    7.13   0
   9  -6  -1   25.48    9.93   0
  10  -6  -1   24.69    7.02   0
  10  -6   1   12.80    7.20   0
  11  -6   1   48.46    7.69   0
  11  -6  -1   47.32   11.28   0
  12  -6  -1   24.13   11.11   0
  12  -6   1   21.79    8.11   0
  12   6   1   19.35    7.39   0
  13  -6   1    3.55    8.38   0
  13   6   1    5.25    7.96   0
  13  -6  -1   -0.34    8.08   0
  14   6  -1    0.88    8.48   0
  14  -6  -1    1.20   12.44   0
  14  -6   1    9.07   12.82   0
  14   6   1    3.95    8.42   0
  15   6  -1   71.97    9.41   0
  15   6   1   68.02   13.07   0
  15  -6   1   79.64    9.97   0
  15  -6  -1   67.75   10.00   0
  -1   7   1 6702.40   34.86   0
   1  -7   1 6846.51   30.60   0
  -1   7  -1 6657.87   30.65   0
   2  -7   1  529.22   12.17   0
  -2   7   1  530.13   11.59   0
  -2   7  -1  534.38   12.44   0
   2  -7  -1  534.45   11.08   0
   3  -7  -1 1698.38   16.99   0
  -3   7  -1 1700.18   17.38   0
   3  -7   1 1664.41   15.68   0
  -3   7   1 1586.89   18.05   0
   4  -7  -1  316.35   11.31   0
  -4   7  -1  308.00    9.00   0
  -4   7   1  299.62   11.37   0
   4  -7   1  300.16   11.15   0
  -5   7   1  112.80   10.12   0
   5  -7  -1  126.76   10.46   0
   5  -7   1  113.59    7.60   0
  -5   7  -1  110.98   10.10   0
  -6   7   1  641.41   12.52   0
   6  -7  -1  679.55   10.98   0
   6  -7   1  667.21   10.51   0
  -6   7  -1  645.08   12.32   0
   7  -7  -1  365.89    9.31   0
   7  -7   1  371.34    9.15   0
  -7   7   1  341.68    8.92   0
  -7   7  -1  380.25   11.30   0
   8  -7  -1  395.70    9.61   0
  -8   7  -1  400.52   11.54   0
   8  -7   1  398.93    9.51   0
   9  -7  -1  398.77    9.44   0
   9  -7   1  396.35    9.45   0
  10  -7  -1   76.00    7.92   0
  10  -7   1   91.25   10.91   0
  11  -7   1  649.13   10.19   0
  11  -7  -1  650.22   10.66   0
  12  -7   1   15.01    8.22   0
  12  -7  -1   -6.40    8.33   0
  13  -7  -1  732.71   11.58   0
  13   7   1  670.55   10.45   0
  13  -7   1  773.84   11.78   0
  14   7   1   41.36    8.70   0
  14   7  -1   57.36    8.55   0
  14  -7  -1   48.83   13.13   0
  14  -7   1   47.98   13.61   0
  15   7  -1  131.42    9.62   0
  15  -7  -1  135.11   10.62   0
  15   7   1  143.88   13.59   0
  15  -7   1  148.46   10.79   0
   0   8   1  147.21    7.73   0
   0   8  -1  140.47    7.46   0
   1   8  -1   38.63    6.27   0
  -1   8   1   34.22    6.68   0
  -1   8  -1   37.19    9.06   0
   1   8   1   31.11    8.66   0
   2  -8  -1  153.50    9.88   0
  -2   8   1  155.90   10.20   0
  -2   8  -1  148.34    9.79   0
   2  -8   1  149.61    7.40   0
   3  -8   1  158.40   10.01   0
   3  -8  -1  171.29   10.24   0
  -3   8   1  160.35   10.26   0
  -3   8  -1  162.68    7.74   0
   4  -8   1   57.08    9.91   0
  -4   8  -1   45.94    7.15   0
  -4   8   1   41.31   10.22   0
   4  -8  -1   48.14   10.07   0
   5  -8   1   82.54    7.48   0
  -5   8  -1   93.94    7.31   0
   5  -8  -1   84.98   10.36   0
  -5   8   1   92.71   10.13   0
   6  -8  -1    4.98   10.70   0
  -6   8  -1   11.10    6.78   0
  -6   8   1    9.30   10.02   0
   6  -8   1   16.79    7.19   0
  -7   8   1  355.46    9.26   0
   7  -8  -1  385.94   12.13   0
   7  -8   1  371.43    9.25   0
  -7   8  -1  338.71    8.76   0
  -8   8  -1    9.65    7.32   0
  -8   8   1   11.42    7.09   0
   8  -8   1   -1.30   10.67   0
   8  -8  -1    3.45    7.59   0
   9  -8  -1   14.04    7.59   0
  -9   8  -1   14.22    6.98   0
   9  -8   1   14.11   10.52   0
  10  -8  -1   41.96   11.08   0
  10  -8   1   37.44    7.76   0
  11  -8   1    6.20   11.65   0
  11  -8  -1   -2.49    7.87   0
  12  -8   1   35.03    8.57   0
  12  -8  -1   27.71    8.50   0
  13   8   1   36.47    8.33   0
  13  -8   1   42.88    9.05   0
  13  -8  -1   42.95   12.70   0
  14  -8  -1   17.07   13.44   0
  14   8   1   12.85    8.81   0
  14  -8   1   22.34   13.45   0
   1   9   1 3059.04   21.47   0
   1   9  -1 3076.76   19.81   0
  -1   9   1 3102.20   22.42   0
  -1   9  -1 2979.55   19.11   0
  -2   9  -1  180.38   10.07   0
  -2   9   1  178.92    8.28   0
   2  -9  -1  172.53   10.05   0
   2  -9   1  182.17    9.76   0
   3  -9  -1 1891.47   16.69   0
  -3   9   1 1870.46   18.43   0
   3  -9   1 1943.43   15.84   0
  -3   9  -1 1954.20   17.54   0
  -4   9  -1  537.94   10.04   0
   4  -9   1  572.17   12.35   0
  -4   9   1  523.60   10.55   0
   4  -9  -1  534.20   10.68   0
   5  -9  -1   43.42    7.96   0
   5  -9   1   41.72    8.02   0
  -5   9  -1   39.04   10.30   0
  -5   9   1   44.77    7.53   0
   6  -9  -1  536.87   10.45   0
   6  -9   1  528.64   10.05   0
  -6   9   1  501.91   10.03   0
  -6   9  -1  515.40   10.10   0
   7  -9  -1   95.42    8.13   0
  -7   9   1  108.32   10.88   0
  -7   9  -1  106.12   10.87   0
   7  -9   1   91.77    7.82   0
  -8   9   1  443.81    9.26   0
   8  -9   1  453.70   11.97   0
   8  -9  -1  452.62    9.76   0
  -8   9  -1  427.26    9.34   0
  -9   9  -1  562.10    9.93   0
   9  -9  -1  591.70   10.46   0
   9  -9   1  574.70   10.24   0
  10  -9  -1  169.70    8.54   0
  10  -9   1  152.19    8.51   0
  11  -9  -1  837.12   12.02   0
  11  -9   1  850.56   14.50   0
  12  -9  -1    1.18   12.13   0
  12  -9   1   -5.06   11.78   0
  13  -9  -1  318.58   14.05   0
  13  -9   1  349.75   13.89   0
  14  -9  -1   21.39   10.23   0
  14   9   1   19.63    8.96   0
  14  -9   1   24.33   13.99   0
   0  10   1   57.70    9.68   0
   0  10  -1   50.41    6.97   0
  -1  10   1   29.76    9.34   0
  -1  10  -1   25.75    6.85   0
   1  10  -1   22.85    6.39   0
   1  10   1   22.73    9.04   0
   2 -10   1   79.61    9.52   0
  -2  10   1   84.71   10.28   0
  -2  10  -1   84.31    7.67   0
   2 -10  -1   84.00    6.88   0
   3 -10   1   77.25   10.07   0
  -3  10  -1   70.93    7.24   0
  -3  10   1   53.53   10.58   0
   3 -10  -1   59.91    7.36   0
  -4  10   1   34.72    7.52   0
  -4  10  -1   32.40    7.01   0
   4 -10   1   48.70   10.39   0
   4 -10  -1   35.23   10.56   0
   5 -10  -1  320.14   12.15   0
   5 -10   1  301.83    9.43   0
  -5  10  -1  318.11   11.48   0
  -5  10   1  303.57   11.59   0
   6 -10  -1    5.70    7.39   0
  -6  10  -1    4.48    7.25   0
  -6  10   1    6.51    6.90   0
   6 -10   1   -2.87    7.92   0
  -7  10   1  101.82   10.66   0
  -7  10  -1  122.41   10.84   0
   7 -10   1  103.17    8.01   0
   7 -10  -1  105.59    8.43   0
  -8  10   1   89.51   10.60   0
   8 -10  -1   89.12    8.11   0
  -8  10  -1   75.76    7.99   0
   8 -10   1   87.67    7.65   0
   9 -10  -1   92.18    7.86   0
  -9  10  -1   77.34    7.69   0
   9 -10   1   89.21   10.80   0
  10 -10   1   58.94   11.51   0
 -10  10  -1   50.45    8.18   0
  10 -10  -1   51.27    8.09   0
  11 -10  -1    5.10    8.31   0
  11 -10   1    5.44    8.22   0
  12 -10   1   18.35   11.98   0
  12 -10  -1   21.78    9.07   0
  13 -10  -1   43.52    9.61   0
  13 -10   1   28.00   13.17   0
  14  10   1    2.72    9.34   0
  14 -10  -1    8.35   10.15   0
  14 -10   1    5.45   14.06   0
  -1  11   1 1483.35   15.22   0
   1  11   1 1477.63   14.04   0
   1  11  -1 1462.85   13.51   0
  -1  11  -1 1498.15   13.94   0
  -2  11   1  109.19   10.95   0
  -2  11  -1  111.75   10.63   0
   2  11  -1   96.73    7.55   0
   2  11   1  116.27    9.86   0
   3 -11   1 1390.02   13.65   0
  -3  11   1 1380.25   14.82   0
  -3  11  -1 1420.08   15.95   0
   3 -11  -1 1387.49   14.25   0
  -4  11   1  849.71   12.14   0
   4 -11  -1  864.80   13.93   0
   4 -11   1  861.30   11.84   0
  -4  11  -1  864.31   14.01   0
   5 -11  -1  128.66   11.22   0
  -5  11   1  118.57    8.18   0
  -5  11  -1  105.79    8.22   0
   5 -11   1  112.06   11.25   0
  -6  11   1  354.87    9.41   0
  -6  11  -1  364.78    9.20   0
   6 -11   1  400.16   12.37   0
   6 -11  -1  393.48   12.53   0
   7 -11  -1   60.92    8.06   0
  -7  11  -1   58.98   10.66   0
   7 -11   1   62.27   10.91   0
  -7  11   1   66.30   10.20   0
   8 -11  -1  212.14    8.62   0
  -8  11  -1  205.94    8.55   0
   8 -11   1  217.28   11.33   0
  -8  11   1  189.12   11.32   0
   9 -11   1  389.73    9.74   0
   9 -11  -1  431.35   12.61   0
  -9  11  -1  386.44    9.40   0
  -9  11   1  414.62   12.47   0
  10 -11  -1   53.74   11.44   0
  10 -11   1   55.82    8.58   0
 -10  11  -1   48.36    8.25   0
  11 -11   1  529.68   10.74   0
  11 -11  -1  564.38   13.82   0
  12 -11  -1    6.51    9.07   0
  12 -11   1    8.36    8.65   0
  13 -11  -1  267.42   10.72   0
  13 -11   1  284.04   14.38   0
   0  12   1  152.01   10.75   0
   0  12  -1  161.79   10.56   0
   1  12  -1  327.92   10.86   0
  -1  12   1  339.76   11.55   0
   1  12   1  315.08    8.78   0
  -1  12  -1  327.12   11.29   0
  -2  12   1  150.11   10.84   0
  -2  12  -1  157.24   11.06   0
   2  12   1  149.17   10.19   0
   2  12  -1  159.67   10.37   0
  -3  12  -1  251.10   11.53   0
   3 -12   1  224.28    8.61   0
   3 -12  -1  260.29   11.23   0
  -3  12   1  269.17   12.06   0
   4 -12  -1   15.47    7.19   0
   4 -12   1    8.73   10.54   0
  -4  12   1    7.61   10.96   0
  -4  12  -1   13.17    7.51   0
  -5  12  -1  253.01   11.71   0
   5 -12   1  269.37    9.02   0
   5 -12  -1  273.40   11.87   0
  -5  12   1  252.55    8.90   0
  -6  12   1   -1.93    7.58   0
   6 -12   1    0.53    7.35   0
  -6  12  -1   20.19   10.20   0
   6 -12  -1   10.84    7.75   0
   7 -12  -1  132.18   11.34   0
   7 -12   1  133.02    8.37   0
  -7  12   1  154.46   11.23   0
  -7  12  -1  120.87    8.20   0
  -8  12  -1   55.97   10.98   0
   8 -12   1   58.47    7.73   0
   8 -12  -1   49.43   11.72   0
  -8  12   1   49.45    7.98   0
   9 -12  -1   39.74    8.31   0
  -9  12  -1   44.55   11.34   0
  -9  12   1   36.30    8.24   0
   9 -12   1   47.31   11.59   0
 -10  12  -1   35.74   11.77   0
  10 -12   1   34.11   12.03   0
  10 -12  -1   35.68    8.50   0
  11 -12   1   22.33   12.07   0
  11 -12  -1   13.36    8.85   0
  12 -12  -1   49.87   13.20   0
  12 -12   1   38.44    9.41   0
  13 -12  -1   10.24    9.92   0
  13 -12   1    2.62   13.87   0
  -1  13  -1 1814.02   14.63   0
   1  13   1 1813.47   17.13   0
   1  13  -1 1782.96   14.41   0
  -1  13   1 1844.09   17.71   0
  -2  13   1  114.57   11.24   0
   2  13   1  112.61   10.39   0
  -2  13  -1  110.43    7.86   0
   2  13  -1  118.09   10.33   0
   3  13   1  339.22    8.84   0
  -3  13  -1  378.11   12.04   0
   3  13  -1  377.86   11.10   0
  -3  13   1  394.60   12.66   0
  -4  13  -1  273.34    8.77   0
  -4  13   1  285.53   11.66   0
   4 -13   1  279.75   11.28   0
   4 -13  -1  275.48   11.49   0
  -5  13   1   63.69   10.89   0
  -5  13  -1   69.02    7.55   0
   5 -13  -1   51.10    7.95   0
   5 -13   1   63.80   10.45   0
  -6  13  -1  421.28    9.70   0
   6 -13   1  457.85   12.44   0
  -6  13   1  459.37   12.90   0
   6 -13  -1  446.46   10.29   0
   7 -13  -1   21.41   11.66   0
  -7  13  -1   32.46   10.86   0
   7 -13   1   31.26   11.01   0
  -7  13   1   18.56    7.97   0
  -8  13   1  159.99    8.62   0
   8 -13   1  174.01   12.11   0
   8 -13  -1  186.12   12.29   0
  -8  13  -1  173.02    8.75   0
  -9  13   1  298.50    9.72   0
   9 -13   1  304.32    9.95   0
  -9  13  -1  289.17    9.61   0
   9 -13  -1  297.40   12.88   0
  10 -13  -1   32.73   12.56   0
 -10  13  -1   32.00    8.74   0
  10 -13   1   56.67   12.18   0
  11 -13  -1  201.39   13.78   0
  11 -13   1  189.21    9.87   0
  12 -13  -1  -15.84    9.84   0
  12 -13   1   -4.85    9.55   0
   0  14   1  183.96    8.11   0
   0  14  -1  192.76   10.39   0
   1  14  -1   -3.49    6.91   0
  -1  14  -1   -3.69    7.07   0
   1  14   1    1.81    6.78   0
  -1  14   1   -2.61    7.32   0
  -2  14  -1   99.42   10.66   0
   2  14  -1   99.81    7.55   0
   2  14   1  107.95   10.29   0
  -2  14   1  100.97    8.04   0
   3  14  -1  138.39    7.61   0
  -3  14   1  132.55   11.47   0
   3  14   1  126.66    7.57   0
  -3  14  -1  136.98    7.89   0
   4 -14   1    4.55    7.36   0
   4 -14  -1    7.35    7.30   0
  -4  14  -1   20.69    7.30   0
  -4  14   1    5.36    7.73   0
   5 -14   1  499.72   12.66   0
  -5  14   1  469.87   10.34   0
   5 -14  -1  511.97   12.78   0
  -5  14  -1  466.95   10.20   0
  -6  14  -1    6.80   11.06   0
   6 -14   1   -1.81    8.07   0
  -6  14   1   -0.22    7.95   0
   6 -14  -1  -17.26   11.51   0
  -7  14  -1  223.33    8.79   0
   7 -14   1  252.74   12.40   0
  -7  14   1  207.74   12.26   0
   7 -14  -1  218.65    9.83   0
   8 -14  -1   -4.89    8.49   0
  -8  14  -1   10.98   11.27   0
  -8  14   1   19.62   11.70   0
   8 -14   1   11.96    8.26   0
  -9  14   1   81.50   12.30   0
  -9  14  -1   64.77   12.06   0
   9 -14  -1   62.59    9.08   0
   9 -14   1   61.30    8.85   0
  10 -14  -1   56.12    9.15   0
 -10  14  -1   45.41    9.22   0
  10 -14   1   52.92    9.36   0
 -11  14  -1   -0.01    9.62   0
  11 -14  -1    2.02    9.58   0
  11 -14   1    2.75    9.70   0
  12 -14  -1   36.52   10.25   0
  12 -14   1   21.59   10.37   0
   1  15   1  690.15   13.05   0
  -1  15   1  693.00   11.08   0
  -1  15  -1  713.11   10.80   0
   1  15  -1  729.82   12.93   0
  -2  15  -1  168.88    8.39   0
  -2  15   1  181.31   11.60   0
   2  15   1  166.72   10.72   0
   2  15  -1  174.79   10.33   0
  -3  15   1  550.12   10.97   0
   3  15   1  565.84   10.13   0
  -3  15  -1  574.65   10.44   0
   3  15  -1  567.95    9.67   0
   4  15   1  135.03   10.85   0
   4  15  -1  123.10    7.78   0
  -4  15  -1  136.85    8.66   0
  -4  15   1  144.41    8.86   0
   5 -15   1  119.62    8.28   0
  -5  15   1  120.78    9.01   0
  -5  15  -1  114.47    8.53   0
   5 -15  -1  124.78    8.63   0
  -6  15  -1  311.63   12.55   0
   6 -15  -1  312.80    9.89   0
   6 -15   1  325.01    9.80   0
  -6  15   1  320.36    9.84   0
   7 -15   1   60.65    8.56   0
  -7  15   1   57.42    8.69   0
  -7  15  -1   52.99    8.33   0
   7 -15  -1   54.03   12.33   0
  -8  15   1  181.06   12.77   0
   8 -15  -1  197.21   12.99   0
   8 -15   1  200.29    9.62   0
  -8  15  -1  184.44    9.31   0
  -9  15   1  166.15   13.17   0
   9 -15  -1  167.98    9.91   0
  -9  15  -1  166.67    9.78   0
   9 -15   1  184.10   13.33   0
  10 -15   1   33.78    9.45   0
 -10  15  -1   35.09    9.35   0
 -10  15   1   30.60    9.43   0
  10 -15  -1   47.37   13.54   0
  11 -15  -1  351.04   15.56   0
  11 -15   1  360.59   11.51   0
 -11  15  -1  336.14   15.03   0
   0  16  -1   38.01    7.50   0
   0  16   1   49.55   10.77   0
  -1  16   1   20.99    7.66   0
  -1  16  -1   18.16    7.88   0
   1  16   1   23.61    7.38   0
   1  16  -1   21.00    7.17   0
   2  16   1   54.88    7.71   0
   2  16  -1   56.99   10.53   0
  -2  16   1   54.15    8.26   0
  -2  16  -1   40.80   11.16   0
   3  16  -1  352.52    9.12   0
  -3  16  -1  387.59   12.55   0
   3  16   1  360.14    9.38   0
  -3  16   1  381.97   13.02   0
  -4  16  -1   21.09   11.38   0
   4  16  -1   27.88   10.32   0
  -4  16   1   28.61   11.65   0
   4  16   1   17.06   10.55   0
   5  16  -1  323.36    8.99   0
   5 -16   1  319.97    9.58   0
  -5  16   1  288.41    9.68   0
  -5  16  -1  315.40    9.67   0
  -6  16  -1   24.29   11.66   0
   6 -16  -1    9.48   11.73   0
  -6  16   1    2.13   11.85   0
   6 -16   1   19.59   11.85   0
   7 -16   1  211.87    9.71   0
  -7  16  -1  197.55    9.37   0
   7 -16  -1  206.33    9.79   0
  -7  16   1  193.88    9.70   0
  -8  16   1   12.42    9.10   0
  -8  16  -1   16.69    8.81   0
   8 -16   1   25.61    9.13   0
   8 -16  -1    8.77    9.25   0
   9 -16  -1   80.35    9.96   0
   9 -16   1   73.19   13.56   0
  -9  16  -1   69.04    9.57   0
  -9  16   1   59.35    9.60   0
  10 -16  -1   40.99    9.90   0
 -10  16   1   37.69    9.71   0
  10 -16   1   53.48   14.34   0
 -10  16  -1   45.20   14.08   0
  -1  17  -1  791.30   14.11   0
   1  17   1  782.96   14.19   0
  -1  17   1  809.58   14.67   0
   1  17  -1  841.35   13.83   0
   2  17   1   54.63   10.89   0
  -2  17   1   38.78    8.62   0
  -2  17  -1   51.03   11.53   0
   2  17  -1   28.68    7.89   0
   3  17  -1  353.07   11.90   0
   3  17   1  330.27    9.49   0
  -3  17   1  330.95   10.53   0
  -3  17  -1  355.06    9.80   0
   4  17  -1  147.94   11.32   0
  -4  17   1  150.06   12.58   0
   4  17   1  157.69   11.65   0
  -4  17  -1  165.04    9.13   0
   5  17  -1   77.74    8.12   0
  -5  17   1   70.13   12.27   0
  -5  17  -1   86.30   12.26   0
   5  17   1   72.48   11.44   0
   6 -17   1   82.45   12.69   0
  -6  17   1   75.76   12.74   0
  -6  17  -1   84.22   12.39   0
   6 -17  -1   85.48    9.34   0
   7 -17  -1   27.04   12.80   0
  -7  17   1   19.20    8.92   0
  -7  17  -1   16.10    8.79   0
   7 -17   1   23.61   12.95   0
  -8  17   1   56.44    9.49   0
   8 -17  -1   51.99   13.74   0
   8 -17   1   83.62   13.72   0
  -8  17  -1   61.65    9.57   0
  -9  17  -1  212.10   10.61   0
   9 -17   1  242.09   10.95   0
   9 -17  -1  215.99   15.06   0
  -9  17   1  206.64   10.65   0
  10 -17   1   55.38   15.14   0
 -10  17   1   11.06   14.79   0
 -10  17  -1   36.76   14.85   0
  10 -17  -1   48.87   10.80   0
   0  18   1  169.20    9.27   0
   0  18  -1  159.07    8.81   0
   1  18  -1   35.94    8.12   0
   1  18   1   33.20    8.14   0
  -1  18   1   44.30   11.87   0
  -1  18  -1   26.37   11.74   0
   2  18   1   56.27   11.63   0
  -2  18   1   63.96   12.54   0
   2  18  -1   78.63   11.26   0
  -2  18  -1   51.06   11.95   0
   3  18   1  247.91    9.46   0
  -3  18  -1  238.92    9.66   0
  -3  18   1  258.71   13.44   0
   3  18  -1  253.92   12.34   0
  -4  18  -1   51.03   12.69   0
  -4  18   1   25.19    8.93   0
   4  18   1   37.42   11.47   0
   4  18  -1   38.85   11.48   0
   5  18  -1  166.20    8.81   0
   5  18   1  160.47    9.16   0
  -5  18   1  171.59   12.87   0
  -5  18  -1  154.61   13.02   0
  -6  18  -1   -0.59    9.03   0
   6  18   1    2.14   11.95   0
  -6  18   1   11.53    8.87   0
   6  18  -1    3.29   12.03   0
   7 -18   1  117.28   13.97   0
  -7  18  -1  126.96   10.29   0
  -7  18   1  127.78    9.72   0
   7 -18  -1  138.20   13.68   0
   8 -18   1   24.33   14.62   0
  -8  18  -1   35.66   10.17   0
  -8  18   1   28.29    9.87   0
   8 -18  -1   50.89   14.41   0
  -9  18  -1   32.28   10.42   0
  -9  18   1    8.01   10.05   0
  -1  19   1  448.97   11.31   0
   1  19   1  461.58   14.10   0
  -1  19  -1  444.31   10.98   0
   1  19  -1  435.30   10.68   0
   2  19  -1   25.02    8.66   0
   2  19   1   29.04    8.69   0
  -2  19  -1   19.80    9.07   0
  -2  19   1   28.88   12.90   0
  -3  19  -1  272.48   14.03   0
   3  19  -1  292.92    9.75   0
   3  19   1  260.59    9.86   0
  -3  19   1  262.91   10.53   0
   4  19  -1   78.34    8.75   0
  -4  19   1   44.12   13.04   0
  -4  19  -1   77.03    9.21   0
   4  19   1   72.98   12.32   0
  -5  19   1    6.14    9.47   0
   5  19   1    9.17    8.52   0
   5  19  -1   10.58   12.25   0
  -5  19  -1   12.76    9.35   0
  -6  19   1   75.44   10.22   0
   6  19  -1   61.34   12.87   0
   6  19   1   73.33   13.06   0
  -6  19  -1   71.10   10.12   0
  -7  19   1   34.52   14.43   0
   7  19  -1   49.43   13.24   0
   7  19   1   43.14    9.51   0
  -7  19  -1   13.31   14.25   0
   0  20   1  157.94   13.33   0
   0  20  -1  160.50   13.47   0
   1  20  -1   57.14   12.97   0
   1  20   1   61.26    9.27   0
  -1  20  -1   62.81    9.61   0
  -1  20   1   65.79    9.44   0
   2  20  -1   84.17   13.07   0
   2  20   1   78.21   13.14   0
  -2  20  -1   81.33   10.01   0
  -2  20   1   96.35   14.04   0
  -3  20   1   45.30   10.14   0
   3  20  -1   54.58   13.21   0
  -3  20  -1   50.50   13.95   0
   3  20   1   51.92   12.75   0
   4  20   1   20.15   13.11   0
  -4  20   1   13.92   10.13   0
  -4  20  -1   34.68   13.89   0
   4  20  -1   31.13    9.21   0
  -5  20   1  115.08   14.72   0
  -5  20  -1  147.87   14.25   0
   5  20   1  123.61   10.11   0
   5  20  -1  156.19   13.73   0
  -6  20  -1   -5.60   14.53   0
   6  20  -1   -4.92   13.53   0
   6  20   1   -2.45   13.51   0
  -6  20   1    6.10   14.88   0
  -1  21  -1  200.45   10.97   0
   1  21   1  215.27   14.94   0
  -1  21   1  203.26   11.29   0
   1  21  -1  196.78   10.26   0
   2  21   1   39.68   13.96   0
  -2  21  -1   26.49   10.44   0
  -2  21   1   40.31   14.77   0
   2  21  -1   26.51    9.76   0
   3  21  -1   61.14   14.12   0
   3  21   1   60.93   14.09   0
  -3  21   1   56.30   14.81   0
  -3  21  -1   66.33   10.59   0
  -4  21   1   55.03   11.11   0
   4  21  -1   66.94   10.27   0
   4  21   1   75.42   14.46   0
  -4  21  -1   51.30   10.61   0
   0   0   2 8075.86   68.77   0
   0   0  -2 8131.50   69.92   0
  -1   0  -2  634.21   18.10   0
   1   0   2  634.20   18.02   0
   2   0   2  134.44    9.78   0
  -2   0  -2  134.55    9.82   0
  -3   0  -2 3348.46   27.18   0
   3   0   2 3434.98   27.64   0
   4   0   2  272.20    9.06   0
   5   0   2 1738.53   15.26   0
   6   0   2    4.18    6.23   0
   7   0   2 2088.49   16.20   0
   8   0   2   34.21    6.87   0
   9   0   2  355.17    8.48   0
   9   0  -2  359.56    8.37   0
  10   0   2  460.15   11.06   0
  10   0  -2  443.51   10.60   0
  11   0   2  198.89   10.06   0
  11   0  -2  187.11    7.45   0
  12   0   2  244.80   10.76   0
  12   0  -2  257.35   10.80   0
  13   0   2   84.61   10.66   0
  13   0  -2   85.45    7.71   0
  14   0  -2  205.68   12.07   0
  14   0   2  206.76   12.03   0
  15   0   2  200.10   13.17   0
  15   0  -2  173.23    9.45   0
   1  -1   2  452.01   13.96   0
  -1  -1  -2  421.24   15.87   0
  -1   1  -2  458.77   14.24   0
   1   1   2  429.69   17.18   0
   2  -1   2  564.94   14.63   0
   2   1   2  546.45   16.17   0
  -2   1  -2  581.71   17.41   0
  -3   1  -2  470.38   12.37   0
   3  -1   2  464.28   12.29   0
   3   1   2  458.41   12.07   0
  -4   1  -2   84.93    7.80   0
   4  -1   2   93.13    7.60   0
   4   1   2   85.92    7.23   0
   5   1   2   81.51    6.56   0
   5  -1   2   80.20    9.05   0
   6   1   2  365.94    8.87   0
   6  -1   2  360.43    8.98   0
   7  -1   2   15.44    8.90   0
   7   1   2  -10.55    8.42   0
   7  -1  -2    8.31    6.12   0
   8   1   2    9.75    8.81   0
   8  -1   2   10.14    6.57   0
   8  -1  -2   -0.46    6.22   0
   9  -1  -2   58.10    9.35   0
   9   1   2   50.32    9.59   0
   9  -1   2   60.71    6.77   0
  10  -1  -2   -6.90    6.56   0
  10   1   2    8.64    9.35   0
  10  -1   2    6.67    6.88   0
  10   1  -2    4.27    6.50   0
  11   1   2   -4.13    9.27   0
  11  -1  -2   10.42    6.59   0
  11  -1   2   -6.64    9.54   0
  11   1  -2    1.51    6.48   0
  12  -1   2   12.37    7.09   0
  12   1   2    8.00    9.95   0
  12   1  -2   17.25    9.67   0
  12  -1  -2   -5.16    9.95   0
  13  -1  -2    3.72    7.85   0
  13   1   2  -10.20    7.34   0
  13  -1   2    2.52    7.44   0
  13   1  -2    0.63    7.32   0
  14   1  -2    9.33    7.82   0
  14  -1  -2   11.12    8.07   0
  14   1   2    7.86    7.89   0
  14  -1   2    8.62    8.20   0
  15   1   2    5.07    8.95   0
  15  -1  -2  -11.90   12.90   0
  15   1  -2   13.25   12.68   0
  15  -1   2   16.47    9.17   0
   0   2  -2  975.53   17.27   0
   1  -2   2 1567.46   21.24   0
   1  -2  -2 1530.06   32.94   0
  -1   2  -2 1552.33   21.34   0
  -2   2  -2 3064.15   29.11   0
   2  -2   2 3029.07   29.08   0
  -3   2  -2 2397.72   21.76   0
   3  -2   2 2498.48   23.43   0
   3  -2  -2 2462.50   24.03   0
   4  -2  -2  555.82   12.72   0
  -4   2  -2  548.52   11.10   0
   4  -2   2  572.30   10.97   0
   5  -2  -2 3748.75   22.06   0
   5  -2   2 3971.87   23.13   0
  -5   2  -2 3732.64   21.91   0
   6  -2   2   16.84    9.14   0
   6  -2  -2   20.56    8.55   0
   6   2   2   24.46    8.78   0
   7  -2  -2 2983.06   18.95   0
   7  -2   2 2912.41   17.63   0
   7   2   2 2931.22   18.49   0
   8  -2  -2  215.96    7.59   0
   8  -2   2  230.45   10.27   0
   8   2   2  212.96    7.56   0
   9  -2   2  887.20   12.77   0
   9  -2  -2  834.36   10.28   0
   9   2   2  861.84   10.52   0
  10  -2   2  429.61    9.08   0
  10   2   2  419.48   10.66   0
  10  -2  -2  416.28   11.02   0
  11   2  -2   72.28    6.96   0
  11   2   2   70.72    9.46   0
  11  -2   2   77.52    9.74   0
  11  -2  -2   77.53    9.89   0
  12   2  -2  359.18    8.41   0
  12   2   2  355.53    8.65   0
  12  -2  -2  368.24   11.75   0
  12  -2   2  360.83    8.88   0
  13   2   2   42.68    7.42   0
  13  -2  -2   51.40    8.03   0
  13  -2   2   30.73    7.66   0
  13   2  -2   35.19   10.31   0
  14   2  -2   82.85    8.29   0
  14  -2   2   91.20   11.72   0
  14   2   2   91.43   11.62   0
  14  -2  -2   70.96    8.77   0
  15  -2   2  157.88   13.59   0
  15  -2  -2  185.20    9.80   0
  15   2  -2  166.93    9.51   0
  15   2   2  157.83    9.61   0
  -1   3   2  149.68   15.31   0
   1  -3  -2  155.68   16.14   0
  -1   3  -2  152.32   10.67   0
   1  -3   2  160.13   10.77   0
  -2   3  -2   62.82    9.66   0
   2  -3   2   68.38   13.03   0
  -2   3   2   63.65    8.63   0
   3  -3  -2   56.26    7.46   0
   3  -3   2   53.96    8.38   0
  -3   3  -2   67.81   11.34   0
   4  -3  -2   41.91    6.73   0
  -4   3  -2   45.97    7.48   0
   4  -3   2   51.05   10.00   0
   5  -3  -2  181.90    7.90   0
   5  -3   2  182.39   10.63   0
  -5   3  -2  194.44   10.64   0
   6  -3  -2    6.78    6.06   0
   6  -3   2    8.36    6.74   0
  -6   3  -2   14.21    9.47   0
   7  -3  -2  114.39    7.07   0
   7  -3   2  126.48    7.31   0
   8  -3   2   31.03    9.69   0
   8  -3  -2   12.65    9.00   0
   8   3   2   16.84    8.89   0
   9  -3   2   31.01    7.16   0
   9  -3  -2   50.27    7.00   0
   9   3   2   34.74    6.70   0
  10   3   2   49.72    9.62   0
  10  -3   2   38.28    7.14   0
  10  -3  -2   45.18    6.91   0
  11  -3   2   31.53   10.15   0
  11   3   2   44.53    6.76   0
  11  -3  -2   35.16    7.26   0
  12  -3   2   10.43    7.07   0
  12   3   2    6.46    7.42   0
  12  -3  -2   -4.66    7.65   0
  12   3  -2   -3.62    6.74   0
  13   3   2   10.26   10.74   0
  13  -3   2   22.79   10.80   0
  13   3  -2    3.57    7.20   0
  13  -3  -2   16.97    7.89   0
  14  -3   2    4.33   11.86   0
  14   3   2   11.33    8.48   0
  14  -3  -2   -2.30    8.49   0
  14   3  -2    7.86    8.12   0
  15   3   2    6.64   12.77   0
  15  -3  -2  -15.59    9.14   0
  15   3  -2   16.98   12.59   0
  15  -3   2   19.60    9.40   0
   0   4  -2 2635.42   22.66   0
   0   4   2 2674.66   34.58   0
   1  -4   2    4.17    8.19   0
  -1   4   2    1.66   11.83   0
  -1   4  -2   -0.44    8.24   0
   1  -4  -2    0.21   10.77   0
   2  -4   2 1395.50   16.85   0
  -2   4   2 1319.27   19.88   0
  -2   4  -2 1384.06   17.03   0
  -3   4   2 3470.38   26.47   0
  -3   4  -2 3690.09   25.45   0
   3  -4   2 3676.13   24.32   0
  -4   4  -2  397.05   12.03   0
   4  -4  -2  394.92    9.98   0
   4  -4   2  399.97   12.18   0
  -5   4  -2 5431.72   25.43   0
   5  -4   2 5803.57   27.34   0
   5  -4  -2 5533.39   27.09   0
   6  -4  -2   10.64    6.13   0
  -6   4  -2    7.41    6.77   0
   6  -4   2    3.05    6.89   0
   7  -4  -2 2558.24   17.07   0
   7  -4   2 2674.15   16.92   0
  -7   4  -2 2533.07   16.53   0
   8  -4   2  383.04    9.08   0
   8  -4  -2  351.51    8.94   0
   9  -4   2 1051.45   11.45   0
   9  -4  -2 1015.76   11.44   0
   9   4   2  988.79   10.87   0
  10  -4   2  365.93   11.49   0
  10  -4  -2  387.09   11.29   0
  10   4   2  393.13   10.59   0
  11   4   2   16.10    6.74   0
  11  -4  -2   28.52    7.18   0
  11  -4   2   23.91    7.23   0
  12  -4  -2  138.02    8.07   0
  12   4   2  125.35    7.54   0
  12  -4   2  146.20    8.20   0
  13  -4   2   51.89   11.32   0
  13   4   2   44.05    7.48   0
  13  -4  -2   49.80    7.99   0
  13   4  -2   51.49   10.32   0
  14   4   2   45.70    8.56   0
  14  -4  -2   49.00    8.89   0
  14  -4   2   45.23    8.65   0
  14   4  -2   56.25   11.69   0
  15  -4   2  187.09   10.23   0
  15   4   2  192.21    9.86   0
  15   4  -2  188.79    9.69   0
  15  -4  -2  191.53   13.93   0
  -1   5  -2   70.46    7.81   0
  -1   5   2   67.36   11.07   0
   1  -5   2   72.33   10.43   0
   1  -5  -2   77.29    9.52   0
  -2   5  -2    9.46    7.08   0
  -2   5   2    8.45    6.93   0
   2  -5   2   13.21   10.06   0
  -3   5   2  137.73    8.36   0
  -3   5  -2  147.48    8.40   0
   3  -5   2  147.16    8.20   0
   4  -5   2  253.00   11.21   0
  -4   5  -2  226.35    8.75   0
  -4   5   2  235.01   10.50   0
   4  -5  -2  226.17    8.76   0
  -5   5  -2   56.82    7.42   0
  -5   5   2   45.26    6.67   0
   5  -5  -2   55.51    6.60   0
   5  -5   2   52.85    7.35   0
  -6   5  -2    9.80    9.72   0
   6  -5  -2   11.15    9.14   0
   6  -5   2    9.93    9.85   0
   7  -5   2    6.93    6.93   0
   7  -5  -2   11.72    9.31   0
  -7   5  -2    2.53    6.80   0
   8  -5  -2   37.51    6.97   0
   8  -5   2   36.84    7.48   0
  -8   5  -2   40.26    7.15   0
   9  -5  -2   65.83    7.79   0
   9  -5   2   76.91    7.65   0
  10  -5   2   26.80    7.21   0
  10  -5  -2   28.58    7.22   0
  10   5   2   31.21    6.95   0
  11  -5   2   10.77    7.22   0
  11   5   2    9.64    9.39   0
  11  -5  -2    3.29   10.09   0
  12   5   2  -10.37    7.33   0
  12  -5  -2   -1.41    7.66   0
  12  -5   2    7.41    7.52   0
  13  -5   2   40.87   11.67   0
  13   5   2   26.35    8.04   0
  13  -5  -2   23.83    8.32   0
  14   5  -2    8.68    7.78   0
  14  -5   2   -3.38    9.21   0
  14  -5  -2    6.19   12.26   0
  14   5   2   -5.84   11.98   0
  15   5   2   17.27    9.30   0
  15  -5  -2   20.74   13.38   0
  15   5  -2   -3.82    9.16   0
  15  -5   2   -9.20   14.01   0
   0   6   2  455.93   13.57   0
   0   6  -2  528.68   10.33   0
  -1   6  -2  449.89   10.08   0
  -1   6   2  448.28   12.17   0
   1  -6   2  444.05    9.80   0
  -2   6  -2 1709.83   16.19   0
   2  -6   2 1822.71   17.74   0
  -2   6   2 1714.84   21.54   0
  -3   6   2 1479.56   17.19   0
   3  -6   2 1623.03   17.12   0
  -3   6  -2 1511.73   15.36   0
   4  -6  -2  152.88    8.15   0
  -4   6  -2  152.21    8.27   0
   4  -6   2  156.04    8.03   0
  -4   6   2  143.60    7.53   0
   5  -6   2 3613.89   21.78   0
  -5   6  -2 3393.82   20.02   0
  -5   6   2 3416.63   22.39   0
   5  -6  -2 3444.74   21.89   0
   6  -6  -2   17.29    9.81   0
   6  -6   2   10.12    6.68   0
  -6   6  -2    6.17    9.56   0
   7  -6  -2 1495.10   14.20   0
  -7   6  -2 1431.24   13.39   0
   7  -6   2 1570.98   13.78   0
  -8   6  -2  316.42   11.13   0
   8  -6  -2  287.17   11.31   0
   8  -6   2  329.62   11.75   0
   9  -6   2  762.33   10.68   0
   9  -6  -2  785.64   11.00   0
  10  -6  -2   56.33    7.18   0
  10  -6   2   54.68   10.31   0
  11  -6  -2    1.30    7.39   0
  11   6   2    1.51    7.07   0
  11  -6   2   12.85    8.07   0
  12   6   2  239.25    8.68   0
  12  -6  -2  184.70   11.90   0
  12  -6   2  233.84    9.11   0
  13  -6  -2   50.49    8.52   0
  13  -6   2   48.86   11.74   0
  13   6   2   36.45   11.29   0
  14  -6  -2  140.44   13.23   0
  14  -6   2  133.88    9.62   0
  14   6   2  124.87   12.49   0
  14   6  -2  100.84    9.11   0
  15  -6  -2  109.74   14.30   0
  15  -6   2   91.40   10.50   0
  15   6  -2  101.95    9.52   0
  15   6   2   95.74    9.66   0
   1  -7   2  241.49    8.21   0
  -1   7  -2  248.78    8.26   0
   1   7  -2  227.96    7.85   0
  -1   7   2  245.00   11.93   0
  -2   7  -2  135.13    7.79   0
  -2   7   2  144.90   11.36   0
   2  -7   2  139.33    7.88   0
  -3   7  -2  279.61   11.31   0
  -3   7   2  262.85   11.44   0
   3  -7   2  273.95   10.85   0
   4  -7  -2    8.96    7.18   0
   4  -7   2    4.45    6.72   0
  -4   7   2    9.55    6.70   0
  -4   7  -2   14.98    9.90   0
  -5   7   2   67.10    9.84   0
   5  -7  -2   65.62    7.66   0
  -5   7  -2   80.14    9.96   0
   5  -7   2   79.78    9.76   0
  -6   7   2   56.94    9.92   0
   6  -7  -2   62.60   10.51   0
   6  -7   2   60.81    7.27   0
  -6   7  -2   58.75    7.33   0
   7  -7   2   19.61    7.35   0
  -7   7  -2   18.76   10.19   0
   7  -7  -2   24.57    7.59   0
  -8   7  -2  348.44    8.90   0
   8  -7  -2  370.88   12.33   0
   8  -7   2  366.11   11.84   0
  -9   7  -2    7.60    7.23   0
   9  -7  -2   -0.68    7.18   0
   9  -7   2    2.55   10.22   0
  10  -7   2   15.26    7.29   0
  10  -7  -2   -2.90    7.41   0
  11  -7  -2  118.50    8.19   0
  11  -7   2  136.01   11.56   0
  12  -7   2   13.24    8.43   0
  12  -7  -2    7.79    8.08   0
  12   7   2    9.79   10.77   0
  13  -7   2   12.10   12.35   0
  13  -7  -2    4.84    8.56   0
  13   7   2   17.43   11.64   0
  14  -7  -2   41.45    9.66   0
  14  -7   2   53.06   13.89   0
  14   7   2   47.54    8.68   0
  15   7  -2   27.26    9.39   0
  15  -7   2   16.40   10.18   0
  15   7   2   19.06    9.37   0
  15  -7  -2   22.08   14.53   0
   0   8  -2 2268.60   16.71   0
   0   8   2 2322.84   21.76   0
   1   8   2  275.19   11.08   0
   1   8  -2  281.34   10.17   0
  -1   8  -2  269.57    8.21   0
  -1   8   2  291.96   11.75   0
  -2   8  -2  678.10   12.30   0
  -2   8   2  669.36   14.58   0
   2  -8   2  690.73   12.58   0
  -3   8   2 1523.14   16.74   0
   3  -8   2 1633.25   16.28   0
  -3   8  -2 1605.35   16.23   0
   4  -8   2  377.26    9.38   0
  -4   8  -2  335.61    9.05   0
   4  -8  -2  363.59   12.21   0
  -4   8   2  344.11    9.78   0
   5  -8   2 1403.76   15.28   0
  -5   8   2 1297.65   15.50   0
   5  -8  -2 1356.88   16.30   0
  -5   8  -2 1297.34   13.09   0
  -6   8   2   -2.91   10.04   0
   6  -8   2   -5.93    9.97   0
  -6   8  -2  -12.74    9.55   0
   6  -8  -2    9.37   10.52   0
   7  -8   2 1809.20   16.35   0
   7  -8  -2 1815.87   17.37   0
  -7   8  -2 1686.09   13.97   0
  -7   8   2 1713.33   14.63   0
   8  -8   2   59.98    7.51   0
   8  -8  -2   63.61    7.85   0
  -8   8  -2   76.36   10.02   0
   9  -8  -2  426.68    9.62   0
   9  -8   2  417.59    9.82   0
  -9   8  -2  437.39   12.02   0
  10  -8   2  476.98    9.54   0
  10  -8  -2  496.90   12.77   0
  11  -8  -2  142.08   11.89   0
  11  -8   2  135.11   11.80   0
  12  -8   2  232.08   12.68   0
  12  -8  -2  237.34   12.83   0
  13  -8   2   14.02   12.83   0
  13   8   2   11.87   11.14   0
  13  -8  -2   26.38   12.68   0
  14   8   2   65.09    9.04   0
  14  -8  -2   82.58    9.98   0
  14  -8   2   71.21   13.92   0
   1   9   2  314.70    9.02   0
   1   9  -2  319.94    8.16   0
  -1   9  -2  320.05    8.41   0
  -1   9   2  325.43   11.78   0
  -2   9   2   98.44   10.52   0
  -2   9  -2  100.77    7.20   0
   2  -9   2   94.33    7.10   0
  -3   9  -2  354.30    9.11   0
  -3   9   2  360.27   11.79   0
   3  -9  -2  339.46    9.34   0
   3  -9   2  357.16    8.81   0
   4  -9   2  206.76   10.74   0
  -4   9  -2  184.33    7.87   0
  -4   9   2  173.31    8.40   0
   4  -9  -2  199.29   10.74   0
  -5   9   2    7.58    6.96   0
  -5   9  -2    9.05    7.01   0
   5  -9   2    1.75    7.29   0
   5  -9  -2    8.68    7.58   0
  -6   9   2   73.98    7.72   0
   6  -9   2  104.23   11.02   0
  -6   9  -2   97.25    7.54   0
   6  -9  -2   91.11    8.02   0
   7  -9   2   -2.31    7.23   0
   7  -9  -2    6.18    7.83   0
  -7   9   2   14.43    7.15   0
  -7   9  -2    6.71    6.97   0
   8  -9   2   -6.79   10.46   0
  -8   9  -2    4.25   10.36   0
   8  -9  -2   11.37    7.46   0
   9  -9  -2  211.87    8.91   0
   9  -9   2  194.10    8.17   0
  -9   9  -2  162.81   11.02   0
  10  -9   2    9.48   11.11   0
 -10   9  -2   14.41   11.26   0
  10  -9  -2   24.43   11.49   0
  11  -9   2  108.86    8.64   0
  11  -9  -2  101.40    8.60   0
  12  -9   2   11.65   12.03   0
  12  -9  -2   20.33    8.73   0
  13  -9  -2   28.65    9.55   0
  13   9   2   39.40   11.80   0
  13  -9   2   35.18   13.22   0
  14  -9  -2    4.07    9.99   0
  14   9   2    5.68   12.64   0
  14  -9   2   14.77   14.08   0
   0  10   2 1395.02   16.55   0
   0  10  -2 1379.01   12.97   0
   1  10   2  275.13    8.62   0
  -1  10  -2  293.50   10.33   0
  -1  10   2  284.57   11.17   0
   1  10  -2  288.31   10.06   0
  -2  10  -2  790.07   10.79   0
   2 -10   2  805.24   10.75   0
  -2  10   2  813.73   14.67   0
  -3  10   2 1288.57   16.40   0
   3 -10  -2 1337.30   16.23   0
  -3  10  -2 1337.13   15.27   0
   3 -10   2 1308.64   12.95   0
  -4  10  -2  139.33   10.86   0
   4 -10  -2  131.07    8.21   0
   4 -10   2  123.44    7.79   0
  -4  10   2  117.57   10.90   0
  -5  10  -2 1690.76   14.36   0
   5 -10   2 1759.71   14.57   0
  -5  10   2 1683.15   17.22   0
   5 -10  -2 1669.68   15.63   0
   6 -10   2    7.02    7.88   0
  -6  10  -2   -6.73    7.24   0
   6 -10  -2   21.99   10.79   0
  -6  10   2    0.51    9.99   0
  -7  10   2 1086.65   12.62   0
   7 -10   2 1131.33   12.27   0
  -7  10  -2 1140.24   12.20   0
   7 -10  -2 1116.21   13.26   0
  -8  10  -2   50.94   10.59   0
   8 -10  -2   54.35    8.00   0
   8 -10   2   51.76    7.66   0
  -8  10   2   50.10    7.61   0
  -9  10  -2  492.55   12.47   0
   9 -10   2  494.10   12.64   0
   9 -10  -2  511.57   10.37   0
 -10  10  -2  259.37   12.10   0
  10 -10  -2  252.07    9.45   0
  10 -10   2  263.96   12.16   0
  11 -10   2   96.40    8.62   0
  11 -10  -2  109.71   12.46   0
  12 -10   2  205.61   12.77   0
  12 -10  -2  181.51    9.78   0
  13 -10  -2   17.87    9.70   0
  13 -10   2   28.33   13.30   0
  14 -10   2   59.52   10.23   0
  14 -10  -2   79.41   10.80   0
  14  10   2   82.50   13.40   0
   1  11   2  389.42    9.29   0
  -1  11   2  369.13    9.69   0
  -1  11  -2  375.15    8.85   0
   1  11  -2  383.20    8.43   0
   2  11   2   -0.03    9.05   0
  -2  11  -2   -3.54    9.53   0
  -2  11   2    4.85   10.24   0
   2  11  -2    0.42    6.20   0
  -3  11  -2  126.54   10.80   0
   3 -11   2  116.66   10.67   0
   3 -11  -2  109.96   10.32   0
  -3  11   2  115.54   11.24   0
  -4  11  -2   85.00    7.59   0
  -4  11   2   87.84   10.87   0
   4 -11  -2   85.59    7.81   0
   4 -11   2  105.82   10.53   0
  -5  11   2   53.91   10.89   0
  -5  11  -2   44.22   10.79   0
   5 -11  -2   56.53    7.80   0
   5 -11   2   52.23    7.60   0
   6 -11  -2   45.87    8.09   0
  -6  11   2   49.89   10.66   0
  -6  11  -2   56.53   10.42   0
   6 -11   2   51.66   10.69   0
  -7  11  -2  116.31    7.88   0
   7 -11  -2  122.80    8.51   0
   7 -11   2  127.19    8.09   0
  -7  11   2  122.21    8.20   0
  -8  11  -2   21.72   10.47   0
  -8  11   2   18.13    7.46   0
   8 -11   2   26.11   10.78   0
   8 -11  -2   21.94    7.97   0
  -9  11  -2  182.58   11.56   0
   9 -11  -2  187.50    9.15   0
   9 -11   2  184.84    8.50   0
  10 -11  -2    5.86    8.24   0
  10 -11   2    2.93    7.68   0
 -10  11  -2   -8.46   11.37   0
  11 -11  -2   88.09    8.86   0
  11 -11   2   96.98    9.03   0
  12 -11  -2   19.57   13.06   0
  12 -11   2   -4.92   12.42   0
  13 -11   2   53.75   13.76   0
  13 -11  -2   37.74   13.83   0
   0  12   2  584.00   10.75   0
   0  12  -2  602.76    9.76   0
   1  12  -2   39.31    9.80   0
  -1  12  -2   21.12    7.06   0
   1  12   2   36.97    9.83   0
  -1  12   2   37.72   10.45   0
  -2  12   2  198.81   11.47   0
   2  12   2  173.54    8.24   0
  -2  12  -2  181.05   10.94   0
   2  12  -2  177.49    7.98   0
  -3  12  -2 1023.19   14.15   0
   3 -12   2 1038.43   14.08   0
  -3  12   2  993.68   13.49   0
   3 -12  -2  963.39   12.62   0
   4 -12   2  135.89    8.26   0
  -4  12  -2  137.40    8.17   0
  -4  12   2  120.61    8.28   0
   4 -12  -2  126.79    8.24   0
  -5  12  -2 1328.24   13.07   0
  -5  12   2 1352.54   16.24   0
   5 -12   2 1403.31   15.46   0
   5 -12  -2 1312.09   14.09   0
   6 -12   2    9.80    7.85   0
  -6  12  -2    5.02    7.06   0
  -6  12   2   -4.55   10.60   0
   6 -12  -2   -0.14    7.82   0
  -7  12  -2 1016.54   14.34   0
  -7  12   2  934.67   12.27   0
   7 -12  -2  979.85   12.63   0
   7 -12   2 1069.36   14.34   0
   8 -12  -2   70.09    8.39   0
  -8  12  -2   65.29    7.92   0
   8 -12   2   56.71    8.48   0
  -8  12   2   70.63    8.06   0
  -9  12  -2  314.80    9.59   0
   9 -12  -2  318.73   13.02   0
   9 -12   2  315.61    9.50   0
  10 -12  -2  132.37   12.66   0
  10 -12   2  147.98    9.08   0
 -10  12  -2  135.14    8.80   0
 -11  12  -2   27.37   12.27   0
  11 -12   2   31.83    9.03   0
  11 -12  -2   32.40   12.15   0
  12 -12  -2   71.69    9.62   0
  12 -12   2   91.03   13.26   0
  13 -12  -2   42.16   14.45   0
  13 -12   2   32.73   14.07   0
  -1  13   2  458.15   10.44   0
   1  13   2  503.98   12.48   0
   1  13  -2  492.88   11.86   0
  -1  13  -2  499.90   11.92   0
  -2  13  -2   13.98    7.37   0
   2  13   2   14.42    7.03   0
   2  13  -2   13.45    9.65   0
  -2  13   2    3.42   11.11   0
  -3  13   2  112.29   11.35   0
   3  13  -2  101.81    7.27   0
   3  13   2   99.34    7.29   0
  -3  13  -2  120.70   10.99   0
  -4  13  -2  106.77    8.22   0
   4 -13   2  111.55    8.04   0
   4 -13  -2  112.74    7.87   0
  -4  13   2  116.39   11.10   0
   5 -13  -2   29.83    7.68   0
   5 -13   2   34.58    7.79   0
  -5  13  -2   17.10    7.19   0
  -5  13   2   37.35    7.64   0
  -6  13  -2  243.07   11.47   0
   6 -13  -2  238.75    9.38   0
   6 -13   2  242.14    9.08   0
  -6  13   2  217.67   11.88   0
  -7  13  -2   48.91    7.98   0
   7 -13  -2   45.06    8.66   0
  -7  13   2   43.75    8.12   0
   7 -13   2   49.20    7.97   0
  -8  13   2   23.20   11.38   0
   8 -13  -2   27.81    8.58   0
   8 -13   2   24.78    8.46   0
  -8  13  -2   25.35   11.47   0
  -9  13  -2  153.18   12.10   0
   9 -13   2  134.09   12.23   0
  -9  13   2  124.13    8.89   0
   9 -13  -2  138.67   12.74   0
  10 -13   2   26.35   12.14   0
  10 -13  -2   -2.39    8.50   0
 -10  13  -2   14.26   11.95   0
  11 -13   2   91.16   12.89   0
 -11  13  -2   60.81    9.29   0
  11 -13  -2   73.31    9.39   0
  12 -13  -2   27.38   13.78   0
  12 -13   2   10.30    9.41   0
   0  14  -2  117.14    7.37   0
   0  14   2  122.27   10.60   0
   1  14   2  213.77    8.65   0
   1  14  -2  217.25    8.05   0
  -1  14   2  228.87   11.28   0
  -1  14  -2  230.52   10.55   0
   2  14  -2  591.05    9.52   0
   2  14   2  579.62   10.53   0
  -2  14   2  589.24   11.32   0
  -2  14  -2  580.50   12.24   0
   3  14   2  328.81   11.15   0
   3  14  -2  323.73   10.79   0
  -3  14   2  324.40   12.47   0
  -3  14  -2  321.79    8.81   0
   4 -14   2  106.75    7.81   0
   4 -14  -2  108.18   10.86   0
  -4  14  -2  119.28    8.12   0
  -4  14   2  114.36   11.26   0
   5 -14  -2 1051.64   15.13   0
  -5  14  -2  985.00   12.00   0
   5 -14   2 1017.64   12.09   0
  -5  14   2 1006.84   15.33   0
  -6  14  -2   -2.45   10.58   0
   6 -14   2    9.21   10.88   0
   6 -14  -2    4.62   11.26   0
  -6  14   2   14.83    7.75   0
  -7  14  -2  882.23   11.78   0
  -7  14   2  903.19   15.24   0
   7 -14  -2  909.97   12.97   0
   7 -14   2  931.72   12.06   0
   8 -14  -2   88.08   12.42   0
  -8  14  -2  115.90    8.80   0
  -8  14   2   90.92   12.13   0
   8 -14   2  130.93    9.03   0
  -9  14   2  315.38   13.20   0
   9 -14  -2  306.77   10.56   0
   9 -14   2  303.85    9.74   0
  -9  14  -2  279.92    9.81   0
  10 -14   2   42.11   12.74   0
 -10  14  -2   34.22    8.99   0
  10 -14  -2   31.00   13.06   0
  11 -14  -2   18.49   13.51   0
  11 -14   2   31.34   13.69   0
 -11  14  -2   13.70   13.32   0
  12 -14  -2   79.79   10.39   0
  12 -14   2  100.70   10.34   0
  -1  15  -2  280.61    8.63   0
  -1  15   2  299.22   12.05   0
   1  15   2  298.67   11.81   0
   1  15  -2  280.18   11.25   0
   2  15  -2  120.69    9.96   0
  -2  15   2  131.10   11.66   0
  -2  15  -2  120.07    7.96   0
   2  15   2  117.73    7.85   0
  -3  15   2  110.12    8.56   0
  -3  15  -2  103.20    8.25   0
   3  15  -2   92.26    9.98   0
   3  15   2   97.33   10.58   0
  -4  15   2  143.04    8.90   0
  -4  15  -2  143.79    8.62   0
   4  15   2  147.03   10.88   0
   4  15  -2  134.17    7.66   0
  -5  15  -2    4.22    7.83   0
   5 -15   2   -0.04    7.93   0
  -5  15   2   -0.23    8.01   0
   5 -15  -2    7.34   10.86   0
  -6  15   2   39.43    8.42   0
   6 -15  -2   41.44    8.43   0
  -6  15  -2   50.96   11.55   0
   6 -15   2   43.95   11.54   0
   7 -15  -2   27.05   12.35   0
   7 -15   2   54.89   11.93   0
  -7  15  -2   31.32   11.39   0
  -7  15   2   43.10    8.56   0
  -8  15   2   96.31   12.35   0
   8 -15  -2  110.95   13.33   0
  -8  15  -2  103.82    8.85   0
   8 -15   2  106.67   12.90   0
  -9  15   2   44.83    9.05   0
   9 -15  -2   57.14   13.09   0
   9 -15   2   46.57    9.31   0
  -9  15  -2   52.29    8.92   0
  10 -15   2   -2.07   13.41   0
  10 -15  -2   -5.85    9.64   0
 -10  15  -2   15.24   13.07   0
 -11  15  -2  119.50   14.17   0
  11 -15   2  141.09   14.29   0
  11 -15  -2  131.70   10.55   0
   0  16  -2  397.87   12.02   0
   0  16   2  369.06   12.49   0
  -1  16   2   20.03   11.23   0
  -1  16  -2   29.21    7.31   0
   1  16  -2   27.74   10.32   0
   1  16   2   25.32    7.49   0
   2  16  -2  251.01    8.54   0
  -2  16   2  255.21    9.66   0
   2  16   2  227.79   11.59   0
  -2  16  -2  243.45    8.66   0
  -3  16  -2  440.30   12.87   0
  -3  16   2  424.01   10.48   0
   3  16  -2  388.13    9.26   0
   3  16   2  425.52   12.40   0
  -4  16   2   82.07   12.11   0
  -4  16  -2   87.85   11.74   0
   4  16  -2   80.43    7.78   0
   4  16   2   87.88    7.85   0
  -5  16   2  532.66   11.43   0
   5 -16   2  603.93   11.12   0
   5  16  -2  544.93    9.55   0
  -5  16  -2  548.25   10.52   0
  -6  16   2    8.78   11.97   0
   6 -16   2   20.07   11.90   0
   6 -16  -2    4.58   11.64   0
  -6  16  -2   13.61   11.65   0
  -7  16  -2  350.86   13.42   0
  -7  16   2  337.78   10.41   0
   7 -16   2  392.83   13.68   0
   7 -16  -2  335.80   10.65   0
  -8  16   2   64.10    9.18   0
   8 -16   2   76.62   12.98   0
  -8  16  -2   85.32   12.77   0
   8 -16  -2   68.35    9.52   0
  -9  16   2  208.57   10.48   0
   9 -16   2  210.94   10.45   0
  -9  16  -2  214.60   13.78   0
   9 -16  -2  222.45   10.91   0
 -10  16  -2  110.02   14.03   0
  10 -16   2  101.59   10.33   0
  10 -16  -2   96.86   14.50   0
  -1  17  -2  278.87    9.09   0
   1  17   2  260.04   12.33   0
   1  17  -2  278.57    9.06   0
  -1  17   2  295.63   13.00   0
  -2  17   2   61.71   12.17   0
   2  17  -2   47.50    7.91   0
   2  17   2   53.44   11.09   0
  -2  17  -2   73.02   11.59   0
  -3  17   2  160.86   12.76   0
   3  17   2  175.06   11.61   0
   3  17  -2  153.75   10.99   0
  -3  17  -2  148.42    8.75   0
  -4  17  -2   43.62    8.64   0
  -4  17   2   49.83   12.08   0
   4  17   2   53.24    8.09   0
   4  17  -2   43.91    7.97   0
  -5  17  -2   -0.04    8.34   0
   5  17   2    4.09    8.01   0
   5  17  -2    2.36    7.82   0
  -5  17   2   11.49    8.51   0
  -6  17  -2   22.73   11.88   0
   6  17  -2   36.43    8.12   0
   6 -17   2   42.38   12.21   0
  -6  17   2   36.56   12.70   0
  -7  17   2   15.38    9.16   0
   7 -17   2   12.50   13.07   0
  -7  17  -2   24.84   12.77   0
   7 -17  -2   32.59   12.88   0
  -8  17   2   32.06    9.66   0
   8 -17  -2   51.35   13.79   0
   8 -17   2   49.96   13.48   0
  -8  17  -2   46.55   13.22   0
  -9  17   2   91.80   10.31   0
   9 -17  -2  117.43   14.68   0
   9 -17   2  101.88   10.66   0
  -9  17  -2  108.19   14.22   0
   0  18  -2  234.03   12.10   0
   0  18   2  237.26    9.88   0
   1  18  -2   17.55   11.31   0
  -1  18   2    9.58    8.39   0
   1  18   2   11.66    8.09   0
  -1  18  -2   15.33    8.10   0
   2  18  -2   69.28    8.35   0
  -2  18   2   71.64   12.44   0
  -2  18  -2   95.28   12.34   0
   2  18   2   80.09   11.97   0
  -3  18  -2  251.60    9.78   0
  -3  18   2  237.35   10.23   0
   3  18   2  266.08   12.60   0
   3  18  -2  245.36    8.99   0
   4  18  -2   38.84   10.99   0
  -4  18  -2   14.65    8.95   0
   4  18   2    7.12    8.34   0
  -4  18   2   22.36    9.02   0
  -5  18  -2  307.91   13.15   0
   5  18  -2  316.88    9.70   0
  -5  18   2  293.31   14.02   0
   5  18   2  296.59    9.96   0
  -6  18   2   13.97    9.43   0
   6  18   2   13.74   11.77   0
   6  18  -2   25.95   12.15   0
  -6  18  -2   -1.08    9.47   0
  -7  18   2  143.47   10.53   0
   7 -18  -2  155.72   10.60   0
  -7  18  -2  170.48   10.25   0
   7 -18   2  153.09   14.38   0
   8 -18   2    9.48    9.76   0
  -8  18   2   12.85    9.66   0
   8 -18  -2   20.12   10.05   0
  -8  18  -2   15.86    9.76   0
  -1  19   2  372.20   14.70   0
   1  19  -2  398.38   12.90   0
  -1  19  -2  365.82   10.20   0
   1  19   2  359.42   14.01   0
  -2  19  -2   27.86   12.80   0
   2  19   2   38.59    8.97   0
   2  19  -2   41.58   11.50   0
  -2  19   2   29.53    9.58   0
  -3  19   2  149.66   10.32   0
  -3  19  -2  177.69   13.32   0
   3  19  -2  178.70    9.20   0
   3  19   2  173.71   12.70   0
  -4  19   2  109.41   13.45   0
  -4  19  -2  108.58    9.88   0
   4  19  -2  102.58    9.02   0
   4  19   2   93.40   12.53   0
  -5  19  -2   38.26    9.42   0
   5  19   2   25.82   12.40   0
  -5  19   2   23.40    9.59   0
   5  19  -2   20.61    8.79   0
  -6  19  -2   72.50   10.29   0
   6  19   2   87.99   13.09   0
   6  19  -2   77.69   13.13   0
  -6  19   2   70.11   10.23   0
  -7  19   2   50.97   10.43   0
   7  19   2   43.63   13.35   0
   7  19  -2   62.57   13.21   0
  -7  19  -2   43.20   10.28   0
   0  20   2  258.28   14.75   0
   0  20  -2  251.83   10.23   0
  -1  20  -2   36.67    9.26   0
  -1  20   2   54.09   14.20   0
   1  20  -2   27.19    8.83   0
   1  20   2   42.40    9.38   0
   2  20   2   81.89   13.17   0
   2  20  -2   82.77    9.13   0
  -2  20   2   83.87   10.35   0
  -2  20  -2   65.54   13.65   0
  -3  20  -2  177.47   13.86   0
   3  20  -2  163.63   13.52   0
  -3  20   2  158.72   14.57   0
   3  20   2  160.13   13.57   0
   4  20   2    8.91   13.29   0
  -4  20  -2    4.03   14.15   0
   4  20  -2   18.26    9.22   0
  -4  20   2   13.45   10.13   0
  -5  20  -2  187.64   14.88   0
   5  20  -2  202.88   13.93   0
  -5  20   2  190.34   15.64   0
   5  20   2  192.66   14.42   0
  -6  20   2   16.17   14.85   0
   6  20   2   17.52   10.00   0
   6  20  -2   24.60   13.85   0
  -6  20  -2   18.93   14.67   0
  -1  21   2  235.49   15.96   0
  -1  21  -2  230.72   10.95   0
   1  21  -2  229.83   14.42   0
   1  21   2  221.88   15.12   0
  -2  21   2    9.64   10.38   0
   2  21  -2  -27.09   14.01   0
  -2  21  -2   -4.33   10.02   0
   2  21   2   -2.05   13.88   0
  -3  21   2  105.82   15.61   0
   3  21   2   95.36   10.65   0
  -3  21  -2  101.14   10.70   0
   3  21  -2  109.04   10.13   0
  -4  21   2   42.72   15.52   0
   4  21   2   56.59   10.32   0
  -4  21  -2   58.35   10.62   0
   1   1   3  172.92   15.55   0
  -1   1  -3  173.91   11.15   0
  -1  -1  -3  171.43   15.37   0
   1  -1   3  172.49   10.98   0
  -2   1  -3 1912.69   24.71   0
  -2  -1  -3 1807.59   22.85   0
   2  -1   3 2002.68   25.18   0
   2   1   3 1892.62   25.05   0
   3   1   3   13.86   10.04   0
  -3   1  -3   10.11   10.85   0
   3  -1   3    7.87    7.77   0
  -4   1  -3 5255.99   27.72   0
   4   1   3 5276.17   27.91   0
   4  -1   3 5301.98   27.66   0
  -5   1  -3    9.86    6.33   0
   5   1   3    7.30    6.21   0
   5  -1   3    9.22    6.27   0
   6  -1   3 3362.46   19.60   0
   6   1   3 3293.20   19.15   0
   7   1   3   21.81    8.65   0
   7  -1   3   18.32    9.12   0
   8  -1   3 1752.60   13.86   0
   8  -1  -3 1813.29   15.38   0
   8   1   3 1719.39   13.79   0
   9  -1  -3    5.78    6.56   0
   9  -1   3   -0.83    9.42   0
   9   1   3   16.82    9.25   0
  10  -1  -3  449.38   11.06   0
  10   1   3  432.88   11.07   0
  10  -1   3  410.09    8.90   0
  11  -1   3   -3.54    6.88   0
  11   1  -3   15.55    9.25   0
  11  -1  -3   10.96    6.61   0
  11   1   3    0.37    9.41   0
  12   1   3   -1.16    6.97   0
  12   1  -3   -5.18    9.58   0
  12  -1   3   -4.60    7.19   0
  12  -1  -3   -3.63    7.36   0
  13   1  -3    5.15    7.29   0
  13  -1  -3   -4.44    7.85   0
  13   1   3   16.98   11.13   0
  13  -1   3    7.27   10.55   0
  14   1  -3  155.95    8.87   0
  14  -1  -3  144.04    8.72   0
  14   1   3  167.67   11.94   0
  14  -1   3  152.79   12.04   0
  15  -1   3   -5.75   12.90   0
  15   1   3    2.72   13.23   0
  15   1  -3   -5.85   12.78   0
  15  -1  -3   16.20   12.75   0
   0   2  -3 1152.56   17.90   0
  -1   2  -3  835.71   16.06   0
   1   2   3  819.55   23.72   0
   1  -2   3  855.34   16.32   0
   2   2   3  989.12   19.05   0
  -2   2  -3 1032.38   19.23   0
   2  -2   3 1042.29   19.30   0
   3  -2   3  125.45    8.84   0
  -3   2  -3  122.06    8.77   0
   3   2   3  117.30    7.69   0
   4   2   3  100.71    6.96   0
  -4   2  -3   83.44    7.85   0
   4  -2   3   89.32   10.44   0
   5  -2  -3   13.16    5.97   0
   5  -2   3    9.45    6.91   0
  -5   2  -3   30.13    9.42   0
   5   2   3   16.42    6.05   0
   6  -2  -3    7.71    5.92   0
   6   2   3   -2.58    5.95   0
  -6   2  -3    1.51    6.65   0
   6  -2   3   -1.05    6.60   0
   7  -2   3  170.33    7.65   0
   7   2   3  165.76    9.49   0
   7  -2  -3  154.46    9.31   0
   8   2   3   17.39    8.78   0
   8  -2  -3    7.55    8.96   0
   8  -2   3   12.65    6.89   0
   9   2   3    6.25    9.12   0
   9  -2  -3    9.89    6.92   0
   9  -2   3   -1.98    6.89   0
  10  -2   3  123.18    7.73   0
  10   2   3  133.89   10.07   0
  10  -2  -3  132.38    7.13   0
  11  -2   3   -1.98    7.11   0
  11  -2  -3    1.28    6.70   0
  11   2   3   -1.32    9.34   0
  12   2   3   22.04   10.45   0
  12  -2   3   33.42    7.18   0
  12  -2  -3   26.83   10.32   0
  12   2  -3   29.91    9.80   0
  13   2  -3    2.09   10.29   0
  13  -2  -3   -1.36   10.76   0
  13   2   3   -6.09    7.85   0
  13  -2   3   -6.62   10.75   0
  14  -2  -3   -1.42    8.34   0
  14   2   3    7.74    8.19   0
  14  -2   3  -11.59    8.22   0
  14   2  -3   -2.68    8.21   0
  15  -2  -3   -2.35    9.00   0
  15   2  -3   11.49    9.03   0
  15  -2   3   -3.02    9.12   0
  15   2   3    8.92    8.79   0
  -1   3  -3  673.95   13.82   0
   1  -3  -3  690.96   26.82   0
   1  -3   3  670.07   13.76   0
  -2   3  -3 3242.42   24.81   0
   2  -3   3 3269.33   24.51   0
   2  -3  -3 3091.46   31.94   0
   3  -3   3    2.29    7.33   0
  -3   3  -3    3.88    7.32   0
   4  -3   3 5139.79   27.28   0
   4  -3  -3 5000.98   29.03   0
  -4   3  -3 5023.17   27.32   0
   5  -3   3    0.43    9.91   0
   5  -3  -3    2.93    5.91   0
  -5   3  -3   -2.29    9.85   0
   6   3   3 4540.14   22.93   0
  -6   3  -3 4599.37   23.38   0
   6  -3   3 4838.32   23.94   0
   6  -3  -3 4729.96   23.95   0
  -7   3  -3   19.81    6.82   0
   7  -3   3   17.83    6.72   0
   7  -3  -3   12.81    6.32   0
   7   3   3   20.19    6.20   0
   8  -3   3 2038.06   16.39   0
   8   3   3 2260.98   15.20   0
   8  -3  -3 2239.12   15.41   0
   9  -3   3   14.27    7.00   0
   9  -3  -3   13.45    9.51   0
   9   3   3   18.72    9.22   0
  10  -3   3  321.78    8.56   0
  10   3   3  319.28   10.30   0
  10  -3  -3  329.67   10.97   0
  11   3   3    4.06    6.91   0
  11  -3  -3   23.93    9.91   0
  11  -3   3    3.79    6.91   0
  12  -3  -3   10.28   10.49   0
  12  -3   3    1.10   10.49   0
  12   3   3    3.21    6.85   0
  13  -3  -3  -12.00    7.72   0
  13   3  -3    3.91    7.45   0
  13   3   3    1.79    7.65   0
  13  -3   3   -4.82    7.71   0
  14   3  -3  152.33    8.71   0
  14  -3   3  196.46    9.10   0
  14   3   3  183.29   12.19   0
  14  -3  -3  157.48    9.39   0
  15  -3   3   13.29   13.27   0
  15   3   3   -4.51    9.09   0
  15  -3  -3   -0.04    9.20   0
  15   3  -3  -17.11   12.52   0
   0   4   3   93.42   14.23   0
   0   4  -3   90.34   11.06   0
  -1   4   3   62.84   11.22   0
   1  -4   3   73.78   10.97   0
  -1   4  -3   53.25   10.90   0
   1  -4  -3   61.07   11.18   0
   2  -4   3  257.20    9.38   0
   2  -4  -3  253.97   13.32   0
  -2   4  -3  254.01   11.93   0
  -2   4   3  241.72   12.03   0
   3  -4   3   17.38    7.33   0
  -3   4  -3   20.11   10.46   0
   4  -4  -3   14.24    6.76   0
  -4   4  -3   22.20   10.19   0
   4  -4   3   19.52    7.25   0
   5  -4   3   15.17    7.24   0
  -5   4  -3   23.91    9.90   0
   5  -4  -3   12.89    8.96   0
   6  -4   3    0.18    9.70   0
  -6   4  -3    4.58    6.93   0
   6  -4  -3    2.87    6.29   0
  -7   4  -3   37.65    9.61   0
   7  -4   3   38.88    6.96   0
   7  -4  -3   32.16    6.84   0
   8   4   3  129.44    7.04   0
  -8   4  -3  154.37   10.36   0
   8  -4  -3  141.94    7.84   0
   8  -4   3  151.83    7.80   0
   9  -4   3    4.06    9.97   0
   9   4   3   -0.51    9.17   0
   9  -4  -3   13.70    9.97   0
  10  -4   3   16.58   10.07   0
  10  -4  -3   17.37    6.75   0
  10   4   3   18.24    6.82   0
  11   4   3    1.94    6.68   0
  11  -4   3   12.26   10.13   0
  11  -4  -3    8.38    7.10   0
  12   4   3   14.00   10.33   0
  12  -4   3   15.77   10.57   0
  12  -4  -3   22.70    7.45   0
  13   4   3  -11.17    7.67   0
  13  -4  -3   -2.74    7.84   0
  13  -4   3  -17.55    8.09   0
  14  -4  -3   -3.62    8.43   0
  14  -4   3   12.68   12.53   0
  14   4  -3  -10.65   11.22   0
  14   4   3    6.54    8.47   0
  15   4  -3    6.14    9.16   0
  15  -4   3   14.11    9.77   0
  15  -4  -3   14.10    9.28   0
  15   4   3    7.09   13.01   0
   1  -5  -3  191.46   12.11   0
  -1   5   3  187.15   12.70   0
  -1   5  -3  183.59    8.16   0
   1  -5   3  182.41   10.63   0
  -2   5  -3  866.62   12.61   0
   2  -5  -3  912.01   17.28   0
   2  -5   3  900.47   12.84   0
  -2   5   3  860.30   17.56   0
   3  -5   3   28.71    7.16   0
  -3   5   3   28.84    9.31   0
  -3   5  -3   24.95    7.31   0
  -4   5  -3 3998.32   22.56   0
   4  -5   3 4277.08   24.22   0
   5  -5   3   30.32    7.02   0
   5  -5  -3   24.31    6.52   0
  -5   5  -3   30.43   10.02   0
   6  -5   3 5209.39   23.15   0
  -6   5  -3 5129.61   24.09   0
   6  -5  -3 5217.63   26.12   0
  -7   5  -3   41.27   10.21   0
   7  -5  -3   38.88    7.01   0
   7  -5   3   40.43    7.49   0
   8  -5   3 2008.77   14.79   0
   8  -5  -3 1983.49   16.97   0
  -8   5  -3 1970.43   16.42   0
   9  -5   3   48.77    7.38   0
   9   5   3   63.51    9.68   0
   9  -5  -3   56.75    7.34   0
  10  -5  -3  387.50    8.87   0
  10   5   3  385.57    8.45   0
  10  -5   3  396.40   11.78   0
  11   5   3   15.16   10.35   0
  11  -5   3    7.12   10.49   0
  11  -5  -3   30.77   10.27   0
  12   5   3   19.40    7.46   0
  12  -5   3   21.05   11.02   0
  12  -5  -3   20.51    7.85   0
  13   5   3   20.24   11.05   0
  13  -5   3   10.63    8.05   0
  13  -5  -3   14.06    8.16   0
  14  -5   3  179.70    9.69   0
  14   5  -3  168.46    8.93   0
  14   5   3  182.82    9.38   0
  14  -5  -3  175.85    9.65   0
  15  -5   3   15.84   14.02   0
  15   5  -3   10.01    9.14   0
  15  -5  -3    3.67    9.67   0
  15   5   3  -10.51   12.65   0
   0   6  -3  625.17   10.57   0
   0   6   3  661.45   16.71   0
   1  -6  -3  119.26   10.33   0
  -1   6   3  122.01   11.60   0
  -1   6  -3  114.09   10.04   0
   1  -6   3  117.51    9.55   0
  -2   6  -3   -0.16    6.63   0
   2  -6  -3    1.28    9.45   0
  -2   6   3   -2.41    9.71   0
   2  -6   3    1.27    6.47   0
   3  -6   3  101.70    7.95   0
  -3   6  -3  114.89   10.56   0
  -3   6   3   96.00   10.33   0
  -4   6   3    7.29    8.71   0
  -4   6  -3   11.93   10.10   0
   4  -6   3    5.58    7.24   0
   5  -6   3   20.92    7.20   0
   5  -6  -3   24.26    7.22   0
  -5   6  -3   24.64   10.17   0
   6  -6  -3    1.20    6.93   0
  -6   6  -3    7.88    6.67   0
   6  -6   3   11.29    9.43   0
  -7   6  -3   69.96   10.07   0
   7  -6   3   85.90    7.56   0
   7  -6  -3   81.11   10.34   0
   8  -6   3   14.96   10.41   0
  -8   6  -3   13.68    7.08   0
   8  -6  -3   16.11    7.52   0
   9  -6  -3   15.42    7.17   0
   9  -6   3    3.58   10.46   0
  -9   6  -3   13.89    7.34   0
  10   6   3   20.68    9.60   0
  10  -6   3   20.85    7.31   0
  10  -6  -3   28.13    7.14   0
  11  -6   3   18.48   10.55   0
  11   6   3   21.35    6.90   0
  11  -6  -3   21.80    7.55   0
  12  -6   3   23.95   11.39   0
  12  -6  -3   39.94   11.42   0
  12   6   3   25.10    7.40   0
  13   6   3   -0.19   11.29   0
  13  -6   3    5.25   11.72   0
  13  -6  -3    3.72    8.56   0
  14  -6   3   13.10    9.20   0
  14   6   3   22.81    8.48   0
  14  -6  -3   10.16    8.76   0
  15  -6   3   -2.57   14.65   0
  15   6   3   -0.35   13.34   0
  15  -6  -3   -8.71   13.83   0
  15   6  -3   -9.82    9.11   0
   1  -7   3    5.52    8.69   0
  -1   7  -3    3.74    8.94   0
  -1   7   3    7.03   10.25   0
   1   7  -3    5.98    6.07   0
  -2   7  -3 1109.49   12.85   0
   2  -7   3 1109.12   12.88   0
  -2   7   3  901.35   17.30   0
   2  -7  -3 1151.19   18.01   0
  -3   7  -3   25.12   10.22   0
  -3   7   3   28.35    6.94   0
   3  -7   3   24.57    7.42   0
  -4   7   3 2422.90   20.95   0
   4  -7   3 2608.46   19.08   0
  -4   7  -3 2455.90   17.29   0
  -5   7  -3  162.18    7.70   0
  -5   7   3  164.82   10.18   0
   5  -7   3  167.62    7.82   0
   5  -7  -3  174.54    8.43   0
   6  -7  -3 3121.58   20.76   0
  -6   7  -3 3089.48   18.27   0
   6  -7   3 3232.55   19.86   0
  -7   7  -3   24.48    7.12   0
   7  -7   3    9.83   10.24   0
   7  -7  -3   20.50   10.30   0
   8  -7  -3 1525.43   16.25   0
  -8   7  -3 1523.98   15.18   0
   8  -7   3 1537.88   13.36   0
   9  -7   3   37.40    7.49   0
   9  -7  -3   35.60    7.28   0
  -9   7  -3   54.38    9.92   0
  10  -7  -3  190.72    8.40   0
  10  -7   3  194.27    8.43   0
  11   7   3    9.70    7.27   0
  11  -7   3   -0.85   10.48   0
  11  -7  -3    6.66    7.79   0
  12  -7   3    5.55   11.21   0
  12   7   3   -1.15   10.70   0
  12  -7  -3   -4.94    8.16   0
  13   7   3    5.97    8.17   0
  13  -7   3    8.81   12.37   0
  13  -7  -3   -4.80   12.42   0
  14  -7   3  114.87   10.12   0
  14   7   3  115.29    9.16   0
  14  -7  -3  100.20    9.87   0
  15   7   3   28.94   13.55   0
   0   8  -3  692.80   10.22   0
   0   8   3  702.61   15.12   0
   1   8  -3    8.66    6.51   0
   1   8   3   10.42    8.94   0
  -1   8   3   10.12    9.90   0
  -1   8  -3   18.94    9.07   0
   2  -8   3  254.15   10.70   0
   2  -8  -3  248.58   10.96   0
  -2   8   3  238.40    9.66   0
  -2   8  -3  237.77    8.33   0
   3  -8   3   -7.06    9.63   0
  -3   8  -3    6.91    9.33   0
  -3   8   3    5.04    9.38   0
   4  -8   3    2.04    6.83   0
  -4   8  -3    6.87    6.69   0
  -4   8   3    3.16    6.43   0
  -5   8   3    1.04    9.20   0
  -5   8  -3    7.31    9.62   0
   5  -8   3    4.98    6.97   0
   5  -8  -3   -9.75   10.19   0
   6  -8  -3   81.51   10.95   0
   6  -8   3   76.91    7.58   0
  -6   8   3   60.01    7.21   0
  -6   8  -3   70.18    7.64   0
  -7   8  -3  110.12    7.49   0
   7  -8  -3  106.65   11.14   0
   7  -8   3  110.70    7.78   0
  -8   8  -3    8.55    6.98   0
   8  -8  -3   -1.37    7.38   0
   8  -8   3   -4.21   10.09   0
  -9   8  -3    5.09    7.04   0
   9  -8   3    9.64    7.28   0
   9  -8  -3    2.84    7.48   0
  10  -8  -3  108.69   11.56   0
  10  -8   3  118.19   11.16   0
 -10   8  -3  112.58    8.39   0
  11  -8  -3   15.51   11.16   0
  11  -8   3    4.21    7.98   0
  12  -8  -3   76.67   12.59   0
  12   8   3   75.35   10.93   0
  12  -8   3   82.45   12.00   0
  13   8   3  -10.75    8.23   0
  13  -8  -3   -6.35    9.23   0
  13  -8   3   21.50   12.76   0
  14  -8  -3   29.75    9.68   0
  14  -8   3   40.62   13.72   0
  14   8   3   31.73    8.88   0
  -1   9   3   38.77    9.87   0
  -1   9  -3   37.43    6.76   0
   1   9   3   29.99    9.37   0
   1   9  -3   32.40    8.95   0
   2  -9  -3 1559.34   17.74   0
  -2   9   3 1591.32   19.62   0
   2  -9   3 1601.25   15.52   0
  -2   9  -3 1547.53   15.19   0
   3  -9   3    0.89    9.76   0
  -3   9  -3   11.63    6.52   0
  -3   9   3    2.45    6.95   0
   4  -9   3 2243.77   17.61   0
  -4   9  -3 2122.99   15.78   0
  -4   9   3 2112.90   19.73   0
  -5   9   3    0.48    9.70   0
   5  -9   3   11.83   10.42   0
   5  -9  -3   17.54   10.69   0
  -5   9  -3    1.78    9.69   0
   6  -9  -3 1569.28   17.35   0
  -6   9  -3 1582.63   13.48   0
  -6   9   3 1517.47   14.67   0
   6  -9   3 1684.28   15.89   0
   7  -9   3   -1.23   10.03   0
   7  -9  -3    8.95    7.58   0
  -7   9  -3   19.72    9.91   0
  -8   9  -3  820.42   10.63   0
   8  -9   3  820.51   10.87   0
   8  -9  -3  850.09   14.69   0
   9  -9   3   10.85   10.28   0
   9  -9  -3    9.21    7.50   0
  -9   9  -3   -0.70    7.32   0
  10  -9   3  309.74   11.52   0
 -10   9  -3  294.36    9.25   0
  10  -9  -3  325.39   12.56   0
  11  -9  -3    2.93    8.33   0
  11  -9   3  -14.53    8.28   0
  12  -9  -3    9.69    8.76   0
  12   9   3   20.95   11.12   0
  12  -9   3   28.59   12.09   0
  13   9   3    2.04    8.39   0
  13  -9  -3    5.89    9.23   0
  13  -9   3  -13.64   12.73   0
  14  -9  -3  102.15   14.71   0
  14   9   3   86.19    9.59   0
  14  -9   3  113.44   14.37   0
   0  10  -3  892.11   10.95   0
   0  10   3  935.21   15.21   0
   1  10   3   -0.97    6.33   0
  -1  10  -3   11.56    8.98   0
  -1  10   3    3.42    9.67   0
   1  10  -3    5.81    6.24   0
   2 -10   3  447.36    8.96   0
   2  10  -3  441.46    8.78   0
  -2  10  -3  451.99   11.29   0
  -2  10   3  439.22   10.93   0
  -3  10   3   -2.18    9.77   0
  -3  10  -3    5.61    9.47   0
   3 -10   3    2.47    6.71   0
  -4  10  -3  109.27   10.29   0
  -4  10   3   90.30    7.99   0
   4 -10   3   95.26    7.74   0
   5 -10  -3    0.03   10.60   0
   5 -10   3   -3.22    7.37   0
  -5  10  -3   -0.93    7.08   0
  -5  10   3    0.05   10.15   0
   6 -10   3   10.01    7.31   0
  -6  10  -3   -1.76    7.04   0
  -6  10   3    4.25   10.24   0
   6 -10  -3   -0.70    7.68   0
  -7  10   3    9.69   10.07   0
  -7  10  -3   13.75    9.86   0
   7 -10  -3   -1.04   10.91   0
   7 -10   3    5.31    7.56   0
   8 -10  -3  259.41   12.09   0
  -8  10  -3  248.86    8.54   0
   8 -10   3  222.86    8.57   0
   9 -10  -3    2.17    7.82   0
  -9  10  -3   -3.72    7.95   0
   9 -10   3   -7.80    8.09   0
  10 -10  -3  219.38   12.70   0
 -10  10  -3  223.64    8.85   0
  10 -10   3  208.79    9.09   0
  11 -10   3   17.74    8.33   0
 -11  10  -3    8.23    8.24   0
  11 -10  -3   -6.55    8.62   0
  12 -10   3   92.57   12.92   0
  12 -10  -3   96.54   13.16   0
  13 -10  -3   20.64   13.87   0
  13 -10   3   14.55    9.42   0
  13  10   3   13.92   12.19   0
  14 -10   3   54.15   10.16   0
  14 -10  -3   41.83   14.97   0
  14  10   3   32.03    9.64   0
   1  11   3   30.43    6.80   0
  -1  11  -3   29.44    6.49   0
   1  11  -3   28.00    6.67   0
  -1  11   3   21.79   10.13   0
   2  11  -3  721.55    9.82   0
  -2  11  -3  707.10   10.11   0
  -2  11   3  756.39   15.02   0
   2  11   3  715.66   11.57   0
  -3  11  -3   15.62   10.36   0
   3 -11   3    6.12    7.32   0
  -3  11   3    5.88   10.58   0
  -4  11  -3 2162.04   15.64   0
  -4  11   3 2079.25   17.83   0
   4 -11   3 2135.82   15.50   0
  -5  11  -3   55.49   10.17   0
   5 -11  -3   42.64    7.90   0
  -5  11   3   27.42   10.76   0
   5 -11   3   45.47    7.74   0
  -6  11  -3 1277.27   12.57   0
  -6  11   3 1262.40   13.81   0
   6 -11  -3 1393.85   16.85   0
   6 -11   3 1381.94   15.35   0
  -7  11  -3    6.13    7.40   0
  -7  11   3   -5.37   10.12   0
   7 -11   3   -2.91    7.59   0
   7 -11  -3    6.83   10.71   0
   8 -11   3 1152.26   14.51   0
  -8  11  -3 1070.91   14.21   0
   8 -11  -3 1159.35   15.87   0
  -9  11  -3    8.70   11.00   0
   9 -11  -3    6.51    8.03   0
   9 -11   3   20.31    8.06   0
  10 -11  -3  355.97   10.25   0
  10 -11   3  356.43    9.78   0
 -10  11  -3  330.38   12.75   0
  11 -11  -3   19.90   12.25   0
  11 -11   3    5.58    8.63   0
 -11  11  -3    9.47    8.22   0
  12 -11   3   -8.70   12.76   0
  12 -11  -3   -3.39    9.21   0
  13 -11  -3   15.60    9.82   0
  13  11   3   15.84   12.64   0
  13 -11   3   13.50    9.55   0
   0  12  -3   87.60    7.60   0
   0  12   3   86.46   10.55   0
   1  12   3   42.87    7.13   0
   1  12  -3   54.88   10.01   0
  -1  12   3   49.11   10.70   0
  -1  12  -3   44.67   10.00   0
  -2  12   3  553.70   11.84   0
   2  12  -3  576.47   11.51   0
  -2  12  -3  550.30    9.60   0
   2  12   3  557.35   13.01   0
   3 -12   3   -1.09    7.14   0
  -3  12   3    9.23    7.80   0
  -3  12  -3    0.31   10.23   0
   4 -12   3  222.79    8.64   0
  -4  12   3  221.50    9.38   0
  -4  12  -3  220.63    8.67   0
   5 -12   3    7.39    7.63   0
  -5  12   3   -0.61   10.41   0
  -5  12  -3   -1.54    7.50   0
   5 -12  -3   -0.63   10.53   0
  -6  12  -3    9.82    7.19   0
   6 -12   3    4.46   10.76   0
   6 -12  -3    3.51   10.98   0
  -6  12   3    5.13    7.30   0
   7 -12  -3   11.75    8.15   0
  -7  12   3    3.60   10.71   0
  -7  12  -3   13.98   10.66   0
   7 -12   3   23.01   10.95   0
  -8  12  -3  268.59    9.00   0
   8 -12  -3  270.39    9.81   0
   8 -12   3  297.28   11.95   0
  -9  12  -3   13.25    7.96   0
   9 -12   3   -2.81    8.11   0
   9 -12  -3    5.63    8.14   0
  10 -12   3  157.47    8.82   0
 -10  12  -3  147.29    8.86   0
  10 -12  -3  163.22    9.47   0
  11 -12   3   -0.26    8.44   0
  11 -12  -3   -1.75    8.93   0
 -11  12  -3    7.82   12.37   0
  12 -12   3  127.43   13.65   0
  12 -12  -3  140.31   13.85   0
  13  12   3   11.26    9.25   0
  13 -12  -3   -4.23   10.16   0
  13 -12   3    7.09    9.83   0
  -1  13   3   25.91    7.62   0
  -1  13  -3   44.40    7.20   0
   1  13  -3   32.08    6.65   0
   1  13   3   33.37   10.26   0
  -2  13   3  281.28   10.05   0
   2  13   3  281.43   11.47   0
   2  13  -3  267.51    8.30   0
  -2  13  -3  262.20   11.31   0
   3  13  -3   34.17    6.84   0
  -3  13  -3   24.10    7.35   0
  -3  13   3   28.24   10.86   0
   3  13   3   25.43    9.78   0
  -4  13  -3 1216.77   12.41   0
   4 -13   3 1241.89   12.47   0
  -4  13   3 1279.35   16.68   0
  -5  13  -3   45.56    7.66   0
  -5  13   3   45.09   11.07   0
   5 -13  -3   43.96   10.49   0
   5 -13   3   37.34   10.55   0
  -6  13  -3 1943.95   16.77   0
  -6  13   3 1969.68   18.69   0
   6 -13   3 1976.04   14.98   0
   6 -13  -3 2017.87   16.85   0
   7 -13   3   15.52   11.60   0
  -7  13   3   -2.96   11.07   0
   7 -13  -3    3.98    8.15   0
  -7  13  -3    7.84    7.49   0
  -8  13   3  760.59   14.48   0
   8 -13  -3  807.74   15.11   0
   8 -13   3  801.65   11.43   0
  -8  13  -3  765.21   11.39   0
   9 -13   3   18.08   11.49   0
   9 -13  -3    0.29    8.44   0
  -9  13  -3    7.64   11.59   0
  10 -13  -3  182.22   13.46   0
 -10  13  -3  149.52    9.29   0
  10 -13   3  172.48    9.12   0
  11 -13   3    7.13    9.07   0
  11 -13  -3  -10.07   13.40   0
 -11  13  -3   10.22    9.02   0
  12 -13   3    7.48   13.38   0
  12 -13  -3   -2.71    9.88   0
   0  14  -3  437.54    9.18   0
   0  14   3  458.81   10.61   0
   1  14  -3   17.04    6.82   0
   1  14   3   28.52   10.21   0
  -1  14  -3    9.28    6.83   0
  -1  14   3   19.77   11.15   0
  -2  14  -3  300.00    8.50   0
  -2  14   3  273.48    9.96   0
   2  14   3  273.75   11.44   0
   2  14  -3  282.42   10.34   0
   3  14   3   22.09    7.06   0
  -3  14   3   18.72   11.00   0
   3  14  -3    6.70    6.60   0
  -3  14  -3   22.09    7.05   0
  -4  14  -3   30.36    7.67   0
   4 -14   3   30.29    7.50   0
  -4  14   3   20.20    8.24   0
   4  14  -3   23.17    6.68   0
   5 -14   3   48.20   10.70   0
  -5  14  -3   40.02    7.54   0
   5 -14  -3   36.78    7.86   0
  -5  14   3   39.41    7.98   0
  -6  14  -3   17.72   11.03   0
   6 -14  -3    6.64   11.54   0
   6 -14   3   11.81    8.04   0
  -6  14   3   12.69   10.84   0
   7 -14   3   25.42    8.27   0
   7 -14  -3   19.94    8.44   0
  -7  14   3   16.52    8.29   0
  -7  14  -3   -4.29    7.96   0
  -8  14   3   54.26    8.76   0
   8 -14  -3   73.56   12.67   0
   8 -14   3   76.63    8.55   0
  -8  14  -3   67.09    8.31   0
   9 -14   3    9.43   11.91   0
  -9  14  -3   -6.90    8.52   0
   9 -14  -3   -1.65    9.16   0
  10 -14  -3  159.44   13.88   0
  10 -14   3  145.62    9.39   0
 -10  14  -3  118.92    9.48   0
  11 -14  -3   -3.74   13.83   0
 -11  14  -3   13.07   13.34   0
  11 -14   3   -9.86    9.26   0
  12 -14  -3   66.70   14.84   0
 -12  14  -3   58.28   10.46   0
  12 -14   3   71.08   14.54   0
  -1  15  -3   13.02    7.09   0
   1  15  -3   -6.35    9.77   0
   1  15   3    3.23    7.36   0
  -1  15   3   -0.20   10.94   0
  -2  15  -3  330.82   11.40   0
   2  15   3  313.18   12.00   0
  -2  15   3  319.74   13.19   0
   2  15  -3  312.27    8.47   0
   3  15   3   56.75    7.53   0
  -3  15   3   51.09   11.82   0
   3  15  -3   70.04    9.95   0
  -3  15  -3   61.14   10.81   0
  -4  15   3  573.20   13.80   0
  -4  15  -3  553.67   10.36   0
   4  15   3  549.87   10.40   0
   4  15  -3  561.09   11.79   0
   5 -15  -3   -0.22    7.71   0
  -5  15  -3    7.00    7.74   0
  -5  15   3    8.54   11.25   0
   5 -15   3    7.66   11.09   0
   6 -15   3 1100.79   12.82   0
   6 -15  -3 1104.37   16.04   0
  -6  15   3 1090.41   16.07   0
  -6  15  -3 1001.50   11.97   0
   7 -15  -3   -0.61   12.20   0
   7 -15   3   -6.04    8.50   0
  -7  15  -3   14.50   11.65   0
  -7  15   3   -2.27   11.95   0
   8 -15   3  487.15   10.98   0
   8 -15  -3  510.08   14.73   0
  -8  15  -3  482.36   10.68   0
  -8  15   3  507.96   13.88   0
  -9  15  -3   -4.48   12.55   0
   9 -15   3   -4.10   12.62   0
   9 -15  -3   18.33   13.00   0
  10 -15   3   35.31    9.57   0
 -10  15  -3   70.17   13.21   0
  10 -15  -3   51.87    9.61   0
  11 -15  -3    9.65   10.33   0
  11 -15   3   12.00    9.92   0
 -11  15  -3   12.30    9.82   0
   0  16  -3  719.72   10.63   0
   0  16   3  728.77   14.39   0
   1  16  -3   -3.58   10.04   0
  -1  16   3   -0.83    8.05   0
  -1  16  -3   14.67    7.37   0
   1  16   3   17.80   10.75   0
  -2  16   3  311.96   10.41   0
  -2  16  -3  318.69   11.85   0
   2  16   3  320.61   12.04   0
   2  16  -3  310.27   11.27   0
   3  16   3    4.30   10.46   0
  -3  16   3    8.14   11.33   0
   3  16  -3    7.56    7.26   0
  -3  16  -3    2.12    7.55   0
   4  16   3   23.82   10.85   0
   4  16  -3   23.43   10.42   0
  -4  16  -3   22.56   11.72   0
  -4  16   3   23.27   11.49   0
  -5  16  -3   -1.40    8.28   0
   5  16  -3   10.00    7.54   0
   5 -16   3   10.27    8.40   0
  -5  16   3    8.13   11.65   0
   5  16   3    4.40    7.91   0
   6 -16   3   22.60    8.54   0
   6 -16  -3   13.78   11.53   0
  -6  16   3   23.75    8.23   0
  -6  16  -3   40.34   11.68   0
  -7  16   3   -7.42   12.45   0
   7 -16   3    6.88    8.67   0
  -7  16  -3   14.36   11.89   0
   7 -16  -3   -1.02   12.31   0
  -8  16  -3   41.18   12.62   0
   8 -16  -3   32.94    9.15   0
  -8  16   3   22.51   12.87   0
   8 -16   3   42.51    9.29   0
   9 -16   3   -2.87   13.58   0
  -9  16  -3   23.70   13.09   0
   9 -16  -3   22.00   13.88   0
  10 -16  -3  121.69   14.88   0
 -10  16  -3  138.35   14.27   0
  10 -16   3  133.49   10.58   0
   1  17  -3    4.95    7.27   0
   1  17   3    2.14    7.67   0
  -1  17  -3    6.65   10.78   0
  -1  17   3    5.24    8.32   0
   2  17  -3  150.20    8.24   0
   2  17   3  175.65   11.95   0
  -2  17   3  168.25   12.88   0
  -2  17  -3  153.55    8.62   0
   3  17  -3   12.48    7.50   0
  -3  17  -3   23.43   11.48   0
  -3  17   3   10.73    8.24   0
   3  17   3   14.57   10.92   0
  -4  17  -3  594.72   11.08   0
   4  17   3  601.38   13.63   0
   4  17  -3  567.98   10.12   0
  -4  17   3  579.84   14.92   0
  -5  17  -3   31.98   12.08   0
   5  17   3    8.05   11.26   0
  -5  17   3   16.36   12.48   0
   5  17  -3   20.83   10.65   0
  -6  17  -3  350.07   13.84   0
   6  17  -3  361.38    9.44   0
   6 -17   3  362.24   10.79   0
  -6  17   3  320.47   10.85   0
  -7  17   3   -2.00    9.15   0
  -7  17  -3   -1.59   12.55   0
   7 -17   3    9.96    9.13   0
   7 -17  -3    0.41    9.34   0
  -8  17   3  245.40   10.70   0
  -8  17  -3  257.62   14.11   0
   8 -17   3  261.79   10.98   0
   8 -17  -3  261.44   11.13   0
   9 -17  -3    4.19   10.40   0
   9 -17   3   13.22   14.27   0
  -9  17  -3   -9.31   13.57   0
   0  18  -3  656.85   13.79   0
   0  18   3  652.98   15.31   0
  -1  18   3    3.54    8.57   0
  -1  18  -3    2.05   11.54   0
   1  18   3   13.12   11.84   0
   1  18  -3   13.34    8.09   0
  -2  18  -3  238.77    9.63   0
  -2  18   3  239.85   14.12   0
   2  18  -3  243.88    9.12   0
   2  18   3  256.92   13.03   0
   3  18  -3   39.24   11.51   0
  -3  18   3   13.21   12.56   0
  -3  18  -3    7.18    8.69   0
   3  18   3   21.99   11.70   0
  -4  18   3  107.96    9.80   0
   4  18  -3  115.47   11.78   0
   4  18   3  106.30    8.97   0
  -4  18  -3  100.66   12.98   0
   5  18   3   -1.74   11.91   0
  -5  18  -3   -6.99   12.16   0
  -5  18   3   -1.45   12.78   0
   5  18  -3   -7.65    8.38   0
  -6  18  -3   -4.02    9.17   0
   6  18   3   16.87   12.00   0
  -6  18   3    6.20    9.54   0
   6  18  -3    6.08    8.64   0
   7  18  -3    5.01    8.75   0
   7 -18   3   13.14    9.69   0
  -7  18  -3   12.27    9.29   0
  -7  18   3   14.31   13.65   0
  -8  18   3  103.18   10.98   0
   8 -18  -3  101.07   15.25   0
   8 -18   3   95.18   10.45   0
  -8  18  -3  125.49   10.26   0
  -1  19   3    3.05    9.32   0
   1  19   3    4.84    8.69   0
   1  19  -3    8.67   12.06   0
  -1  19  -3    9.66   12.23   0
   2  19   3  208.50   10.10   0
  -2  19   3  213.09   10.89   0
   2  19  -3  231.57   12.73   0
  -2  19  -3  220.22    9.96   0
  -3  19   3    6.10    9.29   0
  -3  19  -3    3.74    9.11   0
   3  19   3   10.66   12.68   0
   3  19  -3    5.01    8.41   0
   4  19  -3  339.75   13.26   0
  -4  19  -3  347.80   10.84   0
   4  19   3  329.06   10.90   0
  -4  19   3  356.07   15.08   0
  -5  19   3   10.21    9.33   0
   5  19   3    6.34    9.06   0
   5  19  -3   18.84    8.67   0
  -5  19  -3   18.02    9.61   0
  -6  19  -3  275.10   11.00   0
   6  19  -3  294.37   10.39   0
   6  19   3  252.43   10.99   0
  -6  19   3  263.58   15.16   0
   7  19   3   -3.63   13.32   0
  -7  19   3   16.60   14.07   0
   7  19  -3   16.17    9.39   0
  -7  19  -3    5.01   10.25   0
   0  20   3  242.02   14.89   0
   0  20  -3  258.80   13.71   0
   1  20  -3   -2.73    8.94   0
   1  20   3    5.51   13.24   0
  -1  20   3   10.00   14.28   0
  -1  20  -3   -2.09   13.04   0
   2  20  -3  300.41   10.41   0
  -2  20   3  323.29   12.05   0
   2  20   3  292.48   11.54   0
  -2  20  -3  334.72   14.75   0
  -3  20   3   -8.20   13.83   0
   3  20   3   -8.28   13.39   0
   3  20  -3  -14.67   12.70   0
  -3  20  -3  -10.85   13.45   0
   4  20  -3  105.55    9.71   0
   4  20   3   96.88   10.13   0
  -4  20  -3   95.18   13.93   0
  -4  20   3   98.30   10.97   0
  -5  20  -3   13.19   14.03   0
   5  20  -3   -9.44   13.18   0
  -5  20   3   -5.65   14.87   0
   5  20   3    3.91    9.48   0
   1  21   3   18.05   14.38   0
  -1  21   3    2.55   15.11   0
  -1  21  -3   -1.32   13.91   0
   1  21  -3   -2.41    9.54   0
  -2  21   3   58.56   11.10   0
   2  21   3   68.02   14.61   0
   2  21  -3   89.52   14.02   0
  -2  21  -3   74.82   14.68   0
  -3  21   3    6.38   14.98   0
  -3  21  -3    6.81   14.88   0
   3  21  -3    9.43    9.76   0
   3  21   3    5.41   14.04   0
   0   0  -4  213.93   14.13   0
  -1   0  -4 1071.81   19.54   0
   1   0   4 1091.67   20.77   0
   2   0   4  699.01   16.76   0
  -2   0  -4  660.92   14.46   0
   3   0   4 3354.52   25.06   0
  -3   0  -4 3295.19   24.82   0
   4   0   4 3142.41   21.75   0
  -4   0  -4 3078.31   21.53   0
  -5   0  -4 3154.82   20.17   0
   5   0   4 3284.25   20.42   0
   6   0   4  184.38    7.37   0
   7   0   4 2506.90   16.39   0
   8   0   4  870.60   10.85   0
   9   0   4  810.45   10.30   0
  10   0   4  280.26   11.00   0
  11   0   4  143.57    7.72   0
  11   0  -4  142.62   10.13   0
  12   0   4  422.20    9.29   0
  12   0  -4  411.44    9.12   0
  13   0   4  122.34   11.24   0
  13   0  -4   96.68    8.21   0
  14   0  -4  129.75   12.00   0
  14   0   4  133.40   12.53   0
  15   0   4  192.98   13.59   0
  15   0  -4  188.55    9.92   0
  -1  -1  -4   24.51    8.74   0
   1  -1   4   29.63    8.97   0
  -1   1  -4   27.64    8.82   0
   1   1   4   26.33   11.68   0
  -2   1  -4 1433.81   18.94   0
   2  -1   4 1486.31   20.68   0
   2   1   4 1452.46   21.69   0
  -2  -1  -4 1389.65   20.83   0
   3   1   4   33.21    6.73   0
   3  -1   4   40.31   10.52   0
  -3  -1  -4   33.40    9.60   0
  -3   1  -4   30.51    7.68   0
   4  -1   4   -5.76    6.89   0
   4   1   4    2.31    6.09   0
  -4   1  -4   10.50    9.68   0
  -5   1  -4   52.48    7.17   0
   5   1   4   46.32    9.03   0
   5  -1   4   47.66    9.14   0
  -6   1  -4  270.73   10.42   0
   6   1   4  285.64   10.05   0
   6  -1   4  271.25    8.38   0
   7   1   4   75.74    9.35   0
   7  -1   4   67.07    6.91   0
   8   1   4   34.52    9.15   0
   8  -1   4   20.64    9.33   0
   9  -1  -4   82.35    9.40   0
   9   1   4   63.01    6.98   0
   9  -1   4   78.47    9.88   0
  10   1   4   -4.76    9.50   0
  10  -1  -4    4.08    6.44   0
  10  -1   4   -1.06    6.86   0
  11  -1   4    7.51    7.21   0
  11  -1  -4   12.80    9.56   0
  11   1   4   -4.99    9.92   0
  12   1  -4    2.94    7.18   0
  12   1   4    1.98    7.09   0
  12  -1  -4    1.71    7.29   0
  12  -1   4  -10.41   10.16   0
  13   1   4   -3.70    7.88   0
  13   1  -4   -2.64    7.64   0
  13  -1  -4   14.14    7.55   0
  13  -1   4   -6.45    7.76   0
  14  -1   4    3.62    8.27   0
  14  -1  -4   19.11    8.49   0
  14   1  -4    2.40    7.94   0
  14   1   4    5.29    8.59   0
  15   1  -4   -3.39   12.86   0
  15  -1   4    5.73    9.22   0
  15  -1  -4    4.49    9.14   0
  15   1   4   -1.72    9.32   0
   0  -2  -4 3170.40   58.67   0
   0   2  -4 3190.09   26.78   0
  -1   2  -4 2019.47   22.27   0
  -1  -2  -4 1865.17   30.27   0
   1   2   4 2032.07   33.53   0
   1  -2   4 2002.36   20.64   0
   2  -2   4 1507.09   19.44   0
  -2   2  -4 1472.48   17.86   0
   2   2   4 1462.67   21.89   0
  -3   2  -4 2779.30   21.56   0
   3  -2   4 3036.64   23.57   0
   3   2   4 2823.19   23.56   0
   4   2   4  153.49    9.31   0
   4  -2   4  152.87    7.81   0
  -4   2  -4  150.95    8.27   0
  -5   2  -4 2857.37   20.24   0
   5  -2   4 2911.80   19.33   0
   5   2   4 2858.06   20.04   0
   6   2   4    3.36    8.40   0
   6  -2   4    7.67    6.44   0
  -6   2  -4   -5.59    9.51   0
   7  -2   4 2028.44   15.19   0
   7  -2  -4 2080.61   16.57   0
   7   2   4 1969.52   14.89   0
  -7   2  -4 2034.78   16.61   0
   8   2   4  137.20    7.35   0
   8  -2  -4  140.87    7.37   0
   8  -2   4  130.23    7.66   0
   9  -2  -4  567.00    9.42   0
   9   2   4  541.09    9.38   0
   9  -2   4  597.22    9.64   0
  10  -2   4  231.56    7.94   0
  10  -2  -4  241.80   10.54   0
  10   2   4  235.62    7.67   0
  11  -2   4   28.91    7.10   0
  11  -2  -4   27.49    6.91   0
  11   2   4   44.31    9.89   0
  12   2   4  174.25   11.21   0
  12  -2  -4  178.28   11.14   0
  12  -2   4  187.86   10.99   0
  13  -2  -4   29.47    7.97   0
  13  -2   4   37.36    8.15   0
  13   2  -4   45.62   10.59   0
  13   2   4   39.71   11.02   0
  14   2   4  118.01   12.63   0
  14  -2   4  115.08   12.73   0
  14   2  -4  107.14    8.59   0
  14  -2  -4  109.63    8.96   0
  15   2  -4  164.96    9.58   0
  15   2   4  187.01   13.53   0
  15  -2   4  160.68    9.94   0
  15  -2  -4  165.81   13.98   0
  -1   3  -4  194.45   11.78   0
   1  -3   4  193.78    9.15   0
   1  -3  -4  196.06   17.41   0
   1   3   4  198.58   15.70   0
   2  -3   4  291.84   12.12   0
   2   3   4  271.97   11.96   0
   2  -3  -4  266.12   12.65   0
  -2   3  -4  273.35    9.82   0
   3   3   4  155.67    9.92   0
  -3   3  -4  164.50   11.20   0
   3  -3   4  159.26    8.41   0
   4  -3   4    7.63    9.68   0
   4   3   4    1.30    5.72   0
  -4   3  -4    3.46    9.56   0
   5   3   4   31.56    5.82   0
   5  -3   4   17.25   10.38   0
  -5   3  -4   21.53   10.30   0
   5  -3  -4   26.31    8.61   0
   6  -3   4   20.74    6.75   0
   6   3   4   15.72    8.41   0
  -6   3  -4    4.86    9.77   0
   6  -3  -4    3.65    8.65   0
   7  -3  -4   80.88    6.94   0
   7   3   4   83.40    6.67   0
  -7   3  -4   84.97    7.11   0
   7  -3   4   92.07   10.11   0
   8   3   4   10.68    6.73   0
   8  -3   4   -0.45    7.04   0
  -8   3  -4    8.43    6.97   0
   8  -3  -4    7.82    6.93   0
   9   3   4   29.36    6.73   0
   9  -3  -4   38.81    7.11   0
   9  -3   4   37.93    7.02   0
  10   3   4   23.74    6.46   0
  10  -3   4   13.13    7.04   0
  10  -3  -4    9.94    9.45   0
  11  -3   4   52.36    7.60   0
  11   3   4   31.37    6.99   0
  11  -3  -4   39.15   10.09   0
  12   3   4   -1.80    7.49   0
  12  -3   4    5.36    7.50   0
  12  -3  -4    8.31   10.72   0
  13  -3   4  -14.36   11.17   0
  13   3   4    0.96    7.55   0
  13  -3  -4    7.13    8.03   0
  13   3  -4   -8.45    7.76   0
  14  -3   4    8.37    8.97   0
  14   3   4    9.75    8.45   0
  14   3  -4    4.89    8.38   0
  14  -3  -4   16.24    8.54   0
  15  -3   4    8.01    9.62   0
  15   3  -4   14.66   12.69   0
  15  -3  -4   13.13    9.46   0
  15   3   4   28.29   13.00   0
   0   4  -4 2280.90   19.78   0
   1  -4   4  493.33   10.62   0
   1  -4  -4  493.02   23.08   0
  -1   4  -4  489.52   12.61   0
   2  -4  -4 1549.75   25.47   0
   2  -4   4 1637.57   17.55   0
  -2   4  -4 1551.38   17.41   0
   3  -4   4 3167.22   21.98   0
  -3   4  -4 3041.15   20.82   0
   3  -4  -4 3010.20   27.42   0
  -4   4  -4    2.41    7.15   0
   4  -4   4    8.01    6.95   0
   5  -4   4 3934.01   22.50   0
   5  -4  -4 3652.92   22.88   0
  -5   4  -4 3655.96   20.83   0
   5   4   4 3707.33   22.44   0
   6  -4  -4   85.46    6.93   0
  -6   4  -4   81.75    7.06   0
   6  -4   4   94.17    7.34   0
   6   4   4   89.79    9.14   0
   7   4   4 2268.50   17.33   0
  -7   4  -4 2199.16   15.78   0
   7  -4   4 2413.43   18.05   0
   7  -4  -4 2215.17   16.65   0
   8  -4  -4    5.65    9.68   0
  -8   4  -4   12.74    7.09   0
   8  -4   4   19.14    7.03   0
   8   4   4    6.63    6.35   0
   9  -4   4  640.86   12.44   0
   9   4   4  593.69    9.74   0
   9  -4  -4  626.39   12.46   0
  10   4   4  213.36    7.67   0
  10  -4  -4  226.60    8.03   0
  10  -4   4  248.72    8.35   0
  11  -4   4   30.91    7.47   0
  11   4   4   19.49    7.57   0
  11  -4  -4   27.22    7.29   0
  12  -4  -4  217.95    8.77   0
  12   4   4  206.50   11.24   0
  12  -4   4  210.03    8.57   0
  13  -4   4   61.69   11.61   0
  13  -4  -4   60.35    8.63   0
  13   4   4   60.82   11.66   0
  14  -4   4   97.11    9.45   0
  14   4  -4   91.28   12.23   0
  14   4   4   85.25    8.75   0
  14  -4  -4   92.02    9.01   0
  15  -4   4  226.34   10.76   0
  15  -4  -4  231.52   10.55   0
  15   4   4  221.70   10.14   0
  15   4  -4  229.23   13.63   0
   1  -5  -4  276.10   16.22   0
   1  -5   4  270.53    8.81   0
  -1   5   4  267.60   16.40   0
  -1   5  -4  267.92    8.53   0
   2  -5  -4   -0.01    9.73   0
  -2   5  -4    4.02    6.89   0
   2  -5   4   -1.86    6.92   0
   3  -5   4   30.48    7.28   0
   3  -5  -4   35.36   10.32   0
  -3   5  -4   37.21    7.11   0
  -4   5  -4    7.75    6.95   0
   4  -5   4    0.89    7.24   0
   5  -5  -4    9.62    6.43   0
   5  -5   4   24.63    9.91   0
  -5   5  -4   14.00    6.85   0
   6  -5  -4  368.68   11.46   0
   6  -5   4  377.54    9.27   0
  -6   5  -4  365.51    9.03   0
   7   5   4    3.59    6.26   0
   7  -5  -4   10.51    6.98   0
  -7   5  -4    2.86    7.09   0
   7  -5   4   -3.54    7.12   0
   8  -5   4  110.39   10.76   0
   8  -5  -4   84.10    7.47   0
   8   5   4   79.48    9.68   0
  -8   5  -4   78.27    7.50   0
   9   5   4  127.04    7.37   0
   9  -5   4  128.45    7.96   0
   9  -5  -4  126.35   10.45   0
  -9   5  -4  122.54    7.96   0
  10  -5   4   -5.62    7.26   0
  10  -5  -4    7.35    7.24   0
  10   5   4    9.15    9.88   0
  11  -5   4    1.99    7.37   0
  11  -5  -4    8.60   10.43   0
  11   5   4    9.98    6.92   0
  12   5   4    2.58    7.41   0
  12  -5   4   -2.07    7.84   0
  12  -5  -4    8.03   10.88   0
  13  -5  -4   17.20    8.31   0
  13   5   4   14.13   11.39   0
  13  -5   4   18.46    8.49   0
  14   5   4    6.69    8.40   0
  14  -5   4   12.22   12.59   0
  14  -5  -4   -4.23    9.17   0
  15   5   4    9.62    9.30   0
  15   5  -4    8.21    9.30   0
  15  -5   4   15.17    9.98   0
  15  -5  -4    8.03    9.76   0
   0   6   4 1675.25   28.56   0
   0   6  -4 1707.35   16.27   0
   1   6  -4  375.12   10.70   0
  -1   6  -4  377.92   11.10   0
   1  -6   4  391.36   11.12   0
  -1   6   4  376.71   15.51   0
   2  -6   4  709.64   10.92   0
   2  -6  -4  720.41   16.99   0
  -2   6   4  663.75   16.24   0
  -2   6  -4  689.10   10.84   0
  -3   6   4  783.46   15.43   0
   3  -6   4  812.54   11.58   0
  -3   6  -4  834.51   13.59   0
   3  -6  -4  851.18   17.28   0
   4  -6   4  388.03   11.59   0
  -4   6  -4  363.08    9.24   0
  -5   6  -4 4046.98   20.98   0
   5  -6   4 4171.14   21.35   0
   6  -6  -4   82.73   10.19   0
  -6   6  -4   68.25   10.00   0
   6  -6   4   75.50   10.34   0
   7  -6   4 2248.74   17.43   0
  -7   6  -4 2048.73   15.16   0
   7  -6  -4 2188.83   18.37   0
  -8   6  -4   94.83   10.25   0
   8  -6   4  109.22    7.60   0
   8  -6  -4  117.31    7.99   0
  -9   6  -4 1062.80   13.79   0
   9  -6   4 1093.64   12.00   0
   9  -6  -4 1050.72   14.44   0
   9   6   4 1012.77   11.15   0
  10   6   4  416.92    8.61   0
  10  -6  -4  415.17    9.33   0
  10  -6   4  453.34   12.14   0
  11  -6   4    5.54    7.35   0
  11   6   4   10.73    7.09   0
  11  -6  -4    0.38    7.62   0
  12  -6   4  145.72    8.58   0
  12   6   4  165.21    8.27   0
  12  -6  -4  138.20    8.74   0
  13  -6   4   70.50    8.64   0
  13  -6  -4   80.96   12.52   0
  13   6   4   63.14    8.44   0
  14  -6  -4   70.28    9.72   0
  14   6   4   71.61   12.34   0
  14  -6   4   65.80    9.34   0
  15  -6  -4   73.16   10.69   0
  15  -6   4   90.06   14.75   0
  15   6   4   67.61    9.75   0
  15   6  -4   89.01    9.68   0
   1   7  -4   13.38    6.41   0
   1  -7   4   19.37    6.61   0
  -1   7   4   10.05    9.97   0
  -1   7  -4   14.78    9.10   0
   2  -7  -4   13.12    9.26   0
   2  -7   4   11.11    6.84   0
  -2   7  -4   17.27    9.83   0
  -2   7   4   13.69    9.40   0
  -3   7   4   62.46    9.63   0
   3  -7  -4   74.04   10.25   0
  -3   7  -4   63.44    9.81   0
   3  -7   4   70.14   10.25   0
   4  -7   4  313.12    8.79   0
  -4   7   4  294.24    9.04   0
  -4   7  -4  304.84    8.94   0
   5  -7   4   30.80    7.07   0
  -5   7  -4   14.18    9.64   0
   6  -7   4   84.24    7.55   0
  -6   7  -4   94.20    7.48   0
   6  -7  -4   85.04    7.80   0
  -7   7  -4   48.44    7.38   0
   7  -7  -4   52.90   10.55   0
   7  -7   4   41.71    7.38   0
   8  -7  -4   11.24   10.31   0
   8  -7   4    4.42   10.24   0
  -8   7  -4   14.32    7.19   0
   9  -7  -4   22.06    7.37   0
  -9   7  -4   11.64    7.40   0
   9  -7   4   19.45   10.26   0
  10  -7  -4    4.53    7.45   0
 -10   7  -4   18.25    7.30   0
  10   7   4    6.71    9.49   0
  10  -7   4    1.51   10.51   0
  11  -7   4  112.75    8.39   0
  11   7   4   99.90    8.23   0
  11  -7  -4  106.80    8.15   0
  12  -7   4    6.34    8.10   0
  12   7   4    6.35   10.88   0
  12  -7  -4  -11.73    8.38   0
  13  -7  -4   12.59    8.99   0
  13  -7   4    3.28    8.68   0
  13   7   4    7.45    8.03   0
  14  -7  -4    8.77   13.31   0
  14  -7   4   20.19    9.70   0
  14   7   4    5.48   12.55   0
   0   8  -4  858.75   12.68   0
   0   8   4  868.02   17.38   0
   1   8  -4   68.92    6.76   0
  -1   8   4   75.25   10.72   0
  -1   8  -4   76.70    9.49   0
   1   8   4   78.31    9.57   0
   2  -8   4 1131.49   12.22   0
   2  -8  -4 1095.90   17.41   0
  -2   8  -4 1082.22   11.94   0
  -2   8   4 1092.81   18.28   0
   3  -8  -4 2031.30   21.44   0
   3  -8   4 2078.80   16.96   0
  -3   8  -4 1930.37   15.16   0
  -3   8   4 1939.91   21.23   0
  -4   8  -4  530.74    9.69   0
  -4   8   4  498.41   12.66   0
   4  -8   4  541.65   12.03   0
   5  -8   4 1589.56   13.89   0
  -5   8  -4 1420.66   15.02   0
   6  -8   4   30.94   10.33   0
   6  -8  -4   18.85   10.59   0
  -6   8  -4   20.67    6.87   0
   7  -8  -4 1294.41   16.54   0
  -7   8  -4 1254.82   14.37   0
   7  -8   4 1292.15   14.46   0
   8  -8  -4  243.54    8.87   0
  -8   8  -4  236.73    8.43   0
   8  -8   4  246.45    8.61   0
   9  -8  -4  198.63    8.85   0
   9  -8   4  205.56   10.92   0
  -9   8  -4  205.12    7.99   0
 -10   8  -4  110.01    8.23   0
  10   8   4  100.17    7.76   0
  10  -8  -4  105.47    8.78   0
  10  -8   4  110.48    8.16   0
  11  -8   4   81.62    8.53   0
  11  -8  -4   97.24   11.79   0
  11   8   4   69.01    7.61   0
  12  -8  -4  198.29    9.36   0
  12  -8   4  183.86    8.96   0
  12   8   4  186.70   11.53   0
  13  -8  -4   18.45    9.30   0
  13   8   4   11.74    8.45   0
  13  -8   4   14.92   12.77   0
  14  -8  -4   88.72   14.47   0
  14  -8   4  129.33   14.08   0
  14   8   4  100.76   13.47   0
   1   9  -4  685.51    9.82   0
  -1   9   4  717.88   14.65   0
  -1   9  -4  694.42   10.09   0
   1   9   4  708.20   15.03   0
  -2   9   4   13.24   10.29   0
  -2   9  -4   14.33    6.56   0
   2  -9   4   14.10    6.55   0
   2  -9  -4   13.61    9.30   0
   3  -9  -4   50.64   10.40   0
  -3   9  -4   43.27    9.63   0
   3  -9   4   51.24    9.72   0
  -3   9   4   46.39    7.21   0
  -4   9  -4   98.16    7.78   0
   4  -9   4  111.60    7.69   0
  -4   9   4  102.70    9.97   0
  -5   9   4    7.07    9.56   0
   5  -9   4   -5.48   10.08   0
  -5   9  -4   -0.27    9.97   0
   6  -9  -4    3.09   10.86   0
   6  -9   4    7.29    7.19   0
  -6   9  -4   15.23    7.00   0
   7  -9   4   12.07    7.53   0
  -7   9  -4    8.84    9.88   0
   7  -9  -4    8.81    7.65   0
   8  -9  -4   51.12   11.23   0
   8  -9   4   53.98    7.45   0
  -8   9  -4   62.38    7.32   0
   9  -9  -4  199.82   12.01   0
  -9   9  -4  191.51    8.33   0
   9  -9   4  182.64    8.49   0
 -10   9  -4   13.26    7.46   0
  10  -9  -4   23.91    8.34   0
  10  -9   4   13.53    7.53   0
  11   9   4   32.27   10.86   0
  11  -9  -4   40.35   12.11   0
 -11   9  -4   33.52    8.45   0
  11  -9   4   56.06    8.55   0
  12   9   4   12.90   11.61   0
  12  -9   4   19.71   11.96   0
  12  -9  -4   16.14   12.68   0
  13  -9  -4   70.65   13.79   0
  13   9   4   51.91    8.95   0
  13  -9   4   51.70   12.92   0
  14   9   4   -5.57    9.44   0
  14  -9   4   18.69   14.06   0
  14  -9  -4   -0.40   10.29   0
   0  10   4  724.28   15.44   0
   0  10  -4  685.13    9.91   0
  -1  10   4  343.27   13.44   0
  -1  10  -4  332.86    8.33   0
   1  10   4  337.71   11.84   0
   1  10  -4  349.43   10.44   0
  -2  10   4  543.39   14.50   0
   2 -10   4  591.06   11.87   0
  -2  10  -4  550.99    9.55   0
   2  10  -4  541.47    9.33   0
   3 -10  -4 1236.89   16.76   0
  -3  10  -4 1231.71   12.38   0
   3 -10   4 1269.48   14.44   0
  -3  10   4 1158.27   15.47   0
  -4  10  -4  123.08   10.46   0
  -4  10   4  138.70   11.02   0
   4 -10   4  134.87    7.98   0
  -5  10  -4 1050.27   11.62   0
  -5  10   4 1021.45   15.40   0
   5 -10   4 1062.87   11.85   0
  -6  10  -4   10.27    6.96   0
  -6  10   4    6.05    7.02   0
   6 -10   4    8.76    7.19   0
   6 -10  -4    8.00   11.18   0
   7 -10   4  839.80   11.20   0
  -7  10  -4  852.46   13.25   0
   7 -10  -4  855.77   12.55   0
   8 -10   4   84.26    7.65   0
   8 -10  -4   85.32    8.40   0
  -8  10  -4   67.87    7.49   0
  -9  10  -4  368.20    9.33   0
   9 -10  -4  427.06   13.42   0
   9 -10   4  426.29    9.39   0
  10 -10   4  151.36    8.64   0
 -10  10  -4  143.96    9.09   0
  10 -10  -4  148.63    9.14   0
 -11  10  -4   92.27    8.59   0
  11 -10  -4   87.54    9.08   0
  11 -10   4  106.74    8.39   0
  12  10   4  148.44   12.22   0
  12 -10   4  165.68   13.06   0
  12 -10  -4  155.93    9.98   0
  13  10   4   34.35    9.22   0
  13 -10   4   41.50   13.26   0
  13 -10  -4   27.71   10.20   0
  -1  11  -4  481.80    9.19   0
  -1  11   4  494.29   14.23   0
   1  11  -4  487.61   10.94   0
   1  11   4  486.66   13.09   0
   2  11  -4   91.81    9.41   0
  -2  11  -4  104.05    9.89   0
  -2  11   4   96.52   11.08   0
   2  11   4  105.24   10.13   0
   3 -11   4  303.26   11.27   0
   3 -11  -4  294.45    9.30   0
  -3  11   4  295.62   12.36   0
  -3  11  -4  307.39    8.55   0
   4 -11  -4   40.21    7.74   0
  -4  11  -4   25.04   10.25   0
   4 -11   4   27.21    7.35   0
  -4  11   4   40.33   10.93   0
  -5  11  -4   72.31   10.59   0
  -5  11   4   71.06    7.88   0
   5 -11   4   71.89    7.79   0
  -6  11  -4   52.76   10.31   0
  -6  11   4   48.52   10.46   0
   6 -11   4   50.96   10.67   0
   7 -11   4  125.74    7.80   0
  -7  11  -4  144.63    8.18   0
   7 -11  -4  140.06   11.70   0
  -8  11  -4   18.95    8.10   0
   8 -11  -4   33.29   11.61   0
   8 -11   4   34.11   10.63   0
   9 -11   4  213.77    8.59   0
  -9  11  -4  203.27   11.77   0
   9 -11  -4  185.63    9.19   0
  10 -11   4    9.26    7.97   0
  10 -11  -4    9.06   11.81   0
 -10  11  -4  -16.98   11.73   0
  11 -11   4  146.69    9.27   0
 -11  11  -4  149.24    9.26   0
  11 -11  -4  168.31    9.96   0
  12 -11  -4    5.01   13.40   0
  12 -11   4    1.32   12.59   0
  12  11   4   12.25   11.97   0
  13  11   4   42.55   13.27   0
  13 -11  -4   38.70   14.07   0
  13 -11   4   39.31    9.90   0
   0  12   4  687.84   14.61   0
   0  12  -4  656.36    9.68   0
   1  12  -4   33.67    6.74   0
  -1  12   4   33.63   10.74   0
   1  12   4   35.39   10.02   0
  -1  12  -4   40.47    9.68   0
   2  12   4  399.45   12.23   0
   2  12  -4  393.39    8.59   0
  -2  12   4  392.73   13.32   0
  -2  12  -4  360.13    8.91   0
   3  12  -4 1045.59   10.96   0
  -3  12  -4 1035.16   11.63   0
   3 -12   4 1032.34   11.49   0
  -3  12   4 1063.18   16.78   0
   4 -12   4   80.18    7.75   0
   4 -12  -4   71.42   10.71   0
  -4  12  -4   80.80    7.56   0
  -4  12   4   62.83   11.04   0
  -5  12  -4 1303.69   12.93   0
  -5  12   4 1357.20   16.87   0
   5 -12   4 1392.30   12.94   0
  -6  12  -4    1.76    7.29   0
  -6  12   4    3.94   10.37   0
   6 -12   4  -10.75   10.87   0
   7 -12  -4 1246.13   14.55   0
   7 -12   4 1266.34   15.69   0
  -7  12  -4 1227.69   14.99   0
   8 -12   4   27.23   10.83   0
  -8  12  -4   29.22    7.96   0
   8 -12  -4   29.28   11.89   0
   9 -12   4  475.48    9.94   0
  -9  12  -4  455.63   10.20   0
   9 -12  -4  450.86   11.01   0
  10 -12   4   90.06    8.87   0
 -10  12  -4   75.00    8.75   0
  10 -12  -4   93.84   12.86   0
  11 -12  -4   26.56    9.38   0
 -11  12  -4   10.30   12.52   0
  11 -12   4   19.83    8.95   0
  12 -12   4  104.02   13.63   0
  12  12   4  105.76    9.40   0
 -12  12  -4  110.30    9.71   0
  12 -12  -4  114.13   10.40   0
  13 -12   4   46.62    9.90   0
  13 -12  -4   46.66   10.76   0
  13  12   4   29.63   10.01   0
   1  13  -4  115.08    7.11   0
   1  13   4  131.25   10.83   0
  -1  13  -4  129.06    7.61   0
  -1  13   4  122.81    8.95   0
  -2  13   4   57.29   11.10   0
   2  13  -4   62.66    9.83   0
  -2  13  -4   48.32    6.87   0
   2  13   4   56.84   10.42   0
  -3  13   4  221.64   12.12   0
   3  13  -4  199.56    7.78   0
   3  13   4  213.98    8.68   0
  -3  13  -4  217.79    8.19   0
   4 -13   4   16.37    7.41   0
   4 -13  -4    3.19   10.28   0
  -4  13  -4    8.97    7.50   0
  -4  13   4   10.17   10.84   0
  -5  13  -4    4.66    7.14   0
  -5  13   4    2.33   10.63   0
   5 -13   4    4.81    7.56   0
   6 -13   4  172.37   11.77   0
  -6  13   4  160.21   11.90   0
  -6  13  -4  146.84   11.60   0
  -7  13   4   28.43   11.04   0
   7 -13  -4   38.57    8.13   0
  -7  13  -4   19.51    7.77   0
   7 -13   4   31.85   11.39   0
   8 -13   4   43.27   11.25   0
  -8  13  -4   53.99    7.82   0
   8 -13  -4   54.29   12.33   0
   9 -13  -4  173.92    9.82   0
   9 -13   4  168.59    9.21   0
  -9  13  -4  174.38   12.01   0
 -10  13  -4   14.43    8.87   0
  10 -13   4   22.41    8.63   0
  10 -13  -4    6.14   12.61   0
  11 -13   4   75.72    9.58   0
 -11  13  -4   79.59    9.39   0
  11 -13  -4  100.79   13.58   0
  12 -13   4    4.59   13.53   0
  12 -13  -4   -5.35   10.15   0
 -12  13  -4   -5.47   13.57   0
   0  14  -4  476.27    8.91   0
   0  14   4  480.91   13.40   0
   1  14  -4  194.05    7.89   0
  -1  14  -4  194.65    7.78   0
  -1  14   4  205.66   12.17   0
   1  14   4  204.13    8.76   0
   2  14   4  158.91    8.50   0
  -2  14   4  175.60    9.31   0
   2  14  -4  147.42    7.71   0
  -2  14  -4  158.38    7.95   0
  -3  14  -4  298.43   11.33   0
   3  14   4  270.22   11.47   0
   3  14  -4  264.68   10.36   0
  -3  14   4  272.91   12.70   0
  -4  14  -4   82.45   11.08   0
  -4  14   4   85.73    8.50   0
   4  14  -4  101.38   10.07   0
   4 -14   4   82.79   10.87   0
  -5  14  -4 1128.66   12.58   0
  -5  14   4 1087.25   14.07   0
   5 -14   4 1166.41   12.86   0
  -6  14  -4   11.49   11.07   0
  -6  14   4    0.05   11.22   0
   6 -14   4   25.77   11.19   0
   7 -14   4  752.35   14.13   0
  -7  14   4  637.82   11.71   0
   7 -14  -4  698.32   12.28   0
  -7  14  -4  685.23   10.69   0
  -8  14  -4   38.14    8.50   0
   8 -14  -4   37.87   12.52   0
   8 -14   4   45.55   12.03   0
   9 -14   4  228.76    9.69   0
   9 -14  -4  226.34   10.34   0
  -9  14  -4  208.74    9.67   0
 -10  14  -4  103.34    9.18   0
  10 -14  -4  119.36   13.85   0
  10 -14   4  106.77    9.32   0
 -11  14  -4   12.97   13.54   0
  11 -14  -4    9.44    9.76   0
  11 -14   4    3.45    9.42   0
  -1  15  -4  415.15   11.61   0
  -1  15   4  382.42   11.16   0
   1  15  -4  421.78   11.40   0
   1  15   4  391.20   12.98   0
  -2  15   4    6.97   11.15   0
   2  15   4    4.27    7.42   0
  -2  15  -4    5.98   10.23   0
   2  15  -4   15.72    7.06   0
  -3  15   4   44.82   11.48   0
  -3  15  -4   54.35    7.95   0
   3  15  -4   50.13    7.04   0
   3  15   4   45.28    7.62   0
  -4  15   4  169.62   12.13   0
   4  15   4  175.09   11.35   0
   4  15  -4  169.01    7.92   0
  -4  15  -4  167.43   11.61   0
   5 -15   4   -0.42    7.93   0
  -5  15  -4    4.83    7.89   0
  -5  15   4   -0.03   11.53   0
   6 -15   4  115.78   12.21   0
  -6  15   4   82.67    8.84   0
  -6  15  -4   94.88   11.50   0
  -7  15  -4   65.89   11.66   0
   7 -15  -4   57.31    8.92   0
  -7  15   4   53.62   11.89   0
   7 -15   4   56.31   12.07   0
   8 -15   4   25.55   12.39   0
   8 -15  -4   25.66   12.91   0
  -8  15  -4   22.51    8.35   0
  -9  15  -4   16.38    8.83   0
   9 -15  -4   26.16   13.30   0
   9 -15   4   15.50    9.24   0
 -10  15  -4    6.93   13.05   0
  10 -15  -4   20.86    9.63   0
  10 -15   4   20.93    9.38   0
  11 -15  -4   71.05   11.16   0
  11 -15   4   94.48   10.33   0
 -11  15  -4   75.03   14.55   0
   0  16  -4  177.01    8.40   0
   0  16   4  166.95   12.01   0
  -1  16  -4   24.25   10.65   0
  -1  16   4   30.68   11.88   0
   1  16   4   22.17   11.03   0
   1  16  -4   29.69   10.37   0
  -2  16   4  244.48   13.18   0
   2  16  -4  248.74   11.27   0
  -2  16  -4  245.76    8.84   0
   2  16   4  231.98    9.35   0
   3  16   4  254.91   12.06   0
   3  16  -4  268.78   11.27   0
  -3  16  -4  281.26   12.61   0
  -3  16   4  263.47   13.28   0
   4  16   4  100.52    8.35   0
  -4  16  -4   95.73    8.36   0
   4  16  -4   97.17    7.69   0
  -4  16   4  104.52   12.12   0
  -5  16   4  423.68   14.07   0
  -5  16  -4  427.43   10.20   0
   5  16  -4  410.77    9.39   0
   5  16   4  448.25   13.04   0
  -6  16  -4    4.27   11.57   0
  -6  16   4    1.86    7.95   0
   6 -16   4   -4.39    8.69   0
  -7  16   4  296.06   10.48   0
  -7  16  -4  308.18   13.24   0
   7 -16   4  332.84   10.26   0
   8 -16   4   20.20   12.86   0
   8 -16  -4   13.42   13.46   0
  -8  16  -4   10.71    8.89   0
   9 -16  -4  133.30   14.38   0
   9 -16   4  127.53   10.18   0
  -9  16  -4  136.30   13.40   0
  10 -16   4   90.49   10.37   0
  10 -16  -4   68.21   10.87   0
 -10  16  -4   95.92   14.16   0
  -1  17   4  476.29   15.00   0
   1  17  -4  439.48    9.42   0
  -1  17  -4  465.92   12.73   0
   1  17   4  456.41   14.14   0
  -2  17   4   44.32   12.22   0
   2  17   4   25.76    8.30   0
  -2  17  -4   26.02   11.27   0
   2  17  -4   30.49    7.97   0
  -3  17   4  121.47   13.01   0
  -3  17  -4  130.54    8.93   0
   3  17  -4  124.29    8.17   0
   3  17   4  127.69   12.07   0
  -4  17   4  142.78   13.11   0
   4  17  -4  135.28   11.24   0
  -4  17  -4  142.71   12.51   0
   4  17   4  131.79   11.85   0
  -5  17   4    2.20   12.55   0
   5  17   4   -3.29    8.19   0
   5  17  -4    3.64    7.84   0
  -5  17  -4   15.62   12.10   0
  -6  17  -4   25.41    8.70   0
   6  17  -4   42.23    8.20   0
  -6  17   4   44.43   12.96   0
   6 -17   4   43.92    8.89   0
   7 -17   4   18.41    9.55   0
  -7  17   4   19.50    9.61   0
  -7  17  -4   15.55    9.14   0
   8 -17  -4   24.38   13.92   0
  -8  17  -4   22.18    9.65   0
   8 -17   4   37.40   13.79   0
   9 -17   4  113.72   10.45   0
   9 -17  -4  108.11   15.28   0
  -9  17  -4  128.98   14.17   0
   0  18  -4  152.91    8.91   0
   0  18   4  159.47    9.92   0
   1  18  -4   56.90    8.17   0
   1  18   4   54.18   12.40   0
  -1  18  -4   57.84   11.69   0
  -1  18   4   56.10   12.67   0
   2  18   4  234.78   10.00   0
  -2  18   4  242.32   13.80   0
  -2  18  -4  256.89   12.65   0
   2  18  -4  221.45    8.97   0
  -3  18  -4  302.11   12.96   0
   3  18   4  310.42   13.49   0
  -3  18   4  308.50   11.22   0
   3  18  -4  321.35   12.31   0
   4  18   4   26.72   12.00   0
  -4  18  -4   37.30    9.06   0
   4  18  -4   49.87    8.51   0
  -4  18   4   37.55   12.97   0
   5  18  -4  347.78   13.03   0
  -5  18  -4  350.01   10.70   0
  -5  18   4  337.42   14.53   0
   5  18   4  359.99   13.59   0
  -6  18   4    8.95   13.12   0
   6  18   4    9.18   12.38   0
   6  18  -4  -12.50   12.08   0
  -6  18  -4    9.51    9.06   0
   7  18  -4  236.65   13.34   0
  -7  18   4  203.91   11.22   0
   7 -18   4  238.43   10.80   0
  -7  18  -4  192.26   10.43   0
   8 -18   4    8.00   14.39   0
   8 -18  -4    9.26   10.24   0
  -8  18  -4   14.90    9.81   0
   1  19  -4  221.97   12.82   0
  -1  19   4  208.15   14.61   0
  -1  19  -4  189.83    9.61   0
   1  19   4  183.30   10.30   0
   2  19   4   11.24   12.83   0
   2  19  -4    8.91   12.22   0
  -2  19  -4    5.71   12.66   0
  -2  19   4   14.73   13.30   0
   3  19   4  175.08   13.52   0
  -3  19  -4  150.08   13.49   0
   3  19  -4  177.33    9.31   0
  -3  19   4  156.94   14.25   0
  -4  19  -4   19.67   13.21   0
  -4  19   4    4.14   13.86   0
   4  19  -4   15.80   12.07   0
   4  19   4    9.41    8.84   0
  -5  19  -4   17.12   13.46   0
   5  19   4    9.11   12.80   0
   5  19  -4   19.66    8.71   0
  -5  19   4   14.19   13.99   0
  -6  19  -4   85.44   13.90   0
  -6  19   4   54.83   10.62   0
   6  19   4   67.74   13.44   0
   6  19  -4   62.40    9.25   0
  -7  19   4   38.83   10.73   0
   7  19   4   36.86    9.99   0
   7  19  -4   60.21   13.41   0
  -7  19  -4   63.12   14.35   0
   0  20   4   62.17   14.68   0
   0  20  -4   71.03   13.05   0
   1  20  -4   11.68   12.91   0
  -1  20   4    8.59   14.49   0
  -1  20  -4   11.09    9.04   0
   1  20   4    4.27   14.13   0
  -2  20   4   39.85   14.43   0
   2  20   4   42.30   14.11   0
   2  20  -4   39.83    9.44   0
  -2  20  -4   27.26    9.61   0
  -3  20  -4  210.07   10.76   0
   3  20  -4  205.46   13.58   0
   3  20   4  211.85   14.76   0
  -3  20   4  209.08   15.56   0
  -4  20  -4   36.86   10.31   0
   4  20   4   33.63   14.05   0
  -4  20   4   42.24   14.91   0
   4  20  -4   43.80    9.40   0
  -5  20  -4  167.86   10.84   0
   5  20  -4  150.95   10.19   0
  -5  20   4  158.44   11.87   0
   5  20   4  155.68   10.62   0
  -1  21   4  208.61   16.36   0
   1  21   4  179.45   11.94   0
  -1  21  -4  209.33   14.98   0
   1  21  -4  201.88   10.76   0
   2  21  -4   46.69   13.76   0
  -2  21  -4   36.64   10.45   0
   2  21   4   45.13   15.12   0
  -2  21   4   42.76   15.22   0
   3  21  -4  103.05   10.11   0
   1  -1   5 5776.12   34.10   0
  -1  -1  -5 5834.68   44.05   0
   1   1   5 5881.15   42.09   0
  -1   1  -5 5660.00   33.71   0
   2  -1   5  754.90   15.36   0
  -2   1  -5  748.33   13.61   0
   2   1   5  755.37   16.38   0
  -2  -1  -5  700.21   14.37   0
   3   1   5 2668.78   23.62   0
   3  -1   5 2636.75   21.09   0
  -3  -1  -5 2556.41   22.95   0
  -3   1  -5 2570.05   20.96   0
   4   1   5 1090.36   15.10   0
   4  -1   5 1060.59   13.50   0
  -4  -1  -5 1000.44   13.26   0
  -4   1  -5 1067.50   15.17   0
   5  -1   5  325.35    8.81   0
  -5   1  -5  339.30    8.86   0
   5   1   5  349.40   10.77   0
   6   1   5  675.58   10.36   0
  -6   1  -5  670.06   10.49   0
   6  -1   5  682.95   10.62   0
   7  -1   5  209.81    7.98   0
   7   1   5  207.66   10.20   0
   8  -1   5  509.67    9.56   0
   8   1   5  550.72   11.59   0
   9  -1   5  955.04   11.09   0
   9   1   5  952.94   13.35   0
  10  -1   5  176.63    7.75   0
  10  -1  -5  151.22    7.60   0
  10   1   5  173.47    7.60   0
  11  -1   5  921.88   11.23   0
  11  -1  -5  971.86   13.51   0
  11   1   5  955.23   13.62   0
  12  -1   5    6.12   10.95   0
  12  -1  -5    5.30    7.44   0
  12   1  -5   11.16    7.30   0
  12   1   5   14.37    7.68   0
  13   1   5  488.23   10.13   0
  13  -1  -5  470.86    9.91   0
  13  -1   5  461.88   10.15   0
  13   1  -5  453.53    9.47   0
  14  -1   5  109.27   12.52   0
  14   1  -5   93.01    8.64   0
  14  -1  -5   99.94   12.33   0
  14   1   5  105.80   12.75   0
  15   1   5  120.30   14.05   0
  15  -1   5  150.47   10.20   0
  15  -1  -5  152.50   10.05   0
  15   1  -5  145.90    9.47   0
   0   2  -5   57.21    7.51   0
   0  -2  -5   71.72   13.61   0
   1   2   5  125.13   11.48   0
  -1   2  -5  116.24   10.81   0
  -1  -2  -5  118.45   13.31   0
   1  -2   5  122.98   10.74   0
   2   2   5   46.33    9.67   0
   2  -2   5   37.94   10.36   0
  -2  -2  -5   38.69    6.93   0
  -2   2  -5   43.84   10.44   0
  -3   2  -5    3.63    7.09   0
   3   2   5    5.50    6.26   0
   3  -2   5    4.68    6.73   0
   4  -2   5   21.30    9.63   0
  -4   2  -5   21.25    6.97   0
   4   2   5   20.46    8.69   0
   5  -2   5    6.18    6.68   0
  -5   2  -5    6.60    6.37   0
   5   2   5    7.97    5.83   0
   6  -2   5   -3.46    6.56   0
   6   2   5    1.86    6.40   0
  -6   2  -5   -2.84    6.46   0
   7  -2   5   11.97    9.47   0
  -7   2  -5   -2.55    6.67   0
   7   2   5   -2.01    6.48   0
   8  -2   5  173.02   10.82   0
   8  -2  -5  169.21   10.15   0
   8   2   5  173.79    7.50   0
   9  -2   5   37.95    6.97   0
   9   2   5   33.49    9.93   0
   9  -2  -5   33.41    6.85   0
  10  -2   5   29.03    7.11   0
  10  -2  -5   31.92    9.92   0
  10   2   5   16.76    6.83   0
  11  -2   5   -5.51    7.19   0
  11   2   5    0.83   10.42   0
  11  -2  -5   -1.21    6.97   0
  12  -2  -5    5.91   10.24   0
  12   2   5    6.06   10.73   0
  12  -2   5   -4.98    7.71   0
  13  -2   5   10.04   11.13   0
  13   2  -5   14.10   11.01   0
  13  -2  -5    5.48    7.81   0
  13   2   5   -2.95   11.42   0
  14  -2   5   11.95    8.94   0
  14   2   5    4.50    8.43   0
  14   2  -5  -14.26   11.96   0
  14  -2  -5   -3.33    8.68   0
  15  -2   5   -0.37   13.59   0
  15   2  -5    6.62    9.19   0
  15  -2  -5   11.88    8.96   0
  15   2   5    5.48    9.32   0
  -1   3  -5 5122.30   28.35   0
   1   3   5 5280.59   54.45   0
   1  -3   5 5059.39   27.10   0
   2   3   5  694.22   16.37   0
   2  -3   5  687.76   11.80   0
  -2   3  -5  695.96   11.96   0
  -3   3  -5 2544.51   19.47   0
   3   3   5 2520.10   23.74   0
   3  -3   5 2523.31   19.34   0
  -4   3  -5  608.60   10.74   0
   4  -3   5  634.01   12.94   0
   4   3   5  609.24   12.67   0
   5  -3  -5   35.56    8.63   0
   5  -3   5   38.58    6.99   0
  -5   3  -5   30.31    7.15   0
   5   3   5   42.24    8.41   0
   6  -3   5 1285.63   13.05   0
   6  -3  -5 1249.70   14.51   0
   6   3   5 1271.34   14.55   0
  -6   3  -5 1231.39   12.78   0
  -7   3  -5   75.75    7.60   0
   7  -3   5   85.76    7.41   0
   7  -3  -5   87.67    9.85   0
   7   3   5   89.38    9.10   0
   8  -3   5  302.83    8.70   0
   8   3   5  288.61    8.22   0
  -8   3  -5  285.45    8.57   0
   8  -3  -5  303.37    8.36   0
   9   3   5  517.64   11.76   0
   9  -3   5  522.11    9.69   0
   9  -3  -5  512.79    9.46   0
  10  -3  -5    2.72    6.81   0
  10  -3   5    6.05    7.03   0
  10   3   5    9.17    6.83   0
  11  -3  -5  888.51   13.08   0
  11  -3   5  871.88   11.15   0
  11   3   5  832.26   10.79   0
  12  -3   5   16.42    7.70   0
  12   3   5    6.15    7.22   0
  12  -3  -5   -6.84   10.53   0
  13   3   5  472.82   10.32   0
  13  -3  -5  444.74   10.27   0
  13  -3   5  459.92   10.26   0
  14  -3   5   65.72   13.01   0
  14  -3  -5   55.18    8.94   0
  14   3  -5   49.30    8.53   0
  14   3   5   50.36    8.77   0
  15  -3   5  174.49   10.50   0
  15   3  -5  186.94    9.84   0
  15  -3  -5  189.72   13.95   0
  15   3   5  164.83   10.10   0
   0   4  -5   94.00    9.76   0
   1   4   5    1.11   12.09   0
  -1   4  -5    1.34    9.21   0
   1  -4   5    1.55    8.98   0
   2  -4  -5  164.35   12.11   0
  -2   4  -5  164.44    7.81   0
   2   4   5  161.50   10.92   0
   2  -4   5  179.47   10.39   0
   3  -4   5   87.05    7.65   0
  -3   4  -5   87.43    7.52   0
   3   4   5   73.88    9.50   0
   3  -4  -5   73.00    7.66   0
  -4   4  -5   20.84    7.23   0
   4   4   5   34.01    8.36   0
   4  -4   5   32.09   10.10   0
   5  -4   5  139.75    7.71   0
   5   4   5  126.17    6.95   0
  -5   4  -5  124.22   10.39   0
   6  -4  -5   -0.26    6.36   0
   6  -4   5    8.98    9.66   0
  -6   4  -5   -0.05    6.69   0
   6   4   5   -8.36    8.95   0
   7  -4   5    3.89   10.07   0
  -7   4  -5    7.25    9.68   0
   7  -4  -5   13.50    9.33   0
   7   4   5    6.51    6.36   0
   8  -4  -5   83.90    9.75   0
   8  -4   5   81.09    7.55   0
  -8   4  -5   92.43    7.52   0
   8   4   5   93.59    7.32   0
  -9   4  -5    7.63    7.29   0
   9  -4   5   -0.79   10.25   0
   9   4   5   -0.86    9.52   0
   9  -4  -5    6.55    6.77   0
  10   4   5   21.79    9.65   0
  10  -4  -5    6.98    7.12   0
  10  -4   5   -4.21    7.05   0
  11   4   5  -12.41   10.32   0
  11  -4   5   -5.27    7.51   0
  11  -4  -5   10.68    7.15   0
  12  -4   5   11.24   11.03   0
  12   4   5   12.36   10.66   0
  12  -4  -5    8.07    7.76   0
  13  -4   5   11.08    8.15   0
  13   4   5   -8.64   11.20   0
  13  -4  -5    3.01    8.26   0
  14  -4  -5   -3.97    8.85   0
  14  -4   5    3.48    8.89   0
  14   4   5    4.75   12.45   0
  15   4  -5   -3.23   13.12   0
  15  -4   5  -13.69   14.09   0
  15  -4  -5    9.96   13.92   0
  15   4   5    8.26    9.37   0
   1   5  -5 2871.59   18.43   0
   1  -5   5 2952.22   19.17   0
  -1   5  -5 2991.98   19.40   0
   1   5   5 2914.11   41.95   0
   2   5   5   69.94    9.62   0
  -2   5  -5   66.32    7.02   0
   2  -5   5   71.65    7.30   0
   2  -5  -5   75.05   11.57   0
  -3   5  -5 1345.06   13.95   0
   3  -5   5 1426.36   16.00   0
   3   5   5 1258.48   16.51   0
   3  -5  -5 1368.23   20.84   0
   4  -5   5 1902.53   15.65   0
  -4   5  -5 1914.80   15.60   0
   4  -5  -5 1938.30   20.85   0
   4   5   5 1853.98   18.48   0
   5   5   5  219.90    7.70   0
  -5   5  -5  251.55   10.64   0
   5  -5   5  267.16   10.72   0
   6  -5   5 1321.40   12.89   0
   6   5   5 1280.31   14.63   0
   6  -5  -5 1301.04   14.07   0
  -6   5  -5 1283.56   12.90   0
   7   5   5  121.50    9.73   0
   7  -5   5  116.95    7.56   0
  -7   5  -5  117.53    7.67   0
   7  -5  -5  122.27    7.71   0
   8  -5   5  327.92   11.57   0
   8   5   5  298.08   10.90   0
  -8   5  -5  296.11    8.88   0
   8  -5  -5  302.12    9.09   0
   9   5   5  441.94    8.74   0
   9  -5   5  494.93   12.30   0
  -9   5  -5  462.56    9.51   0
   9  -5  -5  483.04   11.66   0
  10  -5  -5   35.53    7.13   0
  10  -5   5   50.37    7.27   0
  10   5   5   34.26    6.95   0
  11  -5   5  494.59   12.14   0
  11  -5  -5  457.32   12.35   0
  11   5   5  441.80    9.21   0
  12  -5   5   24.93   11.08   0
  12   5   5   -5.89    7.67   0
  12  -5  -5   28.02   11.24   0
  13   5   5  478.36   13.03   0
  13  -5   5  494.08   13.51   0
  13  -5  -5  488.36   13.97   0
  14  -5   5   26.25    9.31   0
  14  -5  -5   43.50   13.15   0
  14   5   5   22.06   12.39   0
  15  -5   5  139.94   11.00   0
  15   5   5  121.72   10.40   0
  15   5  -5  148.64   13.59   0
  15  -5  -5  123.93   14.87   0
   0   6   5  126.63   19.30   0
   0   6  -5  134.70    7.43   0
   1   6  -5   46.53    6.67   0
  -1   6  -5   52.06    9.44   0
   1  -6   5   42.03    9.44   0
   2  -6  -5    1.75   11.51   0
  -2   6  -5   10.16    6.67   0
   2  -6   5   -2.33    9.37   0
   3  -6   5   25.34    9.96   0
   3  -6  -5   41.27   10.63   0
  -3   6  -5   32.04    7.11   0
   4  -6  -5   -0.64    7.08   0
  -4   6  -5    4.12    7.06   0
   4  -6   5   -1.47    9.87   0
  -5   6  -5  137.44    7.54   0
   5  -6   5  157.53    8.12   0
   6   6   5    4.86    6.22   0
  -6   6  -5    7.83    6.79   0
   6  -6   5    6.98    9.70   0
   6  -6  -5    2.37    6.63   0
  -7   6  -5  377.37    9.05   0
   7   6   5  369.45   10.78   0
   7  -6   5  401.86   11.83   0
   7  -6  -5  387.63    9.55   0
   8   6   5   29.20    7.03   0
   8  -6   5   13.80    7.31   0
  -8   6  -5   33.11   10.23   0
   8  -6  -5   31.02   10.04   0
   9   6   5   40.13    6.75   0
   9  -6   5   44.30    7.62   0
   9  -6  -5   51.78   10.53   0
  -9   6  -5   36.15   10.40   0
  10   6   5   91.58    7.57   0
 -10   6  -5  104.01   10.94   0
  10  -6   5   94.83    7.92   0
  10  -6  -5  105.19    7.66   0
  11  -6   5    6.90   10.94   0
  11   6   5   13.87   10.55   0
  11  -6  -5   11.64   10.79   0
  12  -6  -5   13.33    8.16   0
  12  -6   5   19.03   11.34   0
  12   6   5   17.24    7.89   0
  13  -6   5   23.91   12.53   0
  13  -6  -5   26.91   12.42   0
  13   6   5   24.98    8.06   0
  14  -6  -5   23.07   13.04   0
  14  -6   5   -3.19   13.68   0
  14   6   5   -0.66   12.72   0
   1   7   5 2686.01   31.92   0
   1   7  -5 2608.33   16.77   0
  -1   7  -5 2727.95   18.58   0
  -1   7   5 2647.50   36.22   0
  -2   7  -5  209.69   10.08   0
   2  -7  -5  196.46   11.55   0
   2  -7   5  218.32   10.38   0
  -2   7   5  186.87   11.22   0
  -3   7  -5 1365.59   13.23   0
   3  -7   5 1417.51   13.56   0
   3  -7  -5 1432.20   20.77   0
  -4   7  -5  850.54   11.31   0
   4  -7   5  903.50   11.57   0
   4  -7  -5  910.81   17.13   0
  -5   7  -5  549.78    9.91   0
   5  -7   5  615.10   12.38   0
  -6   7  -5  502.86    9.58   0
   6  -7   5  496.06    9.55   0
   7  -7  -5  167.61   11.63   0
   7  -7   5  173.10    7.99   0
  -7   7  -5  167.21   10.65   0
  -8   7  -5  573.27    9.77   0
   8  -7   5  627.41   10.14   0
   8  -7  -5  541.53   12.75   0
   8   7   5  568.43    9.72   0
   9   7   5  806.62   12.72   0
   9  -7  -5  807.03   11.63   0
  -9   7  -5  769.10   10.48   0
   9  -7   5  825.49   10.68   0
  10  -7  -5   55.64    7.96   0
 -10   7  -5   61.96    7.75   0
  10  -7   5   54.51    7.72   0
  10   7   5   64.33    7.20   0
  11  -7   5  677.41   12.98   0
  11   7   5  616.68    9.98   0
  11  -7  -5  653.86   11.18   0
  12  -7   5   33.24    8.17   0
  12   7   5   39.41   11.23   0
  12  -7  -5   40.10   12.03   0
  13  -7  -5  372.76   10.74   0
  13   7   5  365.51   10.14   0
  13  -7   5  382.19   10.39   0
  14  -7  -5   25.32    9.65   0
  14  -7   5   18.57    9.69   0
  14   7   5   22.88   12.67   0
   0   8  -5  115.37    7.37   0
   0   8   5  125.10   13.31   0
  -1   8   5  158.25   12.12   0
   1   8  -5  167.93    7.47   0
  -1   8  -5  157.70    7.35   0
   1   8   5  162.82   11.16   0
   2  -8   5   30.36    6.69   0
  -2   8   5   28.80    9.75   0
   2  -8  -5   35.41    9.52   0
  -2   8  -5   33.96    6.79   0
  -3   8   5  364.18   12.74   0
   3  -8   5  384.12    8.86   0
   3  -8  -5  383.39   13.51   0
  -3   8  -5  379.46    8.78   0
  -4   8  -5    1.13    6.89   0
   4  -8   5   17.19    6.98   0
   4  -8  -5    5.33   10.38   0
  -5   8  -5  211.80   10.77   0
   5  -8   5  214.45    8.30   0
   6  -8   5   66.61    7.63   0
  -6   8  -5   71.12    7.26   0
   7  -8  -5   98.40   11.24   0
  -7   8  -5   95.33   10.67   0
   7  -8   5   81.55    7.67   0
   8  -8  -5    9.18    7.33   0
  -8   8  -5   20.08    7.23   0
   8  -8   5   20.50    7.19   0
   9  -8  -5   35.70   10.87   0
   9  -8   5   34.60    7.40   0
  -9   8  -5   41.67    7.54   0
   9   8   5   32.16    7.06   0
  10  -8   5   28.00    7.55   0
 -10   8  -5   15.16    7.39   0
  10  -8  -5   28.07    7.99   0
  10   8   5   28.16   10.20   0
  11  -8  -5   18.50    8.36   0
 -11   8  -5   13.96    8.04   0
  11  -8   5   15.59   11.01   0
  11   8   5    6.89    7.65   0
  12   8   5   17.31   11.46   0
  12  -8  -5   21.13    8.75   0
  12  -8   5   20.55    8.46   0
  13  -8   5   21.45    8.94   0
  13  -8  -5   22.79   13.28   0
  13   8   5   14.55    8.85   0
  14  -8  -5   14.02   10.30   0
  14  -8   5    8.93    9.88   0
  14   8   5   13.35   13.31   0
  -1   9   5 3562.57   33.87   0
   1   9   5 3588.78   30.71   0
  -1   9  -5 3517.13   18.43   0
   1   9  -5 3543.47   18.24   0
  -2   9  -5  523.42    9.31   0
  -2   9   5  526.20   15.04   0
   2   9  -5  526.79   11.05   0
   2  -9   5  542.61    9.34   0
   3  -9  -5 1680.11   20.42   0
  -3   9   5 1620.07   20.23   0
  -3   9  -5 1660.89   13.93   0
   3  -9   5 1779.53   16.02   0
  -4   9   5  277.35   11.50   0
   4  -9  -5  283.44   12.46   0
  -4   9  -5  276.19   11.13   0
   4  -9   5  295.14    8.79   0
   5  -9   5   22.53    7.36   0
  -5   9  -5   36.77    6.99   0
   5  -9  -5   34.38   10.83   0
  -6   9  -5  269.31    8.48   0
   6  -9   5  270.24    8.80   0
   7  -9   5   82.66    7.42   0
   7  -9  -5   87.53   11.44   0
  -7   9  -5   88.78   10.33   0
   8  -9   5  168.19   10.77   0
   8  -9  -5  146.27    8.67   0
  -8   9  -5  137.24    7.79   0
   9  -9  -5  371.38   10.39   0
  -9   9  -5  373.02    9.03   0
   9  -9   5  388.35    9.19   0
  10  -9   5   58.48    7.97   0
  10   9   5   60.98   10.37   0
 -10   9  -5   77.27    8.14   0
  10  -9  -5   73.12    8.53   0
 -11   9  -5  689.81   10.92   0
  11  -9  -5  716.01   12.02   0
  11  -9   5  751.20   13.94   0
  11   9   5  698.28   10.80   0
  12  -9  -5   15.63    9.08   0
  12   9   5   22.12   11.64   0
  12  -9   5    3.34    8.46   0
  13  -9  -5  369.79   11.22   0
  13   9   5  381.91   10.47   0
  13  -9   5  442.09   14.53   0
  14  -9  -5  104.13   15.18   0
  14   9   5   95.09   13.70   0
  14  -9   5   85.48   14.03   0
   0  10  -5  332.07    8.28   0
   0  10   5  355.97   15.79   0
  -1  10   5   12.24   10.75   0
   1  10  -5   13.84    6.44   0
  -1  10  -5    7.91    9.55   0
   1  10   5   11.63    9.89   0
   2  10   5  104.16    7.88   0
   2  10  -5   97.47    6.99   0
  -2  10   5  101.44   11.27   0
  -2  10  -5  106.95    7.41   0
   3 -10  -5  179.07   10.95   0
   3 -10   5  198.08   10.71   0
  -3  10   5  181.24   11.20   0
  -3  10  -5  192.28   10.53   0
   4 -10   5   64.87    7.59   0
  -4  10  -5   47.28    7.26   0
  -4  10   5   57.78    9.99   0
   4 -10  -5   57.33   10.56   0
   5 -10  -5  124.49   11.58   0
  -5  10  -5  127.58    7.67   0
   5 -10   5  132.26    7.98   0
  -6  10  -5    9.47    6.83   0
   6 -10   5   -5.17   10.20   0
   7 -10   5   19.64    7.23   0
  -7  10  -5   31.48    7.27   0
   8 -10   5  138.03   10.82   0
   8 -10  -5  145.91   12.23   0
  -8  10  -5  139.31    7.97   0
   9 -10   5    7.22    7.60   0
  -9  10  -5    6.30    7.44   0
   9 -10  -5   10.73    8.23   0
 -10  10  -5   45.44    8.30   0
  10 -10  -5   34.75   12.23   0
  10  10   5   33.16    7.70   0
  10 -10   5   26.59    8.30   0
  11  10   5    2.28    7.86   0
  11 -10  -5    7.29    8.73   0
 -11  10  -5    0.51    8.38   0
  11 -10   5    1.24    8.07   0
  12 -10  -5   11.72   13.06   0
  12  10   5   -7.27   11.93   0
  12 -10   5   -0.27    9.01   0
  13 -10  -5   27.12   14.37   0
  13  10   5    6.11    8.85   0
  13 -10   5   -1.39   13.51   0
  -1  11   5 1864.32   23.18   0
   1  11   5 1882.34   21.40   0
   1  11  -5 1868.67   13.55   0
  -1  11  -5 1829.75   13.83   0
  -2  11  -5  328.41    8.45   0
   2  11   5  328.57   12.15   0
   2  11  -5  331.88    8.17   0
  -2  11   5  329.34   13.23   0
  -3  11  -5  595.43   11.93   0
   3 -11   5  588.12    9.90   0
  -3  11   5  550.14   14.15   0
   3 -11  -5  588.67   13.64   0
   4 -11  -5  332.83   12.58   0
  -4  11  -5  315.54    8.80   0
  -4  11   5  327.97   12.22   0
   4 -11   5  345.27    8.86   0
   5 -11   5   40.71    7.68   0
  -5  11  -5   20.61    7.43   0
  -5  11   5   26.68    9.87   0
   5 -11  -5   30.28   10.65   0
  -6  11  -5  436.51   11.66   0
   6 -11   5  540.72   12.27   0
   7 -11   5   17.68    7.21   0
  -7  11  -5   21.18    7.23   0
   8 -11  -5  210.24    9.71   0
  -8  11  -5  208.06   11.38   0
   8 -11   5  211.02   11.60   0
  -9  11  -5  265.37   11.84   0
   9 -11   5  255.61    8.85   0
   9 -11  -5  272.94   13.25   0
  10 -11   5   46.21    8.35   0
 -10  11  -5   52.17   11.46   0
  10 -11  -5   47.36   12.61   0
  11 -11   5  404.83   10.25   0
  11 -11  -5  420.07   14.46   0
  11  11   5  369.07    9.99   0
 -11  11  -5  377.38   10.14   0
  12 -11   5   -2.54   13.30   0
  12  11   5   13.73    8.69   0
 -12  11  -5    6.33    8.99   0
  12 -11  -5   23.34   13.72   0
  13 -11  -5  219.89   11.50   0
  13  11   5  222.18   14.17   0
  13 -11   5  226.30   10.49   0
   0  12  -5   24.91    9.39   0
   0  12   5    1.28   10.65   0
   1  12  -5   -1.32    9.25   0
  -1  12  -5    4.08    9.67   0
  -1  12   5   12.25   10.86   0
   1  12   5    6.49   10.18   0
  -2  12   5  223.62   12.25   0
   2  12  -5  235.64   10.16   0
   2  12   5  221.23    9.05   0
  -2  12  -5  232.37   10.47   0
  -3  12  -5   -5.47    6.88   0
   3 -12   5    5.99    7.27   0
  -3  12   5    0.02    7.36   0
   3  12  -5    4.03    6.37   0
  -4  12  -5   73.00    7.43   0
   4 -12   5   82.27   10.52   0
   4 -12  -5   73.71   10.55   0
  -4  12   5   82.53   10.52   0
   5 -12   5  291.52    8.74   0
  -5  12   5  271.05   11.91   0
   5 -12  -5  280.92   12.49   0
  -5  12  -5  268.53   11.34   0
   6 -12   5   11.72   10.32   0
  -6  12  -5   10.08    7.10   0
   7 -12   5  323.98    9.01   0
  -7  12  -5  291.05   12.03   0
   8 -12  -5  123.21   12.53   0
   8 -12   5  104.29   11.45   0
  -8  12  -5  101.09    8.24   0
   9 -12   5   32.59    7.97   0
  -9  12  -5   38.92    7.81   0
   9 -12  -5   31.22   12.39   0
  10 -12  -5   40.49   12.55   0
  10 -12   5   51.52    8.72   0
 -10  12  -5   36.82    8.71   0
 -11  12  -5    2.08   12.59   0
  11 -12   5   -9.80    8.92   0
  11  12   5   -2.52   11.59   0
  11 -12  -5   12.49   13.11   0
  12 -12   5   45.01   13.36   0
  12  12   5   46.43    9.49   0
  12 -12  -5   49.16   10.10   0
 -12  12  -5   44.15    9.59   0
   1  13  -5  547.55   11.51   0
  -1  13  -5  540.08    9.16   0
   1  13   5  559.10   13.84   0
  -1  13   5  574.75   15.24   0
   2  13   5    8.67    9.89   0
  -2  13  -5    5.52    7.13   0
  -2  13   5    7.43   10.64   0
   2  13  -5    4.90    6.87   0
   3  13   5  683.31   11.63   0
  -3  13  -5  698.71   10.15   0
   3  13  -5  685.70   11.93   0
  -3  13   5  644.51   12.64   0
   4 -13   5  494.17   12.28   0
  -4  13  -5  460.82    9.85   0
  -4  13   5  451.12   13.07   0
   4 -13  -5  489.64   12.89   0
   5 -13   5  214.27   11.67   0
  -5  13   5  204.06   11.92   0
  -5  13  -5  194.67   11.18   0
   5 -13  -5  215.65   11.85   0
  -6  13  -5  607.73   10.02   0
  -6  13   5  564.09   11.49   0
   6 -13   5  593.62   10.84   0
   6 -13  -5  656.01   14.50   0
  -7  13  -5   41.71    8.00   0
   7 -13   5   50.30    8.13   0
   8 -13  -5  144.16   12.52   0
  -8  13  -5  146.91   11.96   0
   8 -13   5  141.94   12.12   0
   9 -13  -5  231.21   10.05   0
  -9  13  -5  241.49   12.34   0
   9 -13   5  252.25    9.05   0
  10 -13  -5   25.79   13.13   0
  10 -13   5   37.66    8.56   0
 -10  13  -5   25.79   12.37   0
  11 -13   5  258.07   10.44   0
 -11  13  -5  262.46   10.42   0
  11 -13  -5  266.87   15.07   0
 -12  13  -5   14.47    9.82   0
  12 -13   5   21.28    9.92   0
  12  13   5   17.96   13.20   0
  12 -13  -5   18.43   14.32   0
   0  14  -5  246.75    8.12   0
   0  14   5  234.87   12.75   0
  -1  14  -5   78.60    7.31   0
   1  14   5   92.39   10.73   0
  -1  14   5   89.77   11.81   0
   1  14  -5   80.97   10.19   0
  -2  14   5   32.43    8.25   0
   2  14  -5   39.80    7.11   0
   2  14   5   46.12   10.49   0
  -2  14  -5   43.66   10.32   0
  -3  14   5  412.70   13.95   0
   3  14   5  442.79   12.89   0
   3  14  -5  429.81    8.63   0
  -3  14  -5  446.72    9.17   0
  -4  14  -5    1.11    7.66   0
   4  14  -5    8.21    7.20   0
  -4  14   5    2.93   10.82   0
   4 -14   5   11.67    7.80   0
  -5  14  -5  340.06   12.57   0
   5 -14  -5  339.47   10.11   0
  -5  14   5  332.75   12.98   0
   5 -14   5  341.80   12.64   0
  -6  14  -5   -5.32    8.00   0
   6 -14  -5    3.08    7.85   0
  -6  14   5   -3.82   10.95   0
   6 -14   5   -2.23    7.96   0
   7 -14   5  229.46    9.32   0
  -7  14  -5  199.54    9.01   0
   8 -14   5   20.39   11.80   0
  -8  14  -5   19.01    8.39   0
   9 -14  -5   57.28    9.38   0
  -9  14  -5   43.46    8.83   0
   9 -14   5   46.24    8.82   0
 -10  14  -5   32.30    9.11   0
  10 -14  -5   30.69   13.59   0
  10 -14   5   29.15    9.34   0
  11 -14   5   -0.33    9.25   0
 -11  14  -5    1.80    9.20   0
  11 -14  -5   -8.74   10.20   0
  -1  15  -5 1126.42   13.76   0
   1  15  -5 1043.00   11.42   0
  -1  15   5 1079.52   18.30   0
   1  15   5 1042.99   14.89   0
  -2  15   5   63.57    8.77   0
   2  15   5   70.47    8.43   0
   2  15  -5   76.53   10.17   0
  -2  15  -5   74.48    7.97   0
   3  15   5  459.32   13.24   0
  -3  15  -5  454.20   12.34   0
  -3  15   5  441.89   11.58   0
   3  15  -5  461.91   11.96   0
  -4  15  -5  162.25    8.55   0
   4  15  -5  155.69    7.89   0
  -4  15   5  155.36   12.47   0
   4  15   5  170.60   11.31   0
  -5  15   5   86.18   11.83   0
  -5  15  -5   91.05   11.50   0
   5 -15   5   81.64    8.06   0
   5  15  -5   83.20    7.78   0
  -6  15  -5  137.08    8.96   0
  -6  15   5  135.96   12.29   0
   6 -15   5  149.78    8.75   0
   6 -15  -5  133.27    9.21   0
   7 -15   5   58.47    8.40   0
  -7  15  -5   50.83    8.57   0
   8 -15   5  158.94    9.34   0
  -8  15  -5  138.66    9.27   0
  -9  15  -5  173.35    9.68   0
   9 -15  -5  165.35   10.91   0
   9 -15   5  164.68   10.00   0
  10 -15  -5   -9.97   13.90   0
 -10  15  -5    5.17    9.39   0
  10 -15   5   20.34   13.22   0
   0  16   5  331.90   14.10   0
   0  16  -5  314.66    8.92   0
  -1  16  -5   21.20   10.96   0
  -1  16   5   31.01   12.10   0
   1  16  -5   27.13    7.40   0
   1  16   5   36.24   11.50   0
  -2  16   5   49.98    8.98   0
   2  16   5   60.94    8.17   0
  -2  16  -5   62.13    8.07   0
   2  16  -5   55.15    7.56   0
   3  16  -5  276.00    8.35   0
  -3  16  -5  272.53    9.43   0
   3  16   5  282.37   12.70   0
  -3  16   5  275.09   13.50   0
   4  16  -5    8.08   10.84   0
   4  16   5    8.15    7.95   0
  -4  16  -5    8.66   11.69   0
  -4  16   5    9.37    8.22   0
   5  16  -5  211.46    8.54   0
  -5  16  -5  216.53    9.12   0
  -5  16   5  212.20   13.29   0
   5  16   5  214.27    9.16   0
   6 -16  -5    4.20    8.45   0
  -6  16  -5   -1.60    8.19   0
   6  16  -5   15.10    7.99   0
  -6  16   5    4.32   11.89   0
   6 -16   5    8.20    8.70   0
   7 -16   5   75.25    9.32   0
   7 -16  -5   77.29    9.25   0
  -7  16  -5   67.55    8.81   0
   8 -16   5   -0.05    9.40   0
  -8  16  -5   10.64    9.22   0
   9 -16  -5   77.25   10.40   0
   9 -16   5   80.81    9.91   0
  -9  16  -5   79.71    9.86   0
 -10  16  -5    7.40   14.23   0
  10 -16  -5   28.74   15.28   0
  10 -16   5   33.93   13.96   0
   1  17  -5  705.04   10.71   0
   1  17   5  724.01   16.08   0
  -1  17  -5  683.97   10.62   0
  -1  17   5  695.88   16.64   0
   2  17   5   72.89    8.60   0
   2  17  -5   75.45    7.88   0
  -2  17   5   74.23   12.76   0
  -2  17  -5   81.34   11.53   0
  -3  17   5  266.19   10.63   0
   3  17  -5  312.97   11.69   0
   3  17   5  279.33   10.17   0
  -3  17  -5  291.36   12.69   0
   4  17   5  152.56   12.30   0
  -4  17  -5  167.42    9.05   0
   4  17  -5  173.64    8.48   0
  -4  17   5  136.11    9.76   0
  -5  17  -5   22.39    8.59   0
   5  17   5   21.93   11.70   0
   5  17  -5   24.69   11.44   0
  -5  17   5   28.62   12.31   0
  -6  17  -5   75.59    9.40   0
   6  17  -5   97.36   11.67   0
   6  17   5   88.95   12.52   0
  -6  17   5   78.08    9.29   0
   7 -17   5   22.92   13.12   0
  -7  17  -5   33.24    9.17   0
   7 -17  -5    1.64   13.08   0
   8 -17   5   56.72    9.90   0
  -8  17  -5   50.54    9.67   0
   9 -17   5  122.93   14.63   0
  -9  17  -5  109.25   10.46   0
   0  18  -5  108.58    8.68   0
   0  18   5  111.74   13.98   0
  -1  18   5   30.35   12.87   0
   1  18   5   33.60   12.73   0
   1  18  -5   16.17    8.17   0
  -1  18  -5   22.87    8.29   0
  -2  18   5   55.65    9.65   0
  -2  18  -5   64.93    8.56   0
   2  18   5   64.57   12.63   0
   2  18  -5   57.27   11.47   0
   3  18   5   53.21   12.58   0
  -3  18  -5   46.11   12.75   0
   3  18  -5   57.46    8.40   0
  -3  18   5   55.59   13.03   0
   4  18  -5   39.79   11.96   0
  -4  18  -5   45.21   12.71   0
   4  18   5   45.00    9.13   0
  -4  18   5   41.46   13.49   0
  -5  18  -5  134.35   13.03   0
   5  18   5  106.07   12.41   0
   5  18  -5  107.45    8.80   0
  -5  18   5  109.83   14.03   0
  -6  18  -5   -5.90   13.40   0
   6  18   5    5.93    9.01   0
   6  18  -5   -2.73    8.69   0
  -6  18   5    5.50    9.55   0
   7  18   5  198.51   10.54   0
   7  18  -5  204.56    9.85   0
  -7  18  -5  217.11   14.49   0
   8 -18   5   21.46   10.34   0
   8 -18  -5   15.61   10.68   0
  -8  18  -5    2.45   10.27   0
  -1  19   5  353.17   15.68   0
   1  19  -5  363.42   13.21   0
   1  19   5  334.94   15.52   0
  -1  19  -5  332.55   10.16   0
  -2  19   5   65.16   13.90   0
   2  19  -5   65.07    8.75   0
  -2  19  -5   85.50    9.35   0
   2  19   5   70.67   13.90   0
   3  19   5  133.75   13.75   0
  -3  19  -5  130.16    9.84   0
   3  19  -5  142.48    9.15   0
  -3  19   5  139.31   14.43   0
  -4  19  -5   67.92    9.81   0
   4  19   5   60.97   13.40   0
  -4  19   5   70.02   14.19   0
   4  19  -5   68.25    9.27   0
   5  19   5   35.94   13.38   0
  -5  19  -5   31.25    9.76   0
  -5  19   5   31.95   10.14   0
   5  19  -5   29.53   12.74   0
   6  19  -5   63.31    9.60   0
  -6  19   5   63.91   10.70   0
   6  19   5   67.08   14.25   0
  -6  19  -5   65.40   10.42   0
   0  20   5   18.70   14.75   0
   0  20  -5    6.56    9.32   0
  -1  20   5   16.17   14.44   0
   1  20  -5   28.00   12.97   0
  -1  20  -5   12.18    9.39   0
   1  20   5   11.65   10.35   0
   2  20  -5  112.16    9.52   0
   2  20   5  127.66   14.62   0
  -2  20  -5  135.02   10.20   0
  -2  20   5  117.30   15.36   0
   3  20   5   87.11   14.69   0
  -3  20  -5   95.19   10.09   0
   3  20  -5  110.81   13.75   0
  -3  20   5   96.84   15.34   0
  -4  20   5   21.25   10.63   0
  -4  20  -5   27.38   14.17   0
   4  20   5   27.94   14.12   0
   4  20  -5   37.21   13.38   0
   5  20  -5  267.48   10.55   0
  -5  20  -5  276.15   15.59   0
  -5  20   5  250.61   16.67   0
   5  20   5  250.01   15.77   0
   1  21   5  190.48   16.86   0
  -1  21  -5  182.65   10.86   0
  -1  21   5  151.96   16.20   0
   1  21  -5  156.29   10.71   0
   0   0  -6 8149.37   42.20   0
   1   0   6 1024.66   15.64   0
  -1   0  -6 1024.08   17.38   0
  -2   0  -6 3652.05   28.13   0
   2   0   6 3624.57   27.49   0
   3   0   6 1006.34   15.51   0
  -3   0  -6  956.69   15.48   0
  -4   0  -6 1829.97   16.78   0
   4   0   6 1930.96   18.45   0
   5   0   6   11.46    9.06   0
  -5   0  -6    9.53    6.19   0
  -6   0  -6   14.20    9.34   0
   6   0   6   14.48    9.54   0
   7   0   6   43.06    7.44   0
   8   0   6  785.12   13.18   0
   9   0   6    4.64    7.15   0
  10   0   6 1299.19   12.46   0
  11   0   6    3.19    7.73   0
  12   0   6  962.11   13.84   0
  12   0  -6  966.69   14.03   0
  13   0   6   44.96    8.21   0
  13   0  -6   51.56    8.03   0
  14   0  -6  398.14   10.14   0
  14   0   6  355.24   10.50   0
  15   0   6   20.47   13.65   0
  15   0  -6   -0.26   13.21   0
   1  -1   6   48.33    9.73   0
   1   1   6   48.54    9.47   0
  -1  -1  -6   44.21   10.28   0
  -1   1  -6   47.06    7.19   0
  -2   1  -6  147.65    8.61   0
   2  -1   6  153.59   10.82   0
   2   1   6  156.79   11.15   0
  -2  -1  -6  145.34   11.31   0
  -3   1  -6   20.34    9.70   0
   3  -1   6   25.00    9.66   0
   3   1   6   17.02    6.72   0
  -3  -1  -6   20.45    7.11   0
   4   1   6   58.08    9.55   0
  -4  -1  -6   61.77    9.32   0
   4  -1   6   62.68    6.82   0
  -4   1  -6   54.95    6.80   0
   5   1   6   11.45    8.91   0
   5  -1   6   17.59    9.42   0
  -5   1  -6    6.50    9.15   0
   6   1   6   22.01    6.65   0
   6  -1   6   24.51    6.95   0
  -6   1  -6   12.88    9.46   0
   7  -1   6   11.88    9.58   0
  -7   1  -6   -3.98    9.31   0
   7   1   6    4.13    6.98   0
   8  -1   6   -9.37    6.91   0
   8   1   6   11.45    6.50   0
   9  -1   6   32.12    7.27   0
   9   1   6   16.21    6.87   0
  10  -1   6    0.51    7.14   0
  10  -1  -6    4.67    6.43   0
  10   1   6   11.30    7.02   0
  11  -1  -6   31.15   10.17   0
  11   1   6   44.65   11.22   0
  11  -1   6   32.35    7.55   0
  12  -1   6   11.99    7.86   0
  12   1   6   11.69    7.67   0
  12  -1  -6   -7.38   10.40   0
  13   1   6  -12.57   11.74   0
  13  -1   6    2.17   11.72   0
  13   1  -6    2.24   11.05   0
  13  -1  -6    0.45    8.07   0
  14   1   6    4.91   12.61   0
  14  -1   6   22.87    8.82   0
  14   1  -6    8.54    8.33   0
  14  -1  -6   25.60   12.22   0
  15   1   6    9.23    9.62   0
  15   1  -6    8.95    9.45   0
  15  -1   6   11.80    9.91   0
  15  -1  -6    5.56   13.34   0
   0   2  -6 8167.37   35.62   0
   1   2  -6  156.34    7.73   0
  -1   2  -6  153.44   10.52   0
   1  -2   6  161.68   10.28   0
   1   2   6  167.12   11.23   0
   1  -2  -6  154.74   11.25   0
  -1  -2  -6  159.22   12.05   0
   2   2   6 6813.49   41.43   0
   2  -2   6 6968.77   32.49   0
  -2   2  -6 6833.99   32.07   0
  -2  -2  -6 6697.63   40.99   0
   3  -2   6   10.07    9.57   0
  -3   2  -6    4.28    6.89   0
   3   2   6    5.41    9.87   0
  -3  -2  -6    7.00    9.32   0
   4   2   6  678.07   11.62   0
   4  -2   6  699.39   13.04   0
  -4   2  -6  656.21   11.00   0
   5   2   6   10.60    8.89   0
  -5   2  -6    8.07    9.46   0
   5  -2   6   19.06    6.85   0
   6  -2   6   18.86    6.97   0
  -6   2  -6   17.35    9.56   0
   6   2   6   15.58    6.61   0
   7  -2   6    1.83    6.88   0
   7   2   6    2.92    9.55   0
  -7   2  -6   -1.26    6.66   0
   8   2   6  549.58    9.99   0
   8  -2   6  590.62   10.01   0
  -8   2  -6  561.16    9.80   0
   9   2   6   -6.58    6.87   0
   9  -2  -6   -0.91    6.78   0
   9  -2   6   -3.32    6.96   0
  10   2   6 1110.76   13.48   0
  10  -2   6 1096.93   11.92   0
  10  -2  -6 1056.05   13.40   0
  11  -2  -6   10.33    7.36   0
  11  -2   6   13.87    8.11   0
  11   2   6   12.40    7.21   0
  12  -2   6  861.16   11.36   0
  12   2   6  840.91   13.79   0
  12  -2  -6  812.92   13.87   0
  13  -2   6    7.44    8.57   0
  13  -2  -6    3.02    8.25   0
  13   2   6   -4.05    8.21   0
  14  -2  -6  416.55   13.78   0
  14  -2   6  439.89   14.13   0
  14   2  -6  426.81   13.34   0
  14   2   6  424.83   10.27   0
  15   2   6   -3.71   10.00   0
  15  -2   6    5.56   10.09   0
  15   2  -6   15.96   13.00   0
  15  -2  -6   12.76    9.49   0
   1   3  -6  115.48    7.10   0
  -1   3  -6  123.34    7.75   0
   1  -3  -6  117.93   13.36   0
  -1  -3  -6  110.09   11.18   0
   1  -3   6  121.46    7.24   0
   1   3   6  121.93   11.52   0
   2   3   6  157.33   11.69   0
  -2   3  -6  150.37   10.50   0
   2  -3   6  158.49    7.81   0
   3   3   6   80.93    9.99   0
   3  -3   6   90.49    7.34   0
  -3   3  -6   89.50   10.02   0
  -4   3  -6   -0.75    6.65   0
   4  -3   6   -7.62    9.36   0
   4   3   6    2.16    5.84   0
   5  -3   6   12.17    6.69   0
  -5   3  -6   16.99    6.74   0
   5   3   6   10.09    8.96   0
   6  -3   6   13.96    9.46   0
  -6   3  -6    8.78    6.57   0
   6   3   6    4.17    9.11   0
   7  -3   6   19.17   10.00   0
  -7   3  -6    1.32    9.87   0
   7  -3  -6   14.24    6.73   0
   7   3   6   10.30    6.90   0
   8  -3  -6   40.09    9.67   0
   8  -3   6   38.91    7.31   0
   8   3   6   43.96    6.81   0
  -8   3  -6   35.53    7.18   0
   9  -3   6   12.12   10.36   0
   9  -3  -6    3.06    6.72   0
   9   3   6    1.67    6.71   0
  10  -3   6   -2.35    7.22   0
  10   3   6   -1.64    9.90   0
  10  -3  -6   11.93    6.74   0
  11  -3   6    1.67   10.41   0
  11  -3  -6   -8.43   10.35   0
  11   3   6   15.19   10.45   0
  12  -3   6    5.92   11.48   0
  12   3   6   -7.10    7.60   0
  12  -3  -6    6.50    7.48   0
  13  -3   6   14.29    8.60   0
  13  -3  -6   15.33    8.18   0
  13   3   6   11.14    8.16   0
  14  -3   6    7.55    9.16   0
  14   3  -6    1.87    8.40   0
  14  -3  -6    4.99   12.64   0
  14   3   6    5.50    8.67   0
  15  -3  -6   -0.90    9.93   0
  15  -3   6  -10.05   14.02   0
  15   3  -6   12.08    9.23   0
  15   3   6   -5.85    9.92   0
   0   4  -6 4174.15   23.47   0
   1   4  -6    7.78    8.50   0
   1  -4   6   -3.99    6.18   0
  -1   4  -6    6.45    6.49   0
   1   4   6    2.61   12.29   0
   2  -4  -6 2904.36   35.39   0
   2   4   6 3006.19   32.43   0
   2  -4   6 3086.00   21.55   0
  -2   4  -6 2934.20   19.76   0
  -3   4  -6  131.20    7.96   0
   3  -4   6  133.95    7.92   0
   3   4   6  127.84   10.22   0
   3  -4  -6  115.66   10.18   0
   4  -4   6 1388.81   13.77   0
  -4   4  -6 1327.56   13.56   0
   4  -4  -6 1336.13   17.83   0
   4   4   6 1345.36   16.95   0
   5   4   6   44.31    6.32   0
   5  -4   6   52.52    9.65   0
  -5   4  -6   42.16    9.86   0
   6  -4  -6   10.93    9.24   0
   6   4   6    2.59    9.05   0
  -6   4  -6   13.18    6.90   0
   6  -4   6   -1.53    7.07   0
   7  -4  -6   19.86    6.66   0
   7  -4   6   25.11    7.18   0
   7   4   6   26.16    9.39   0
  -7   4  -6   31.40   10.04   0
   8  -4   6  437.64   11.86   0
   8  -4  -6  413.36    9.45   0
   8   4   6  392.25    8.93   0
  -8   4  -6  394.94    9.08   0
   9  -4   6   77.90   10.26   0
   9   4   6   62.67    9.44   0
   9  -4  -6   56.95    7.14   0
  -9   4  -6   62.74    7.19   0
  10  -4   6  975.47   11.34   0
  10   4   6  943.87   11.24   0
  10  -4  -6  930.64   11.66   0
  11  -4   6   12.65   10.55   0
  11  -4  -6   -2.05    7.05   0
  11   4   6   14.71    7.00   0
  12   4   6  800.86   13.83   0
  12  -4   6  813.73   14.26   0
  12  -4  -6  829.76   14.23   0
  13   4   6   -2.72   11.69   0
  13  -4   6   -5.99   11.93   0
  13  -4  -6   11.34   11.62   0
  14   4   6  313.82   13.67   0
  14  -4   6  306.97   14.19   0
  14  -4  -6  315.38   13.81   0
  15  -4   6   17.14   10.16   0
  15   4  -6   15.95    9.45   0
  15   4   6   22.38   13.87   0
  15  -4  -6   16.70    9.89   0
   1  -5   6   11.60    6.44   0
   1   5  -6   13.56    6.35   0
  -1   5  -6    2.03    9.39   0
   1   5   6    7.31   14.44   0
   2  -5  -6   49.82   12.87   0
  -2   5  -6   46.16    7.05   0
   2  -5   6   51.95   10.00   0
   2   5   6   47.85    9.86   0
   3  -5   6   -9.87    9.82   0
   3   5   6   -2.83    8.64   0
  -3   5  -6    8.66    9.63   0
   3  -5  -6    2.16    9.10   0
   4  -5   6  157.26    7.85   0
  -4   5  -6  152.54    7.93   0
   4   5   6  151.00    9.55   0
   4  -5  -6  148.76   10.41   0
  -5   5  -6    1.76    6.72   0
   5   5   6    2.14    5.97   0
   5  -5   6    1.11    6.87   0
   6   5   6  109.87    7.20   0
   6  -5   6  104.09    7.98   0
  -6   5  -6  103.00    7.50   0
   7   5   6   51.03    9.50   0
   7  -5   6   64.00    7.58   0
  -7   5  -6   59.56    7.42   0
   7  -5  -6   50.43    9.90   0
   8  -5   6   35.60   10.52   0
  -8   5  -6   25.12    7.28   0
   8   5   6   29.83    6.87   0
   8  -5  -6   19.81    7.07   0
  -9   5  -6   35.11    7.24   0
   9   5   6   42.78    9.66   0
   9  -5  -6   29.05   10.36   0
   9  -5   6   41.14   10.33   0
  10  -5   6    6.66    7.44   0
  10  -5  -6   11.16    7.36   0
  10   5   6    9.08   10.03   0
 -10   5  -6   22.75    7.40   0
  11  -5   6    3.20    7.94   0
  11  -5  -6    6.22    7.90   0
  11   5   6   10.08   10.66   0
  12  -5   6   38.47    8.44   0
  12  -5  -6   54.15    8.26   0
  12   5   6   25.57    7.96   0
  13   5   6    6.39   11.94   0
  13  -5   6   12.84    8.95   0
  13  -5  -6   -4.50    8.63   0
  14   5   6   21.37   12.91   0
  14  -5   6    7.60    9.51   0
  14  -5  -6    7.77    9.38   0
   0   6  -6 2896.39   18.01   0
   1   6   6   80.35   15.31   0
   1   6   6   78.58   16.55   0
  -1   6  -6   85.13    6.92   0
   1   6  -6   80.04    6.86   0
   2   6   6 2221.36   27.79   0
   2  -6  -6 2353.45   35.80   0
   2  -6   6 2350.67   16.55   0
  -2   6  -6 2259.17   16.19   0
   3  -6   6   43.66    9.85   0
   3   6   6   41.33    8.73   0
   3  -6  -6   50.06   10.64   0
  -3   6  -6   60.26    9.56   0
   4  -6  -6  773.92   16.54   0
  -4   6  -6  811.19   12.92   0
   4  -6   6  816.30   11.18   0
   4   6   6  797.73   13.80   0
   5  -6  -6   23.59    9.78   0
  -5   6  -6   23.22    6.97   0
   5  -6   6   18.81    7.37   0
   5   6   6   22.09    6.27   0
   6   6   6   90.37    9.33   0
  -6   6  -6   94.14   10.07   0
   6  -6   6  108.85   10.51   0
   7  -6   6   13.85    7.08   0
   7   6   6    3.64    6.79   0
  -7   6  -6   -1.86    7.18   0
   7  -6  -6    3.45    6.77   0
   8  -6   6  708.84   10.17   0
  -8   6  -6  701.51   12.45   0
   8  -6  -6  705.41   13.34   0
   8   6   6  668.86   10.28   0
   9  -6   6    1.87    9.95   0
   9   6   6    7.34    6.73   0
  -9   6  -6   15.20   10.15   0
   9  -6  -6   -0.27    7.35   0
  10  -6   6  965.70   11.26   0
 -10   6  -6 1015.00   13.85   0
  10  -6  -6  954.66   12.25   0
  10   6   6  960.48   11.61   0
  11  -6   6   59.23    8.04   0
  11   6   6   64.61    7.73   0
  11  -6  -6   66.23   11.55   0
  12  -6   6  692.04   10.87   0
  12   6   6  647.48   10.72   0
  12  -6  -6  706.79   14.19   0
  13  -6   6   13.77    8.93   0
  13  -6  -6   11.36    8.86   0
  13   6   6    3.67    8.62   0
  14  -6   6  218.20   10.68   0
  14   6   6  229.62   13.66   0
  14  -6  -6  218.51   10.93   0
   1   7   6   92.22   14.01   0
   1   7  -6   93.99    6.89   0
  -1   7  -6   99.59    6.89   0
   1   7   6   93.42   14.29   0
  -2   7  -6  493.71   11.41   0
   2  -7   6  520.78   11.63   0
   2  -7  -6  491.44   17.92   0
   3  -7   6   -7.93    6.92   0
  -3   7  -6  -10.41    9.68   0
   3  -7  -6    1.23    9.76   0
  -4   7  -6  668.02   12.47   0
   4  -7  -6  655.82   16.21   0
   4  -7   6  640.73   12.86   0
   4   7   6  592.91   13.08   0
  -5   7  -6   30.54    7.03   0
   5  -7  -6   53.80   10.84   0
   5  -7   6   43.74    7.36   0
   5   7   6   28.83    6.52   0
   6  -7   6  285.74   11.40   0
   6   7   6  248.71    8.33   0
  -6   7  -6  264.20    8.51   0
   7   7   6   43.93    6.83   0
  -7   7  -6   60.74    7.39   0
   7  -7   6   44.51   10.47   0
   8  -7  -6   69.34   10.55   0
   8  -7   6   70.07    7.59   0
   8   7   6   61.74    7.03   0
  -8   7  -6   77.28    7.42   0
   9  -7  -6   56.19   10.79   0
   9   7   6   54.79    9.91   0
  -9   7  -6   45.73   10.51   0
   9  -7   6   66.32   10.58   0
  10  -7  -6    0.32   10.79   0
 -10   7  -6    4.81    7.49   0
  10   7   6   -6.23   10.39   0
  10  -7   6    6.06   10.49   0
  11  -7   6   -7.62    7.76   0
  11  -7  -6  -22.72   11.23   0
 -11   7  -6   -3.89    7.81   0
  11   7   6    5.38   10.91   0
  12  -7  -6    3.49    8.64   0
  12  -7   6    9.16   11.54   0
  12   7   6    4.54    8.17   0
  13  -7  -6   14.58   13.05   0
  13  -7   6   -2.15   12.18   0
  13   7   6   12.39    8.81   0
  14  -7  -6   63.29   14.34   0
  14  -7   6   37.63   14.19   0
  14   7   6   68.11   13.27   0
   0   8  -6 5523.51   22.80   0
  -1   8  -6   36.56    6.81   0
   1   8  -6   41.35    6.47   0
   1   8   6   38.47   11.76   0
   2   8  -6 3698.46   19.58   0
   2  -8   6 3719.99   19.23   0
  -2   8  -6 3634.66   18.98   0
   3  -8  -6   90.95   10.58   0
   3  -8   6   91.14    7.61   0
  -3   8  -6   86.38    7.27   0
   4  -8   6  865.70   11.39   0
   4  -8  -6  884.20   17.16   0
  -4   8  -6  827.74   10.97   0
  -5   8  -6    6.25    6.90   0
   5  -8   6   -0.35    7.40   0
   5  -8  -6   -8.01   10.73   0
  -6   8  -6  138.19    7.75   0
   6  -8   6  167.54   10.76   0
   6   8   6  142.18    7.56   0
   7  -8   6   -8.13   10.16   0
   7   8   6    7.20    9.14   0
  -7   8  -6    1.95    7.07   0
  -8   8  -6  337.08    8.55   0
   8  -8  -6  328.20   12.58   0
   8   8   6  312.19   10.68   0
   8  -8   6  328.86    8.55   0
   9  -8  -6    6.70    7.80   0
   9   8   6    7.27    6.91   0
  -9   8  -6    8.47    7.12   0
   9  -8   6    1.82   10.36   0
  10  -8   6  708.88   12.97   0
  10  -8  -6  712.53   14.44   0
  10   8   6  638.97   10.58   0
 -10   8  -6  650.31   10.43   0
  11  -8  -6   -0.54   11.95   0
 -11   8  -6  -15.06    7.98   0
  11  -8   6   -7.86    7.87   0
  11   8   6    3.49   11.17   0
  12  -8  -6  744.73   15.39   0
  12   8   6  745.12   11.40   0
  12  -8   6  778.67   14.39   0
  13  -8   6   22.14    9.41   0
  13   8   6    8.41    9.37   0
  13  -8  -6   15.63    9.57   0
  14  -8  -6  341.10   15.77   0
  14  -8   6  319.91   11.26   0
  14   8   6  320.14   14.63   0
  -1   9  -6    8.04    6.65   0
   1   9  -6    1.43    6.64   0
   1   9   6    5.30   12.22   0
  -1   9   6    4.21   13.58   0
  -2   9   6   79.69   10.51   0
   2   9  -6   68.93    9.54   0
  -2   9  -6   88.73    7.05   0
   2  -9   6   91.16    9.88   0
   3  -9   6   55.31   10.19   0
   3  -9  -6   30.44    9.80   0
  -3   9  -6   35.37    9.75   0
   4  -9   6  159.03    7.99   0
   4  -9  -6  150.17   11.44   0
  -4   9  -6  144.35    7.91   0
  -5   9  -6   29.51    6.88   0
   5  -9  -6   22.16   11.00   0
   5  -9   6   28.99    7.39   0
   6  -9  -6  237.66   12.62   0
  -6   9  -6  207.55    8.20   0
   6  -9   6  253.08   11.17   0
   7  -9   6   12.86   10.03   0
  -7   9  -6    2.82    7.00   0
   8  -9   6   60.77    7.35   0
   8  -9  -6   61.69   11.27   0
   8   9   6   58.64    7.06   0
  -8   9  -6   62.44    7.71   0
   9  -9   6   14.70   10.39   0
   9   9   6   17.51   10.03   0
   9  -9  -6   26.25   11.59   0
  -9   9  -6   19.01    7.44   0
  10  -9  -6   29.90   11.89   0
  10   9   6   23.04    7.54   0
 -10   9  -6   19.43    7.79   0
  10  -9   6   25.26   10.87   0
  11  -9  -6   22.98   12.58   0
  11   9   6   19.58   11.29   0
 -11   9  -6   23.83    7.97   0
  11  -9   6   25.48   11.68   0
  12  -9  -6   24.06   13.09   0
  12  -9   6   30.17    8.62   0
  12   9   6   29.06    8.53   0
  13  -9  -6    1.23   14.27   0
  13  -9   6   13.27    9.76   0
  13   9   6   19.09    9.16   0
   0  10   6 3097.11   35.07   0
   0  10  -6 3001.32   16.69   0
  -1  10  -6   17.88    9.58   0
   1  10  -6   14.14    6.62   0
   1  10   6   25.08   12.56   0
  -1  10   6   21.38   10.54   0
   2  10   6 2308.54   24.41   0
  -2  10  -6 2282.34   15.33   0
   2  10  -6 2295.47   14.75   0
  -2  10   6 2256.50   28.08   0
   3 -10   6   23.80   10.26   0
   3 -10  -6   26.19    9.93   0
  -3  10  -6   30.70    9.83   0
  -4  10  -6  433.47    9.28   0
   4 -10   6  471.62    9.37   0
   4 -10  -6  487.26   14.10   0
   5 -10  -6   -3.22   10.93   0
  -5  10  -6    7.21    7.16   0
   5 -10   6    4.24    7.41   0
  -6  10  -6    1.12    9.80   0
   6 -10  -6   -0.78   11.12   0
   6 -10   6    3.82   10.20   0
   7 -10   6    6.74   10.16   0
  -7  10  -6   -2.61    6.77   0
   8 -10   6  301.94    8.81   0
  -8  10  -6  321.78   11.22   0
   9 -10   6   17.56   10.93   0
   9 -10  -6   13.81    8.64   0
  -9  10  -6   13.17   10.93   0
   9  10   6   -0.97   10.31   0
 -10  10  -6  675.95   13.54   0
  10  10   6  635.15   10.67   0
  10 -10   6  722.78   13.40   0
  10 -10  -6  716.01   12.68   0
  11 -10   6    0.30   11.93   0
  11  10   6   -1.40   10.94   0
  11 -10  -6   -2.29   12.85   0
 -11  10  -6   -8.62    8.35   0
  12 -10  -6  535.27   12.47   0
 -12  10  -6  535.83   10.96   0
  12  10   6  532.99   11.03   0
  12 -10   6  588.61   11.58   0
  13 -10  -6  -12.13   14.73   0
  13  10   6   25.41   13.42   0
  13 -10   6   25.13   13.76   0
   1  11  -6   20.42    6.91   0
   1  11   6   34.78   10.98   0
  -1  11  -6   46.21    6.91   0
  -1  11   6   33.34   10.98   0
  -2  11   6   19.50   10.35   0
   2  11  -6   15.95    6.61   0
  -2  11  -6   23.80    6.69   0
   2  11   6   21.34   10.06   0
   3  11  -6   16.59    9.41   0
  -3  11   6   10.46   10.12   0
  -3  11  -6   11.40    9.67   0
   3 -11   6   12.08    7.18   0
   4 -11   6  167.28    8.14   0
  -4  11  -6  141.49   10.54   0
   4 -11  -6  149.03   11.19   0
   5 -11   6   -1.97    7.50   0
   5 -11  -6    2.41   10.45   0
  -5  11  -6   -1.69    9.96   0
  -6  11  -6  125.82    7.71   0
   6 -11  -6  118.55   11.95   0
   6 -11   6  131.78   10.53   0
   7 -11   6   14.49   10.32   0
  -7  11  -6   17.05   10.20   0
   8 -11   6  108.20    7.93   0
  -8  11  -6   86.93    7.82   0
   9 -11  -6    6.01   12.11   0
   9 -11   6    5.42    8.22   0
   9  11   6   14.81   10.40   0
  -9  11  -6   -6.10    7.78   0
  10 -11   6    3.13    7.88   0
  10  11   6    1.39    7.75   0
  10 -11  -6   -3.86    9.04   0
 -10  11  -6    7.56    8.55   0
  11 -11   6   -8.61   12.58   0
 -11  11  -6    4.46   12.55   0
  11 -11  -6   11.53   13.14   0
  11  11   6    3.34   11.77   0
  12 -11   6   32.45   13.01   0
  12  11   6   16.13    8.65   0
 -12  11  -6   13.97    9.31   0
  12 -11  -6   17.26   10.00   0
  13 -11  -6    4.85   11.18   0
  13  11   6   25.69   14.00   0
  13 -11   6    8.26   10.33   0
   0  12   6 1653.44   25.26   0
   0  12  -6 1517.50   12.48   0
   1  12   6   28.47   13.10   0
  -1  12  -6   27.84    9.68   0
  -1  12   6   31.09   11.33   0
   1  12  -6   37.05    6.91   0
   2  12   6  831.71   16.11   0
  -2  12   6  808.04   17.46   0
   2  12  -6  840.21   12.11   0
  -2  12  -6  846.51   12.52   0
   3  12   6    4.06    9.89   0
   3  12  -6   10.18    6.78   0
  -3  12   6    8.14    9.93   0
  -3  12  -6   -2.38    9.95   0
  -4  12  -6  413.55   11.64   0
  -4  12   6  379.96   12.66   0
   4 -12  -6  392.18   12.66   0
   4 -12   6  400.78   11.48   0
  -5  12  -6   -0.30    7.03   0
   5 -12  -6    9.60   10.47   0
   5 -12   6    7.00    7.17   0
  -6  12  -6    6.79   10.36   0
   6 -12   6    3.19   10.65   0
   6 -12  -6    9.63   10.95   0
   7 -12  -6   10.69   11.73   0
   7 -12   6   -7.14    7.41   0
  -7  12  -6    9.33    7.43   0
  -8  12  -6  215.50    8.75   0
   8 -12   6  192.55   12.05   0
   9 -12   6    5.23    8.18   0
  -9  12  -6    3.35    8.09   0
   9 -12  -6   17.83   12.31   0
  10  12   6  353.76   10.06   0
  10 -12   6  394.24   10.05   0
 -10  12  -6  388.05   10.14   0
  10 -12  -6  386.83   14.38   0
  11 -12   6    2.57    9.04   0
 -11  12  -6    9.10    8.98   0
  11 -12  -6   -2.29   13.67   0
  11  12   6    7.43    8.52   0
  12 -12   6  299.19   14.67   0
 -12  12  -6  264.18   14.31   0
  12  12   6  273.83   14.00   0
  12 -12  -6  287.70   11.69   0
  -1  13   6   -0.12   10.79   0
  -1  13  -6   -3.51    6.86   0
   1  13  -6    7.00    6.66   0
   1  13   6    0.47   10.31   0
   2  13  -6  190.69    9.91   0
   2  13   6  166.90   11.36   0
  -2  13   6  168.95   11.89   0
  -2  13  -6  187.18    7.77   0
   3  13   6   20.53    9.84   0
  -3  13  -6   16.65    6.92   0
  -3  13   6   19.83   10.49   0
   3  13  -6   10.65    9.31   0
   4  13  -6  259.23   10.41   0
  -4  13  -6  279.41   11.35   0
  -4  13   6  261.66   12.29   0
   4 -13   6  265.47    8.65   0
   5 -13  -6   30.68    8.07   0
  -5  13  -6   33.93    7.60   0
   5 -13   6   39.86   11.14   0
   6 -13  -6  450.49   14.17   0
   6 -13   6  455.87    9.73   0
  -6  13  -6  439.95   12.56   0
   7 -13   6   13.59    7.83   0
   7 -13  -6    7.84    8.33   0
  -7  13  -6   18.66    7.88   0
  -8  13  -6  190.59    8.77   0
   8 -13   6  207.76   12.03   0
   9 -13   6    5.82    8.28   0
  -9  13  -6   12.20    8.39   0
  10 -13  -6   24.88   13.37   0
  10  13   6   22.06   11.60   0
  10 -13   6   16.05    8.74   0
 -10  13  -6   10.88    8.79   0
 -11  13  -6    7.20   13.18   0
  11 -13   6    3.05    9.41   0
  11  13   6    4.93    8.99   0
  11 -13  -6   -5.96   14.24   0
   0  14  -6 1070.28   13.32   0
   0  14   6 1050.34   19.10   0
  -1  14   6    8.89   11.26   0
  -1  14  -6    9.99    6.85   0
   1  14  -6    7.66    6.76   0
   1  14   6    9.86   10.75   0
   2  14  -6 1093.43   10.99   0
   2  14   6 1126.00   17.66   0
  -2  14   6 1051.38   18.52   0
  -2  14  -6 1118.65   13.84   0
   3  14   6   36.19   10.71   0
  -3  14  -6   46.62    7.67   0
  -3  14   6   36.37   11.28   0
   3  14  -6   40.81    7.14   0
  -4  14  -6  307.04   11.77   0
   4  14   6  278.17   12.57   0
  -4  14   6  267.03   13.00   0
   4  14  -6  298.40    8.37   0
  -5  14  -6   15.45    7.86   0
   5 -14  -6   14.22   10.63   0
   5 -14   6   13.96    7.81   0
   6 -14   6   12.73    8.30   0
  -6  14  -6    9.66   11.48   0
   6 -14  -6   22.11    7.95   0
  -7  14  -6   12.18   11.17   0
   7 -14  -6    3.04   11.92   0
   7 -14   6    6.81    8.01   0
   8 -14   6  132.06    9.15   0
  -8  14  -6  146.03   12.06   0
   8 -14  -6  120.50   13.41   0
  -9  14  -6    3.53   12.48   0
   9 -14   6   12.46    8.87   0
 -10  14  -6  319.40   13.97   0
  10 -14  -6  354.94   15.57   0
  10 -14   6  396.16   14.26   0
  10  14   6  307.06   10.34   0
  11 -14  -6   38.38   15.09   0
  11  14   6   40.33   13.30   0
 -11  14  -6   25.46    9.98   0
  11 -14   6   32.38    9.70   0
  -1  15  -6   36.80   10.75   0
  -1  15   6    4.86   11.57   0
   1  15  -6   20.38    6.90   0
   1  15   6   15.99   11.10   0
   2  15  -6  178.93    7.90   0
  -2  15   6  171.44   13.04   0
   2  15   6  173.21   11.82   0
  -2  15  -6  177.40    7.93   0
   3  15   6    4.34   10.97   0
  -3  15  -6    2.38   10.98   0
  -3  15   6    8.78   11.30   0
   3  15  -6    8.13    6.82   0
  -4  15  -6  528.76   10.31   0
   4  15   6  549.31   14.17   0
   4  15  -6  570.20   11.98   0
  -4  15   6  508.40   12.42   0
  -5  15  -6   -8.16    8.31   0
   5 -15   6   -7.94    8.40   0
   5  15  -6    2.52    7.19   0
  -5  15   6   -2.69   11.39   0
  -6  15  -6  281.10   12.55   0
   6 -15  -6  301.39   13.62   0
   6 -15   6  304.99   12.82   0
  -7  15  -6   33.87   11.80   0
   7 -15   6   13.41    8.53   0
   7 -15  -6   21.57   12.12   0
   8 -15  -6  109.11   10.12   0
   8 -15   6  120.50    9.37   0
  -8  15  -6  114.97   12.54   0
   9 -15   6   12.57   13.12   0
  -9  15  -6   18.84   12.85   0
  10 -15   6    5.33   13.80   0
 -10  15  -6   20.79    9.29   0
   0  16  -6 1171.76   11.79   0
   0  16   6 1203.91   20.08   0
  -1  16  -6    8.69   10.53   0
  -1  16   6    9.82   12.04   0
   1  16  -6   17.75    7.37   0
   1  16   6   11.63   11.89   0
   2  16  -6  744.98   10.68   0
   2  16   6  742.78   16.52   0
  -2  16  -6  736.27   13.26   0
  -2  16   6  737.72   16.91   0
   3  16  -6   15.84   10.53   0
  -3  16   6    8.60   11.61   0
   3  16   6   12.44   11.16   0
  -3  16  -6    8.21    8.12   0
  -4  16  -6  299.43    9.66   0
   4  16   6  283.10   13.03   0
  -4  16   6  275.29   13.77   0
   4  16  -6  267.68    8.86   0
  -5  16  -6   16.87   11.66   0
  -5  16   6    3.68    8.59   0
   5  16   6   -2.71    8.07   0
   5  16  -6   15.59   10.95   0
  -6  16  -6   -5.59   12.05   0
   6  16  -6   -6.05   11.27   0
   6 -16   6   11.60   12.41   0
  -7  16  -6    9.54   12.52   0
   7 -16   6   -0.61   12.57   0
   7 -16  -6   -5.21    8.86   0
  -8  16  -6  108.49   13.31   0
   8 -16  -6  108.58   10.12   0
   8 -16   6  105.42    9.81   0
   9 -16  -6    5.80   14.52   0
  -9  16  -6   -9.36    9.23   0
   9 -16   6    8.09   13.28   0
   1  17   6   -0.22   12.49   0
  -1  17   6   -2.20   12.33   0
   1  17  -6    9.16    7.85   0
  -1  17  -6    1.32    7.92   0
  -2  17  -6  140.22   11.95   0
   2  17  -6  121.74   11.26   0
  -2  17   6  121.20   12.97   0
   2  17   6  125.88   13.05   0
   3  17  -6    2.04    7.85   0
  -3  17   6   -1.26   12.38   0
   3  17   6    5.45   11.90   0
  -3  17  -6    3.50   11.84   0
  -4  17  -6  246.28   13.23   0
   4  17  -6  287.46   12.21   0
  -4  17   6  242.23   13.90   0
   4  17   6  262.71   13.31   0
  -5  17   6   -0.18   12.27   0
   5  17  -6  -10.44    8.06   0
  -5  17  -6   25.24   12.32   0
   5  17   6   -6.49    8.63   0
   6  17  -6  212.32    9.36   0
   6  17   6  213.24   13.44   0
  -6  17  -6  216.88   13.15   0
  -7  17  -6   13.78   12.93   0
   7  17  -6   13.33    8.87   0
   7 -17   6   10.18    9.45   0
   8 -17  -6   63.53   14.29   0
  -8  17  -6   56.04   13.70   0
   8 -17   6   64.27   13.92   0
   0  18  -6  720.51   11.22   0
   0  18   6  722.19   18.49   0
  -1  18   6    6.75   12.76   0
   1  18  -6   -1.85   11.42   0
   1  18   6    1.91   13.17   0
  -1  18  -6   13.56    8.42   0
   2  18   6  467.05   15.76   0
   2  18  -6  456.11    9.97   0
  -2  18  -6  478.30   10.87   0
  -2  18   6  452.33   16.57   0
   3  18   6   -1.22   12.68   0
   3  18  -6    3.36    8.50   0
  -3  18  -6    1.42    8.62   0
  -3  18   6    5.65   13.09   0
  -4  18   6   83.57   13.67   0
  -4  18  -6   76.69    9.32   0
   4  18   6   86.99   13.14   0
   4  18  -6   97.16    8.67   0
  -5  18   6    0.92   13.23   0
  -5  18  -6    5.97    9.33   0
   5  18   6    3.18   12.92   0
   5  18  -6   -8.48   11.72   0
  -6  18  -6   -6.44    9.37   0
   6  18   6    8.74    9.34   0
   6  18  -6   19.21   12.28   0
   7  18   6    1.24    9.81   0
   7  18  -6    6.01    9.01   0
  -7  18  -6   -3.28    9.74   0
  -1  19   6    8.99   13.69   0
   1  19  -6    3.17   12.50   0
   1  19   6   -0.35   14.03   0
  -1  19  -6    8.32    9.03   0
   2  19  -6   55.19    8.71   0
  -2  19  -6   50.15    9.30   0
   2  19   6   53.31   13.91   0
  -2  19   6   55.30   14.05   0
   3  19   6    0.96   13.59   0
  -3  19  -6   14.55    9.19   0
  -3  19   6    8.67   13.52   0
   3  19  -6   15.63   12.39   0
  -4  19  -6  146.84   13.98   0
   4  19   6  143.11   14.48   0
  -4  19   6  139.70   14.44   0
   4  19  -6  145.28    9.43   0
  -5  19  -6   -1.19   13.87   0
   5  19  -6   -2.99    9.19   0
  -5  19   6   -4.00   14.11   0
   5  19   6    1.24   14.02   0
  -6  19  -6  271.78   14.88   0
   6  19   6  267.02   15.43   0
   6  19  -6  258.59   10.37   0
   0  20   6  271.92   16.66   0
   0  20  -6  266.82   10.54   0
   1  20  -6   26.48   13.17   0
   1  20   6   22.56   15.09   0
  -1  20  -6   21.12    9.50   0
  -1  20   6   13.14   14.74   0
   2  20  -6  211.15   10.29   0
   2  20   6  235.25   16.31   0
  -2  20  -6  230.38   10.65   0
  -2  20   6  217.57   16.17   0
   3  20  -6    3.43    9.45   0
  -3  20  -6   14.04   14.06   0
  -3  20   6    8.94   14.57   0
   3  20   6   -3.72   10.38   0
   4  20   6  152.04   15.67   0
  -4  20  -6  159.87   10.97   0
  -4  20   6  113.46   11.86   0
   4  20  -6  160.92   14.30   0
   1   1  -7 6660.99   32.53   0
   1   1   7 6803.05   39.00   0
  -1  -1  -7 6687.02   41.29   0
   1  -1   7 6652.27   32.16   0
   1  -1  -7 6578.17   38.87   0
  -1   1  -7 6747.54   33.77   0
  -2  -1  -7   46.07   10.58   0
   2   1   7   54.80   10.23   0
  -2   1  -7   44.71   10.16   0
   2  -1   7   46.46    9.79   0
   3  -1   7 1155.51   14.03   0
  -3   1  -7 1133.91   15.49   0
   3   1   7 1125.63   15.28   0
  -3  -1  -7 1116.74   16.56   0
   4   1   7  517.62   10.89   0
  -4  -1  -7  498.76   10.46   0
   4  -1   7  543.41   12.46   0
  -4   1  -7  510.61   10.11   0
   5   1   7   60.14   10.06   0
  -5  -1  -7   60.41    7.28   0
   5  -1   7   69.03    7.19   0
  -5   1  -7   61.91   10.08   0
  -6   1  -7  890.08   11.66   0
   6   1   7  934.42   14.52   0
   6  -1   7  897.69   11.86   0
   7   1   7  201.34    8.42   0
   7  -1   7  207.30   10.80   0
  -7   1  -7  206.41   10.76   0
   8   1   7  432.02    9.60   0
   8  -1   7  431.23   12.16   0
   9   1   7  638.31   10.11   0
   9  -1   7  643.26   12.51   0
  10   1   7  128.35   10.63   0
  10  -1   7  146.18    8.13   0
  11   1   7  928.78   11.49   0
  11  -1   7  941.33   11.65   0
  11  -1  -7  885.89   11.03   0
  12   1   7    8.79    7.86   0
  12  -1   7    4.26    8.04   0
  12  -1  -7    5.48   10.86   0
  13  -1  -7  539.25   13.47   0
  13   1   7  485.48   13.56   0
  13  -1   7  519.38   13.82   0
  13   1  -7  497.25   13.05   0
  14   1   7    5.51    9.05   0
  14  -1   7    6.37    9.36   0
  14   1  -7    5.83   12.47   0
  14  -1  -7   18.09    8.96   0
  15   1   7   77.78   10.47   0
  15  -1   7   88.77   14.36   0
  15   1  -7   93.91   13.61   0
  15  -1  -7   80.02   10.05   0
   0  -2  -7   53.45   10.36   0
   0   2  -7   55.57    6.59   0
  -1  -2  -7   27.66   10.19   0
   1   2  -7   29.89    8.69   0
   1   2   7   28.20    9.55   0
   1  -2   7   30.02    6.53   0
  -1   2  -7   24.21    6.46   0
   1  -2  -7   29.97    9.13   0
   2  -2   7    4.31    9.01   0
   2   2   7    3.77    9.39   0
  -2   2  -7   12.77    9.21   0
  -2  -2  -7    3.71    9.71   0
  -3   2  -7  308.88   11.17   0
   3  -2   7  312.32   11.01   0
  -3  -2  -7  294.39   11.66   0
   3   2   7  307.96    9.94   0
   4   2   7    5.73    6.44   0
  -4  -2  -7    3.80    6.39   0
   4  -2   7    9.20    6.62   0
  -4   2  -7    1.11    6.47   0
   5   2   7   68.01    7.44   0
   5  -2   7   73.43    7.25   0
  -5   2  -7   70.61    9.99   0
   6   2   7   39.18    7.11   0
   6  -2   7   37.32    9.79   0
  -6   2  -7   46.18    9.84   0
   7   2   7   81.62   10.22   0
  -7   2  -7   82.31    8.19   0
   7  -2   7   84.62    8.20   0
   8  -2   7   12.39   10.30   0
  -8   2  -7   23.27    6.98   0
   8   2   7   27.16    7.39   0
   9  -2   7   71.49   10.69   0
   9  -2  -7   86.04    7.33   0
   9   2   7   83.38    7.48   0
  10  -2   7   64.05    7.67   0
  10  -2  -7   47.54    9.89   0
  10   2   7   54.17    7.61   0
  11  -2   7   -4.63    7.98   0
  11  -2  -7    7.64    7.14   0
  11   2   7    4.75    7.70   0
  12   2   7    2.09   10.96   0
  12  -2   7   -0.68    8.24   0
  12  -2  -7   -0.76    7.66   0
  13   2   7   20.43    8.75   0
  13  -2   7   10.02    8.61   0
  13  -2  -7   16.20   11.54   0
  14   2   7    6.35    9.12   0
  14  -2  -7   12.06    8.90   0
  14  -2   7   -0.43    9.31   0
  14   2  -7    6.79    8.57   0
  15  -2  -7    4.05   14.04   0
   1  -3  -7 2206.98   33.06   0
   1  -3   7 2277.16   18.49   0
  -1   3  -7 2281.05   18.78   0
   1   3   7 2218.15   29.31   0
   1   3  -7 2165.48   16.80   0
  -1  -3  -7 2130.18   29.36   0
   2  -3   7  375.87    9.16   0
  -2   3  -7  373.31   11.05   0
   2   3   7  375.76   13.77   0
  -3   3  -7 2125.42   17.01   0
   3   3   7 2204.54   23.49   0
   3  -3   7 2273.91   18.62   0
   4  -3   7 1022.13   12.41   0
  -4   3  -7  990.28   14.15   0
   4   3   7 1001.13   15.35   0
   5   3   7  348.67    9.21   0
   5  -3   7  374.35   11.42   0
  -5   3  -7  330.76    8.85   0
   6  -3   7  458.71    9.43   0
  -6   3  -7  423.51    9.27   0
   6   3   7  443.40   12.00   0
  -7   3  -7  188.21   10.77   0
   7  -3  -7  189.57    8.09   0
   7  -3   7  197.52    8.65   0
   7   3   7  184.70   10.51   0
   8   3   7  266.00    8.82   0
   8  -3   7  315.47   11.54   0
   8  -3  -7  296.62   10.83   0
  -8   3  -7  279.67    8.43   0
   9  -3   7  741.58   13.10   0
  -9   3  -7  693.01   10.57   0
   9  -3  -7  697.89   10.63   0
   9   3   7  718.56   10.48   0
  10  -3   7   74.33    7.98   0
  10  -3  -7   84.41   10.54   0
  10   3   7   70.26    7.60   0
  11  -3   7  779.62   13.87   0
  11  -3  -7  707.96   10.64   0
  11   3   7  765.25   13.32   0
  12  -3   7   13.78   11.52   0
  12  -3  -7    2.92    7.84   0
  12   3   7   -5.59    7.97   0
  13  -3   7  429.08   13.96   0
  13  -3  -7  396.81   13.26   0
  13   3   7  376.66    9.95   0
  14   3   7   21.52   13.09   0
  14  -3   7   16.08    9.70   0
  14  -3  -7   16.23    9.19   0
   0   4  -7  760.56   10.81   0
   1   4   7    1.23   10.09   0
   1  -4   7   12.18    8.67   0
  -1   4  -7    6.01    8.64   0
   1   4  -7    5.15    8.34   0
   2  -4   7   66.10    9.32   0
   2  -4  -7   57.29   11.41   0
   2   4   7   58.59   10.22   0
  -2   4  -7   59.80    6.76   0
   3  -4  -7    7.61    8.46   0
   3   4   7    7.28    9.54   0
  -3   4  -7    7.13    6.74   0
   3  -4   7    9.81    9.69   0
  -4   4  -7   -3.00    6.73   0
   4   4   7    0.56    8.91   0
   4  -4   7   11.00    6.67   0
   4  -4  -7    2.81    8.84   0
   5   4   7  143.12    7.77   0
  -5   4  -7  155.28    7.82   0
   5  -4   7  151.54    7.93   0
  -6   4  -7   14.21    6.78   0
   6  -4   7   19.97    6.68   0
   6   4   7    8.68    6.43   0
   7  -4  -7    7.09    6.95   0
   7  -4   7   -8.13    7.29   0
  -7   4  -7   -4.33    7.22   0
   7   4   7    2.64    7.05   0
   8  -4   7    0.80   10.06   0
   8  -4  -7   -0.95    6.89   0
  -8   4  -7   -1.06    6.94   0
   8   4   7   -0.49    6.94   0
   9   4   7   14.28    6.70   0
  -9   4  -7    8.75    7.41   0
   9  -4   7    4.13   10.39   0
   9  -4  -7    3.89    7.31   0
  10  -4   7   32.75    7.52   0
  10  -4  -7   19.30   10.34   0
  10   4   7   16.55   10.39   0
  11  -4   7   11.50    7.79   0
  11  -4  -7    0.50   10.75   0
  11   4   7    7.45    7.34   0
  12  -4   7    9.34    8.37   0
  12  -4  -7   12.19   11.30   0
  12   4   7    3.37    7.96   0
  13  -4   7   16.51    9.00   0
  13  -4  -7    7.76    8.72   0
  13   4   7   15.07   12.33   0
  14  -4   7   -3.01    9.72   0
  14   4   7   13.94   13.19   0
  14  -4  -7   14.04    9.35   0
   1   5  -7 2409.95   16.35   0
  -1   5  -7 2427.61   16.73   0
   2  -5  -7  863.19   26.80   0
   2   5   7  855.88   21.28   0
  -2   5  -7  826.25   11.17   0
   2  -5   7  854.79   11.17   0
   3   5   7 1875.07   22.67   0
  -3   5  -7 1969.08   17.22   0
   3  -5   7 1918.96   15.40   0
   3  -5  -7 1892.80   25.33   0
  -4   5  -7  584.34   12.23   0
   4  -5   7  589.30   10.18   0
   4  -5  -7  589.95   14.69   0
   4   5   7  570.20   11.86   0
  -5   5  -7  106.66    7.41   0
   5  -5   7   99.95    7.63   0
   5  -5  -7  112.84   10.02   0
   5   5   7  103.93    7.25   0
   6   5   7  692.94   12.86   0
  -6   5  -7  709.12   10.46   0
   6  -5   7  718.94   10.59   0
   7  -5   7  267.97    8.59   0
   7  -5  -7  276.85   11.14   0
  -7   5  -7  252.26    8.36   0
   7   5   7  242.19    8.71   0
   8  -5   7  648.14   12.57   0
   8  -5  -7  559.43   10.31   0
  -8   5  -7  575.01   12.04   0
   8   5   7  525.84    9.80   0
   9  -5   7  759.18   12.92   0
   9   5   7  741.12   12.98   0
   9  -5  -7  761.54   13.39   0
  -9   5  -7  754.38   12.83   0
  10  -5   7  127.98   11.22   0
 -10   5  -7  134.48    8.09   0
  10  -5  -7  129.52   11.01   0
  10   5   7  128.88    8.17   0
  11  -5   7  373.41    9.50   0
  11  -5  -7  376.27    9.78   0
  11   5   7  362.65    9.25   0
  12   5   7    3.34   11.60   0
  12  -5   7   -0.84    8.55   0
  12  -5  -7   10.43    8.42   0
  13  -5   7  339.49   13.53   0
  13  -5  -7  278.19   10.25   0
  13   5   7  306.92   13.19   0
  14  -5   7   33.45    9.95   0
  14  -5  -7   17.76   13.76   0
  14   5   7   54.87   13.43   0
   0   6  -7   58.49    6.60   0
   1   6  -7   26.10    8.88   0
  -1   6  -7   29.61    9.23   0
   2   6   7    9.56   11.58   0
   2  -6  -7    9.95   16.73   0
   2  -6   7   19.83    9.25   0
  -2   6  -7   15.63    6.46   0
  -3   6  -7  374.32   11.06   0
   3  -6   7  361.93    8.92   0
   3  -6  -7  365.28   15.46   0
   3   6   7  341.01   13.05   0
   4  -6  -7   30.60    7.44   0
  -4   6  -7   32.30    6.91   0
   4   6   7   27.61    9.23   0
   4  -6   7   30.03    7.28   0
  -5   6  -7   37.04    7.09   0
   5  -6   7   38.24    7.28   0
   5   6   7   39.70    9.28   0
   5  -6  -7   42.04    7.49   0
   6  -6   7   10.67    7.04   0
   6   6   7   -0.25    6.50   0
  -6   6  -7   -1.72    6.95   0
   7  -6   7   98.37    7.67   0
   7   6   7   95.31    7.59   0
  -7   6  -7   95.17   10.32   0
  -8   6  -7   18.99    7.08   0
   8   6   7   14.65    9.76   0
   8  -6   7   16.05   10.07   0
   8  -6  -7   23.43    7.14   0
   9  -6  -7  113.46    8.03   0
  -9   6  -7  108.31    7.83   0
   9  -6   7  118.32    7.87   0
   9   6   7  112.85    7.83   0
  10  -6   7   15.09   10.81   0
  10   6   7   32.95   10.41   0
 -10   6  -7   16.94    7.59   0
  10  -6  -7    4.71   10.80   0
  11  -6   7   -0.53    7.97   0
  11   6   7    9.31   10.92   0
  11  -6  -7   -0.66    8.07   0
  12  -6   7   18.43   12.30   0
  12   6   7   -0.87   11.82   0
  12  -6  -7   20.50    8.66   0
  13   6   7   56.96   12.52   0
  13  -6   7   35.80    9.11   0
  13  -6  -7   33.24   12.60   0
  14  -6   7   11.31    9.86   0
  14   6   7   13.48   13.55   0
  14  -6  -7   -1.68   14.21   0
  -1   7  -7 2796.62   18.08   0
   1   7  -7 2735.90   16.23   0
   2   7  -7  254.91    9.99   0
   2  -7   7  261.79    8.40   0
   2   7   7  249.29   15.36   0
  -2   7  -7  247.06   10.43   0
   3  -7   7 1393.43   15.20   0
  -3   7  -7 1344.81   14.70   0
   3   7   7 1261.24   19.61   0
   3  -7  -7 1318.68   23.44   0
   4   7   7  478.96   11.04   0
  -4   7  -7  499.78    9.55   0
   4  -7  -7  529.40   15.72   0
   4  -7   7  522.30    9.94   0
  -5   7  -7   98.83   10.24   0
   5  -7  -7   86.15   11.29   0
   5  -7   7   99.14    7.68   0
   5   7   7   87.54    9.75   0
  -6   7  -7  624.90   12.16   0
   6  -7  -7  604.97   11.91   0
   6  -7   7  641.84   10.01   0
   6   7   7  597.25   12.90   0
   7  -7   7   61.64    7.39   0
   7   7   7   60.77    7.04   0
  -7   7  -7   73.19    7.12   0
   8   7   7  161.77   10.36   0
  -8   7  -7  179.30   10.60   0
   8  -7   7  156.75   10.71   0
   8  -7  -7  164.33    8.79   0
   9   7   7  622.91   12.70   0
  -9   7  -7  570.20    9.84   0
   9  -7   7  625.15    9.86   0
   9  -7  -7  629.78   13.56   0
 -10   7  -7  113.81   11.28   0
  10   7   7  114.15    8.22   0
  10  -7   7  118.70    8.11   0
  10  -7  -7  111.80   12.08   0
 -11   7  -7  829.85   11.06   0
  11   7   7  787.05   11.54   0
  11  -7   7  895.60   14.10   0
  11  -7  -7  855.13   12.36   0
  12  -7  -7   16.23   12.83   0
  12  -7   7   30.20    8.84   0
  12   7   7   36.85    8.58   0
  13  -7  -7  274.75   10.99   0
  13  -7   7  283.06   10.46   0
  13   7   7  278.76   13.77   0
  14  -7  -7   26.36   10.39   0
  14  -7   7   18.57   10.09   0
  14   7   7   23.97   14.04   0
   0   8  -7   66.49    6.87   0
  -1   8  -7  129.08    9.80   0
   1   8  -7  132.84    7.43   0
   2   8   7    7.63   11.36   0
   2   8  -7   13.58    8.90   0
  -2   8  -7    2.33    9.41   0
   2  -8   7   17.27    6.93   0
   3  -8  -7  369.49   16.28   0
  -3   8  -7  369.68    8.70   0
   3   8   7  342.12   12.88   0
   3  -8   7  358.66    8.99   0
  -4   8  -7   43.46   10.07   0
   4   8   7   20.17    9.25   0
   4  -8   7   24.57    7.47   0
   4  -8  -7   26.16   11.01   0
  -5   8  -7  116.39   10.26   0
   5  -8  -7  100.30   11.66   0
   5  -8   7  107.57    7.91   0
   5   8   7  101.98    7.67   0
  -6   8  -7   60.36    9.85   0
   6  -8  -7   42.69   11.34   0
   6  -8   7   46.49    7.26   0
   6   8   7   35.49    9.66   0
   7  -8   7   80.83    7.59   0
   7   8   7   75.37    9.85   0
  -7   8  -7   80.13    7.55   0
   8  -8   7   51.51   10.56   0
   8   8   7   53.42    7.22   0
  -8   8  -7   65.89   10.08   0
   9  -8  -7    8.40   11.21   0
   9   8   7    8.86    7.23   0
  -9   8  -7   12.78   10.38   0
   9  -8   7    4.85    7.36   0
  10  -8  -7   26.40    8.50   0
 -10   8  -7   18.59   10.95   0
  10  -8   7   26.85    7.70   0
  10   8   7   19.35    7.80   0
  11  -8  -7   -2.22    8.83   0
 -11   8  -7    3.16    7.88   0
  11   8   7   17.98    7.78   0
  11  -8   7   16.00    8.00   0
  12  -8  -7    1.77   12.85   0
  12  -8   7   16.21    8.84   0
  12   8   7    2.91    8.40   0
  13  -8  -7    9.36   13.90   0
  13   8   7    4.91   13.08   0
  13  -8   7    7.95   13.52   0
  -1   9  -7 2652.76   15.88   0
   1   9  -7 2708.50   15.88   0
   1   9   7 2746.27   53.12   0
   1   9   7 2535.63   47.57   0
   2   9   7    9.06   11.35   0
   2   9  -7    6.72    6.60   0
   2   9   7    8.77   11.45   0
  -2   9  -7   16.09    6.76   0
   3  -9  -7  856.67   20.07   0
   3   9   7  781.19   16.12   0
   3  -9   7  874.17   11.07   0
  -3   9  -7  838.22   13.07   0
   4  -9  -7  192.04   12.48   0
  -4   9  -7  213.53    8.12   0
   4   9   7  178.28    8.33   0
   4  -9   7  194.87   11.02   0
  -5   9  -7   35.99    7.33   0
   5   9   7   32.52    9.95   0
   5  -9  -7   37.54   11.25   0
   5  -9   7   59.69   10.68   0
  -6   9  -7  321.04    8.46   0
   6  -9  -7  341.53   13.41   0
   6   9   7  336.87   11.18   0
   6  -9   7  350.50    8.84   0
   7  -9   7   35.31    7.15   0
   7  -9  -7   45.33   11.72   0
   7   9   7   43.98    9.59   0
  -7   9  -7   47.03    7.16   0
   8  -9   7  209.73    8.50   0
   8   9   7  208.25   10.91   0
  -8   9  -7  232.03   11.11   0
   9  -9   7  328.85    8.92   0
   9  -9  -7  318.78   10.42   0
  -9   9  -7  311.15   11.69   0
   9   9   7  335.21   11.80   0
  10  -9   7   29.98    7.80   0
 -10   9  -7   26.97   11.11   0
  10  -9  -7   44.43   12.25   0
  10   9   7   21.46    7.82   0
 -11   9  -7  698.77   13.59   0
  11  -9  -7  715.41   12.38   0
  11   9   7  639.69   11.32   0
  11  -9   7  713.68   11.09   0
  12  -9  -7   -0.44    9.30   0
  12   9   7   15.55    8.83   0
 -12   9  -7   -5.12    8.63   0
  12  -9   7   -3.60   12.16   0
  13  -9  -7  432.44   16.13   0
  13   9   7  385.98   14.81   0
  13  -9   7  387.18   11.09   0
   0  10  -7  306.96    8.12   0
   1  10   7    4.37   15.40   0
   1  10  -7    8.37    6.62   0
  -1  10  -7    9.59    6.79   0
   2  10  -7  190.14    7.66   0
   2  10   7  207.99   14.39   0
  -2  10  -7  211.17    7.83   0
   3 -10   7   54.48    7.40   0
   3  10  -7   51.98    9.38   0
  -3  10  -7   38.13   10.02   0
   4 -10  -7    7.59    9.95   0
  -4  10  -7   19.06   10.15   0
   4 -10   7   11.84    7.31   0
   5 -10   7  271.71    8.60   0
  -5  10  -7  283.29   11.07   0
   5 -10  -7  263.00   12.89   0
  -6  10  -7    6.98    7.11   0
   6 -10   7   13.29    7.20   0
   6 -10  -7   14.76   11.10   0
   6  10   7    9.60    9.60   0
  -7  10  -7  100.27   10.29   0
   7  10   7   83.28    7.25   0
   7 -10  -7   95.18   11.80   0
   7 -10   7   89.49    7.94   0
   8 -10   7   11.27    7.31   0
   8  10   7   11.36    9.69   0
  -8  10  -7   -3.47    7.33   0
  -9  10  -7   -3.52    7.54   0
   9 -10   7    7.66    7.87   0
   9  10   7   15.19   10.40   0
  10 -10   7   23.94   11.62   0
  10 -10  -7   34.50   12.68   0
  10  10   7   25.61    8.17   0
 -10  10  -7   21.68    8.42   0
  11 -10   7   11.83    8.25   0
  11 -10  -7    9.61   13.03   0
  11  10   7    8.17    8.22   0
 -11  10  -7   -1.29   11.71   0
  12 -10   7   38.02    9.23   0
 -12  10  -7   48.44    9.30   0
  12 -10  -7   52.20    9.93   0
  12  10   7   47.81   12.71   0
  13 -10   7   13.57    9.85   0
  13 -10  -7   13.26   10.36   0
  13  10   7   24.40   13.52   0
   1  11  -7 1741.18   15.04   0
  -1  11  -7 1769.00   15.21   0
  -1  11   7 1693.17   32.99   0
   1  11   7 1838.50   30.65   0
   2  11   7    7.71   10.43   0
   2  11  -7    5.10    6.66   0
  -2  11  -7   10.70    9.67   0
   3 -11   7  422.92    9.18   0
  -3  11  -7  422.30   11.45   0
   3  11  -7  381.88   10.65   0
   4 -11   7  425.68    9.30   0
   4 -11  -7  416.31   13.71   0
  -4  11  -7  425.20    9.24   0
  -5  11  -7  108.12    7.64   0
   5 -11   7  119.74    7.82   0
   5 -11  -7  109.80   11.09   0
   6 -11   7  432.13   11.96   0
  -6  11  -7  401.37   11.66   0
   6 -11  -7  412.20   13.78   0
   7 -11   7  170.17   11.15   0
   7  11   7  154.53   11.01   0
  -7  11  -7  153.19    8.13   0
   7 -11  -7  171.54   12.75   0
   8 -11   7  282.59    8.85   0
   8  11   7  249.92    8.76   0
  -8  11  -7  272.09    8.91   0
   8 -11  -7  282.53   10.24   0
  -9  11  -7  296.50    9.28   0
   9 -11   7  288.39   12.03   0
   9  11   7  282.68   12.11   0
  10 -11   7  101.54   12.14   0
  10 -11  -7   83.00    9.74   0
  10  11   7   94.76    8.53   0
 -10  11  -7   96.92    8.50   0
  11 -11   7  242.28   13.30   0
  11 -11  -7  210.24   14.45   0
 -11  11  -7  201.04    9.54   0
  11  11   7  205.37    9.45   0
  12 -11   7  -12.21    9.61   0
  12 -11  -7   -1.67    9.95   0
 -12  11  -7  -10.69   13.49   0
  12  11   7    0.78   13.26   0
   0  12   7  529.96   19.98   0
   0  12  -7  567.07    9.21   0
   1  12  -7   20.30    9.23   0
  -1  12  -7   19.25    6.73   0
   1  12   7    8.18   10.99   0
  -1  12   7    5.02   14.74   0
  -2  12   7   27.52   12.63   0
   2  12   7   30.40   10.49   0
   2  12  -7   26.74    6.56   0
  -2  12  -7   21.76    7.01   0
   3  12   7   31.87    9.92   0
   3  12  -7   30.13    6.77   0
  -3  12  -7   40.21   10.02   0
   4 -12   7   -5.11    7.10   0
  -4  12  -7   15.03    6.96   0
   4  12  -7   10.04    6.48   0
   5 -12   7  363.80   11.89   0
   5 -12  -7  332.75   12.81   0
  -5  12  -7  336.09    9.02   0
  -6  12  -7    5.01    7.41   0
   6 -12   7   25.45   10.56   0
   6 -12  -7    0.52   11.29   0
  -7  12  -7  208.52   11.63   0
   7 -12   7  213.37   11.77   0
   7 -12  -7  205.91   13.08   0
   8 -12  -7    6.08    8.80   0
   8 -12   7   -9.31   10.92   0
   8  12   7    7.35    7.17   0
  -8  12  -7    6.53    8.05   0
   9  12   7   55.47   11.22   0
   9 -12   7   33.50    8.68   0
  -9  12  -7   41.99    8.24   0
  10 -12   7   57.78    9.13   0
  10  12   7   44.01    8.32   0
 -10  12  -7   59.66   12.69   0
  11 -12   7    8.59    9.16   0
 -11  12  -7   15.71   13.36   0
  11  12   7    5.81   12.53   0
  11 -12  -7   19.98   13.92   0
  12 -12   7   18.30   13.76   0
 -12  12  -7   19.08    9.74   0
  12  12   7   19.13    9.87   0
  12 -12  -7   19.89   10.56   0
  -1  13  -7  545.54   11.53   0
   1  13   7  509.96   17.01   0
  -1  13   7  503.26   18.48   0
   1  13  -7  508.98   11.12   0
   2  13  -7  512.66   11.20   0
   2  13   7  521.24   17.08   0
  -2  13   7  466.64   15.72   0
  -2  13  -7  472.47    9.12   0
   3  13  -7  776.69    9.98   0
  -3  13  -7  781.27   10.47   0
   3  13   7  758.74   15.89   0
  -4  13  -7  289.64    8.74   0
   4  13  -7  312.12   10.71   0
   4 -13   7  306.60    8.77   0
  -5  13  -7  127.70    8.07   0
   5 -13   7  137.57    8.11   0
   5 -13  -7  109.45   11.22   0
  -6  13  -7  203.98    8.51   0
   6 -13  -7  201.67   12.70   0
   6 -13   7  203.86    8.60   0
  -7  13  -7   42.77    8.28   0
   7 -13   7   52.81    8.70   0
   7 -13  -7   47.79   12.24   0
   8 -13   7  215.65   13.11   0
   8 -13  -7  200.61   13.84   0
   8  13   7  179.64   11.98   0
  -8  13  -7  176.94   12.50   0
   9 -13  -7  319.27   14.72   0
   9  13   7  268.05    9.76   0
   9 -13   7  279.13    9.79   0
  -9  13  -7  327.11   13.39   0
 -10  13  -7   46.13    9.15   0
  10  13   7   44.01   12.20   0
  10 -13   7   47.33    9.26   0
  11 -13   7  269.29   11.01   0
  11  13   7  233.38   10.38   0
 -11  13  -7  266.26   10.41   0
  11 -13  -7  309.97   16.01   0
   0  14   7    6.09   11.52   0
   0  14  -7   13.94    7.21   0
  -1  14  -7  151.61    7.71   0
  -1  14   7  138.58   12.73   0
   1  14  -7  147.33   10.25   0
   1  14   7  146.47   13.32   0
   2  14  -7   39.32    9.81   0
  -2  14   7   18.59   10.86   0
  -2  14  -7   29.57   10.32   0
   2  14   7   18.47   11.38   0
   3  14   7  372.78   13.72   0
  -3  14   7  357.98   14.02   0
  -3  14  -7  393.49    9.63   0
   3  14  -7  384.76   11.31   0
   4  14   7   49.25   10.92   0
   4  14  -7   48.09    7.17   0
  -4  14  -7   46.62   10.83   0
   5  14  -7  235.52   10.94   0
  -5  14  -7  222.24    8.81   0
   5 -14   7  237.29    8.89   0
  -6  14  -7   14.32    7.69   0
   6 -14   7   -0.34    8.06   0
   6 -14  -7    2.14   11.38   0
   7 -14  -7  142.16   13.13   0
   7 -14   7  135.43    9.00   0
  -7  14  -7  130.36    8.95   0
   8 -14   7   -6.61    8.81   0
   8 -14  -7   21.50   13.00   0
  -8  14  -7   -0.60    8.68   0
   9 -14   7   22.26    8.91   0
   9 -14  -7   33.21    9.91   0
   9  14   7   21.06    8.79   0
  -9  14  -7   36.38    8.93   0
  10  14   7   15.70   12.66   0
 -10  14  -7   17.76    9.55   0
  10 -14   7   23.56   13.17   0
 -11  14  -7    8.02   13.95   0
  -1  15  -7  769.75   10.51   0
   1  15   7  803.88   19.20   0
   1  15  -7  821.99   12.59   0
  -1  15   7  774.58   18.78   0
   2  15  -7   47.84   10.39   0
  -2  15   7   47.07   11.86   0
  -2  15  -7   50.81    7.59   0
   2  15   7   48.17   11.81   0
   3  15  -7  489.69    9.47   0
  -3  15   7  436.78   14.96   0
  -3  15  -7  504.46   12.33   0
   3  15   7  492.86   14.84   0
   4  15  -7  114.80    8.00   0
   4  15   7  102.99   11.92   0
  -4  15  -7   96.05   11.59   0
  -5  15  -7   18.62    8.52   0
   5  15  -7    9.05    7.26   0
   5  15   7   10.85   11.09   0
   6 -15   7  142.05   12.42   0
  -6  15  -7  112.36    9.01   0
   6  15  -7  124.35    8.15   0
   7 -15   7   33.71   12.09   0
   7 -15  -7   13.04   12.10   0
  -7  15  -7   20.77    8.53   0
   8 -15  -7   48.54    9.97   0
   8 -15   7   50.80    9.03   0
  -8  15  -7   42.54    8.95   0
   9 -15   7  163.02   13.75   0
   9  15   7  144.19   13.11   0
  -9  15  -7  135.24    9.89   0
   9 -15  -7  160.17   15.05   0
  10 -15   7   51.70   14.17   0
  10  15   7   49.13   13.73   0
  10 -15  -7   63.44   15.75   0
 -10  15  -7   58.59   14.19   0
   0  16   7   32.99   12.63   0
   0  16  -7   50.14   10.63   0
  -1  16  -7   39.36   11.40   0
   1  16   7   31.80   12.33   0
   1  16  -7   50.58   11.22   0
  -1  16   7   32.58   12.01   0
  -2  16   7   84.79   15.05   0
  -2  16  -7   88.28    8.54   0
   2  16  -7   92.80    7.69   0
   2  16   7   82.65   12.70   0
   3  16  -7  206.94    8.47   0
  -3  16  -7  184.64    8.86   0
   3  16   7  191.73   13.28   0
  -3  16   7  171.92   13.30   0
   4  16   7   32.97   11.99   0
  -4  16  -7   26.65    8.73   0
   4  16  -7   22.65   11.19   0
  -5  16  -7  204.09    9.42   0
   5  16   7  199.50   12.99   0
   5  16  -7  171.66   11.85   0
  -6  16  -7   14.43    8.90   0
   6  16  -7    8.25   11.73   0
   6 -16   7   17.40    8.95   0
  -7  16  -7  133.30    9.41   0
   7 -16  -7  143.34   13.41   0
   7 -16   7  156.80    9.59   0
   8 -16   7   45.43   13.86   0
   8 -16  -7   26.58   13.87   0
  -8  16  -7   26.75    9.56   0
   9 -16  -7   42.35   14.66   0
   9  16   7   47.19   13.28   0
   9 -16   7   33.91    9.99   0
  -9  16  -7   39.02    9.90   0
   1  17   7  724.87   21.49   0
   1  17  -7  713.72   13.74   0
  -1  17   7  697.49   18.22   0
  -1  17  -7  752.38   13.69   0
   2  17  -7    8.60    7.77   0
  -2  17   7    3.82   12.31   0
   2  17   7    4.67   12.58   0
  -2  17  -7    6.47   11.73   0
   3  17  -7  158.58   11.67   0
   3  17   7  163.25   13.80   0
  -3  17   7  139.69   13.26   0
  -3  17  -7  153.13   12.38   0
   4  17  -7   53.06    8.26   0
  -4  17  -7   54.05   12.12   0
   4  17   7   43.40   12.97   0
  -5  17  -7   41.31   13.11   0
   5  17   7   28.11   12.45   0
   5  17  -7   22.12    8.38   0
  -6  17  -7  131.45   13.47   0
   6  17  -7  154.96    9.34   0
   6  17   7  145.34   13.28   0
  -7  17  -7   11.51    9.40   0
   7  17  -7   24.18    8.91   0
   7 -17   7   19.01    9.74   0
   8 -17  -7  135.21   14.98   0
   8 -17   7  141.81   10.82   0
  -8  17  -7  112.10   10.19   0
   0  18   7   82.79   14.20   0
   0  18  -7   91.07   12.26   0
   1  18  -7    6.20    8.62   0
   1  18   7    2.78   13.75   0
  -1  18  -7    7.29    8.78   0
  -1  18   7    1.20   16.09   0
   2  18  -7   92.85    8.88   0
  -2  18   7   90.31   16.34   0
   2  18   7   92.21   14.49   0
  -2  18  -7   99.17    9.19   0
  -3  18   7  119.30   13.50   0
  -3  18  -7  145.38    9.54   0
   3  18   7  129.41   14.54   0
   3  18  -7  156.90   12.81   0
   4  18  -7   15.96   12.32   0
  -4  18  -7    9.87    9.26   0
   4  18   7   15.95   13.31   0
  -5  18  -7  152.46   10.13   0
   5  18  -7  155.34    9.67   0
   5  18   7  179.13   14.43   0
  -6  18  -7    3.22   13.75   0
   6  18   7   17.27   13.73   0
   6  18  -7    2.96   12.84   0
  -7  18  -7  174.85   14.42   0
   7  18   7  144.60   10.96   0
   7  18  -7  157.94   13.80   0
   1  19  -7  297.26   10.16   0
   1  19   7  255.90   20.06   0
  -1  19  -7  289.44   10.19   0
  -1  19   7  277.32   16.15   0
   2  19  -7   24.10   12.74   0
   2  19   7    3.90   14.50   0
  -2  19  -7   20.07    9.23   0
  -2  19   7    6.83   13.79   0
  -3  19  -7  135.90   14.12   0
  -3  19   7  126.23   14.75   0
   3  19  -7  124.32    9.70   0
   3  19   7  114.06   15.46   0
   4  19   7  113.06   15.21   0
  -4  19  -7  140.08   14.12   0
   4  19  -7  133.56    9.69   0
   5  19  -7   42.25    9.39   0
  -5  19  -7   37.82   10.41   0
   5  19   7   37.28   14.93   0
   0  20  -7  196.50   14.11   0
   0  20   7  156.47   16.60   0
   1  20  -7    1.49    9.65   0
   1  20   7   14.96   15.54   0
  -1  20  -7   17.29    9.97   0
  -1  20   7    9.82   14.93   0
   2  20  -7   15.65   13.51   0
   2  20   7   22.21   15.69   0
  -2  20  -7    3.76   14.27   0
  -2  20   7   14.04   18.06   0
   3  20  -7  101.01    9.87   0
  -3  20  -7  112.31   15.15   0
   3  20   7   98.92   16.40   0
  -3  20   7   80.42   19.11   0
   0   0  -8 1929.48   20.42   0
   1   0   8  838.22   13.18   0
  -1   0  -8  846.59   13.95   0
   1   0  -8  859.26   14.79   0
   2   0   8  923.46   15.13   0
  -2   0  -8  854.44   13.65   0
   3   0   8 2346.97   20.66   0
  -3   0  -8 2280.51   20.56   0
  -4   0  -8  588.85   13.22   0
   4   0   8  614.36   13.10   0
   5   0   8 1688.40   15.50   0
  -5   0  -8 1592.93   15.18   0
   6   0   8   55.44    7.42   0
  -6   0  -8   33.14   10.46   0
   7   0   8 1074.43   14.79   0
   8   0   8   81.28    7.93   0
   9   0   8  849.94   11.34   0
  10   0   8  635.11   10.45   0
  11   0   8   39.45   11.38   0
  12   0   8  243.94   12.42   0
  12   0  -8  215.69    8.74   0
  13   0   8   -1.56    8.82   0
  13   0  -8    2.53    8.37   0
  14   0   8   97.12   13.68   0
  14   0  -8   84.31    9.48   0
  -1  -1  -8   94.54   10.86   0
   1  -1  -8   81.09    7.27   0
   1  -1   8   92.40    9.34   0
  -1   1  -8   81.10    7.45   0
   1   1  -8   90.51    6.75   0
   1   1   8   87.39   10.00   0
  -2  -1  -8  269.23   11.96   0
   2  -1   8  260.75    9.01   0
  -2   1  -8  276.10   11.12   0
   2   1   8  267.59    9.51   0
   3   1   8  231.85   11.38   0
  -3   1  -8  233.89    8.69   0
   3  -1   8  246.04   11.07   0
  -3  -1  -8  212.86    8.88   0
  -4  -1  -8   26.20    6.97   0
   4   1   8   26.33    7.10   0
  -4   1  -8   15.51    7.32   0
   4  -1   8   26.47   10.06   0
   5   1   8    8.38   10.03   0
  -5  -1  -8   22.07    9.51   0
   5  -1   8    2.06    7.40   0
  -5   1  -8   -4.82   10.17   0
   6   1   8   -1.27    7.09   0
   6  -1   8    5.69   10.41   0
  -6   1  -8    5.63   10.17   0
   7   1   8   32.71    7.62   0
   7  -1   8   32.38   10.96   0
  -7   1  -8   37.44   10.14   0
   8   1   8   81.38    7.73   0
   8  -1   8   91.06    7.87   0
   9   1   8   21.76   10.20   0
   9  -1   8   16.64    7.19   0
  10   1   8   15.86    7.32   0
  10  -1   8   14.06   10.63   0
  11   1   8   13.77    8.11   0
  11  -1   8   14.41    8.16   0
  11  -1  -8   11.11    7.34   0
  12  -1  -8   -2.14    7.98   0
  12   1   8    2.34    8.29   0
  12  -1   8    9.85    8.41   0
  13   1   8   13.93   12.13   0
  13  -1   8   24.71   12.36   0
  13   1  -8    9.43    8.35   0
  13  -1  -8    8.15    8.54   0
  14   1   8   10.49    9.35   0
  14  -1   8    4.48   13.88   0
  14   1  -8   14.89    9.13   0
  14  -1  -8   32.41   12.74   0
   0  -2  -8  807.47   17.84   0
   0   2  -8  806.91   13.12   0
   1  -2   8   95.44    7.07   0
   1  -2  -8   97.25   10.08   0
  -1  -2  -8   90.14   10.92   0
   1   2   8   98.12   10.18   0
   1   2  -8   89.86    6.92   0
  -1   2  -8   90.14    7.15   0
   2  -2   8 1181.02   13.75   0
  -2   2  -8 1150.63   13.56   0
   2   2   8 1195.01   18.23   0
  -2  -2  -8 1135.02   18.45   0
  -3   2  -8 1049.53   13.12   0
   3  -2   8 1112.44   14.98   0
  -3  -2  -8 1049.23   16.33   0
   3   2   8 1096.70   16.74   0
  -4   2  -8   73.75    7.33   0
   4  -2   8   79.31   10.21   0
  -4  -2  -8   71.42    9.59   0
   4   2   8   84.81    9.99   0
   5   2   8 2341.42   19.08   0
  -5   2  -8 2301.52   16.78   0
   5  -2   8 2374.65   17.03   0
   6   2   8   16.51   10.18   0
  -6   2  -8   12.25    7.07   0
   6  -2   8   15.17   10.26   0
   7   2   8 1518.19   14.36   0
   7  -2   8 1621.31   16.06   0
  -7   2  -8 1516.64   13.97   0
   8   2   8  146.97    7.88   0
   8  -2   8  144.31    8.19   0
  -8   2  -8  131.88    7.75   0
   9   2   8  553.97   12.33   0
   9  -2   8  538.80   10.18   0
  10   2   8  256.17   11.51   0
  10  -2   8  263.45    9.33   0
  10  -2  -8  262.45    8.54   0
  11   2   8   64.11   11.17   0
  11  -2   8   69.37    7.88   0
  11  -2  -8   66.40   11.05   0
  12   2   8  205.37    9.11   0
  12  -2   8  213.27   12.75   0
  12  -2  -8  194.74   11.84   0
  13   2   8   31.21    8.93   0
  13  -2   8   44.59    9.14   0
  13  -2  -8   39.21    8.61   0
  14   2   8   84.17    9.81   0
  14  -2   8   88.14   10.03   0
  14   2  -8   95.86   12.91   0
  14  -2  -8   79.49   13.22   0
  -1   3  -8  146.66    9.47   0
   1  -3  -8  150.98   11.52   0
  -1  -3  -8  149.63   12.96   0
   1   3  -8  144.80    6.92   0
   2   3   8    2.43    6.52   0
  -2  -3  -8   -0.11    8.82   0
  -2   3  -8   -0.06    6.47   0
   2  -3   8    5.70    8.98   0
  -3   3  -8   39.01    9.70   0
   3   3   8   23.65    9.71   0
   3  -3   8   10.90    7.27   0
  -4   3  -8   35.26    7.08   0
   4  -3   8   37.87   10.11   0
   4   3   8   37.58    7.06   0
   5   3   8    6.02    9.71   0
  -5   3  -8   15.27   10.52   0
   5  -3   8   11.22    7.13   0
   6   3   8    0.71    9.68   0
  -6   3  -8    2.44    9.99   0
   6  -3   8   10.30   10.09   0
   7   3   8   12.50    7.18   0
   7  -3   8    7.07   10.27   0
  -7   3  -8   17.83    7.60   0
   8   3   8   15.43   10.22   0
   8  -3  -8   37.23    9.57   0
  -8   3  -8   20.05    7.34   0
   8  -3   8   34.87    7.62   0
   9   3   8   74.60    7.69   0
   9  -3  -8   64.96    7.44   0
  -9   3  -8   63.85    7.84   0
   9  -3   8   93.49   10.86   0
  10   3   8    1.18    7.53   0
  10  -3   8    4.29    7.72   0
  10  -3  -8   15.82   10.21   0
  11   3   8    4.47    7.59   0
  11  -3   8   -2.71   11.58   0
  11  -3  -8    5.66    7.44   0
  12   3   8   -1.85   11.72   0
  12  -3   8   -8.02    8.62   0
  12  -3  -8   21.20   11.31   0
  13   3   8    6.12    8.86   0
  13  -3  -8    5.29    8.62   0
  13  -3   8   -7.59    8.95   0
  14   3   8   -3.88   13.25   0
  14  -3   8    0.26   13.59   0
  14  -3  -8    2.92   13.12   0
   0   4  -8 1460.24   13.71   0
  -1   4  -8  169.36    9.46   0
   1  -4  -8  162.52   20.59   0
   1   4  -8  148.87    7.12   0
   2  -4   8  421.16   11.37   0
   2   4   8  387.92   14.17   0
  -2   4  -8  369.82    8.79   0
   3  -4   8 1447.85   15.46   0
  -3   4  -8 1375.22   13.51   0
   3   4   8 1357.67   18.66   0
  -4   4  -8  218.00    8.28   0
   4   4   8  223.97   11.55   0
   4  -4   8  224.57   11.06   0
  -5   4  -8 2247.98   17.49   0
   5   4   8 2174.32   18.76   0
   5  -4   8 2211.08   15.94   0
   5  -4  -8 2189.45   20.38   0
  -6   4  -8    6.70   10.11   0
   6   4   8    6.25    6.85   0
   6  -4   8  -14.56    9.92   0
   7  -4  -8 2169.69   17.22   0
  -7   4  -8 2233.94   15.49   0
   7  -4   8 2231.22   15.61   0
   7   4   8 2191.25   16.99   0
   8  -4  -8  305.14    8.79   0
  -8   4  -8  345.16   11.13   0
   8  -4   8  331.34   11.13   0
   8   4   8  326.22   11.51   0
  -9   4  -8  444.05   11.93   0
   9  -4  -8  438.39   12.10   0
   9  -4   8  476.63   12.28   0
   9   4   8  451.90    9.59   0
 -10   4  -8  159.35    8.48   0
  10  -4   8  171.29   11.18   0
  10  -4  -8  183.14   11.18   0
  10   4   8  168.95   11.27   0
  11  -4   8   27.68    7.94   0
  11  -4  -8   29.42    7.60   0
  11   4   8   17.70   11.20   0
  12  -4   8  170.98    9.19   0
  12  -4  -8  152.45    9.03   0
  12   4   8  158.66    8.91   0
  13   4   8   44.66    8.84   0
  13  -4   8   31.19    9.05   0
  13  -4  -8   30.87   12.62   0
  14   4   8   35.74   13.57   0
  14  -4   8   39.76    9.99   0
  14  -4  -8   37.30   13.57   0
  -1   5  -8  152.18    9.58   0
   1   5  -8  151.91    9.44   0
   2  -5  -8   15.80   12.63   0
   2   5   8   17.46   12.18   0
   2   5  -8   18.86    6.33   0
   2  -5  -8   17.97   15.86   0
   2  -5   8   16.41    6.70   0
  -2   5  -8   20.18    6.70   0
   3  -5   8   27.52    6.94   0
   3   5   8   24.17   10.59   0
  -3   5  -8   22.52    9.81   0
   3  -5  -8   28.68    9.88   0
   4   5   8  137.21   10.89   0
  -4   5  -8  130.31   10.25   0
   4  -5   8  133.77    7.71   0
   4  -5  -8  112.64   10.71   0
   5   5   8   21.34    9.49   0
  -5   5  -8   16.82    6.84   0
   5  -5   8   28.01    7.05   0
   5  -5  -8   18.03    6.77   0
   6  -5  -8   44.85    7.24   0
   6  -5   8   67.48   10.45   0
  -6   5  -8   55.96    7.33   0
   6   5   8   54.76    7.37   0
  -7   5  -8   17.23   10.26   0
   7  -5   8   13.86    7.16   0
   7   5   8    9.59    6.92   0
  -8   5  -8   45.82    7.54   0
   8  -5  -8   31.53    7.11   0
   8  -5   8   45.01   10.92   0
   8   5   8   33.64    9.99   0
   9  -5  -8   -0.08    7.29   0
  -9   5  -8    9.09    7.28   0
   9  -5   8    2.26    7.39   0
   9   5   8    4.84   10.27   0
  10  -5  -8   52.34   10.94   0
 -10   5  -8   22.27   11.36   0
  10  -5   8   33.68   10.69   0
  10   5   8   30.97    7.41   0
  11  -5   8   23.72    7.71   0
  11  -5  -8   16.58   11.10   0
  11   5   8   10.47   11.21   0
  12  -5  -8   51.82   11.76   0
  12  -5   8   50.48   12.11   0
  12   5   8   61.47    8.65   0
  13  -5   8   42.90    9.28   0
  13  -5  -8   33.90    9.12   0
  13   5   8   41.44   12.92   0
  14   5   8    4.18   13.76   0
  14  -5   8   10.80   10.06   0
  14  -5  -8    4.34    9.94   0
   0   6  -8 1016.22   11.37   0
  -1   6  -8  116.33    6.89   0
   1   6  -8  106.82    6.82   0
   2  -6   8 1142.74   12.08   0
   2   6  -8 1113.91   11.54   0
  -2   6  -8 1156.92   13.76   0
   2   6   8 1177.69   26.94   0
   3   6   8 1888.44   24.77   0
   3  -6  -8 1912.23   31.47   0
  -3   6  -8 1876.61   16.49   0
   3  -6   8 1925.24   16.71   0
   4  -6  -8  108.51   11.37   0
   4   6   8  108.25   10.55   0
  -4   6  -8  106.62    7.77   0
   4  -6   8  108.72    7.97   0
   5  -6   8 2302.20   15.62   0
  -5   6  -8 2276.76   17.13   0
   5  -6  -8 2161.08   20.98   0
   5   6   8 2183.67   20.55   0
   6  -6   8   -0.05    7.35   0
   6  -6  -8   22.49   10.33   0
   6   6   8   14.43    9.96   0
  -6   6  -8   20.10    9.83   0
   7  -6   8 1040.96   11.70   0
  -7   6  -8 1025.79   11.33   0
   7   6   8  965.22   12.55   0
  -8   6  -8  415.77    9.02   0
   8   6   8  374.45    9.33   0
   8  -6   8  398.76   11.69   0
  -9   6  -8  459.64   12.32   0
   9  -6   8  452.23    9.85   0
   9   6   8  399.59    9.81   0
   9  -6  -8  428.68   12.74   0
 -10   6  -8  238.45    9.02   0
  10  -6   8  238.23    8.85   0
  10  -6  -8  233.24    9.18   0
  10   6   8  231.46   11.77   0
  11   6   8  156.43    8.75   0
 -11   6  -8  163.30    8.82   0
  11  -6   8  203.24   11.62   0
  11  -6  -8  180.04   12.63   0
  12  -6   8  184.55    9.01   0
  12   6   8  144.43    9.03   0
  12  -6  -8  202.95   12.86   0
  13  -6   8   54.22    9.51   0
  13   6   8   44.34   13.46   0
  13  -6  -8   24.45   13.39   0
  14  -6   8   49.29    9.99   0
  14  -6  -8   56.49   10.63   0
  14   6   8   68.96   14.47   0
  -1   7  -8   35.18    6.71   0
   1   7  -8   40.20    9.07   0
   2   7  -8  177.27    7.39   0
   2   7   8  184.26   18.16   0
  -2   7  -8  173.59    7.79   0
   2  -7   8  167.91    7.87   0
   3   7   8    1.54   10.05   0
   3  -7  -8    2.68   12.37   0
  -3   7  -8   -1.66    9.58   0
   3  -7   8   -2.56    6.91   0
   4  -7   8   51.70   10.26   0
  -4   7  -8   51.08    7.28   0
   4  -7  -8   52.06   13.74   0
   4   7   8   45.84    9.90   0
   5  -7  -8    9.33   10.45   0
  -5   7  -8    8.56    7.07   0
   5  -7   8   14.82   10.19   0
   5   7   8   16.65    9.37   0
  -6   7  -8    4.14    6.89   0
   6  -7  -8   14.72   10.42   0
   6  -7   8   16.84    7.19   0
   6   7   8   12.09    9.45   0
   7  -7   8    5.94    6.88   0
   7   7   8    3.08    6.92   0
  -7   7  -8   -3.13    7.11   0
   7  -7  -8   -9.01    7.76   0
   8  -7   8    7.63    7.11   0
   8   7   8    9.14    9.76   0
  -8   7  -8    4.78    6.98   0
  -9   7  -8   61.90    7.80   0
   9  -7  -8   54.71    8.09   0
   9   7   8   59.19   10.67   0
   9  -7   8   48.86    7.73   0
 -10   7  -8   12.59    7.95   0
  10   7   8    7.93    7.68   0
  10  -7   8   15.84    8.25   0
  10  -7  -8   14.71   11.68   0
 -11   7  -8   47.41    8.74   0
  11   7   8   35.73    8.36   0
  11  -7   8   48.53    8.69   0
  11  -7  -8   36.67   12.03   0
  12  -7   8   36.12   12.35   0
  12   7   8   52.04   12.19   0
  12  -7  -8   36.65    9.21   0
  13  -7  -8   -0.20    9.69   0
  13  -7   8    6.03    9.29   0
  13   7   8   -7.64   13.37   0
   0   8  -8  866.94   12.70   0
  -1   8  -8  304.94    8.25   0
   1   8  -8  311.90    8.20   0
   2   8   8  476.50   22.41   0
   2   8   8  485.92   25.84   0
   2   8  -8  467.24    8.87   0
  -2   8  -8  485.68   11.49   0
  -3   8  -8  695.32   10.17   0
   3  -8  -8  694.95   23.40   0
   3  -8   8  739.50   12.90   0
   3   8   8  669.46   17.23   0
   4  -8   8  193.46    8.33   0
  -4   8  -8  183.91   10.91   0
   4   8   8  191.70   11.81   0
   4  -8  -8  194.97   13.42   0
  -5   8  -8  724.70   12.74   0
   5  -8  -8  770.61   17.70   0
   5   8   8  695.06   14.06   0
   5  -8   8  736.43   10.64   0
  -6   8  -8   58.08    7.15   0
   6  -8  -8   64.96    8.50   0
   6  -8   8   73.04    7.32   0
   6   8   8   65.25    9.89   0
   7  -8  -8  953.82   14.18   0
   7  -8   8 1015.25   13.52   0
   7   8   8  939.01   14.27   0
  -7   8  -8  928.65   10.79   0
   8  -8   8   33.79    7.47   0
   8   8   8   33.15   10.27   0
  -8   8  -8   18.09    7.41   0
   9  -8   8  556.33   12.33   0
  -9   8  -8  480.97    9.72   0
   9   8   8  486.37   12.63   0
  10  -8   8  278.93   11.82   0
  10  -8  -8  251.65   12.89   0
 -10   8  -8  247.25    8.72   0
  10   8   8  245.73    9.07   0
  11  -8   8   14.67    8.00   0
  11  -8  -8   23.58   12.41   0
 -11   8  -8   17.23    8.13   0
  11   8   8   27.75    8.49   0
  12  -8  -8  173.59   10.19   0
  12   8   8  179.91   13.09   0
  12  -8   8  184.67    9.30   0
  13  -8  -8   18.52   14.06   0
  13   8   8   17.16   13.52   0
  13  -8   8   13.89    9.65   0
   1   9  -8  168.32    7.43   0
  -1   9  -8  153.62    7.37   0
   2   9  -8   28.95    6.62   0
   2   9   8   36.46   17.40   0
   2   9   8   36.18   15.17   0
  -2   9  -8   35.91    9.55   0
   3  -9   8  184.32    8.26   0
   3   9  -8  175.55    9.82   0
  -3   9  -8  174.80    7.98   0
   3   9   8  172.97   12.26   0
  -4   9  -8   11.92    7.31   0
   4  -9  -8    9.07   12.68   0
   4   9   8    4.98    9.81   0
   4  -9   8   -6.13    7.30   0
   5  -9   8   24.59    7.37   0
  -5   9  -8   26.76    6.99   0
   5   9   8   24.74    9.87   0
   5  -9  -8   27.06   10.93   0
  -6   9  -8  118.18   10.54   0
   6  -9  -8  132.54   12.37   0
   6   9   8  132.48   10.56   0
   6  -9   8  136.84   10.83   0
   7  -9  -8   83.89   11.91   0
   7  -9   8   76.40   10.76   0
   7   9   8   79.91   10.35   0
  -7   9  -8   90.25    7.58   0
   8  -9  -8    5.85    8.41   0
   8  -9   8    7.32    7.32   0
   8   9   8   12.77   10.18   0
  -8   9  -8   12.66    7.27   0
   9  -9   8   75.26   11.15   0
   9   9   8   59.84    7.80   0
  -9   9  -8   53.82    8.00   0
  10  -9   8   16.57    7.99   0
  10  -9  -8   11.17    8.91   0
 -10   9  -8    8.91    7.89   0
  10   9   8    9.39    7.96   0
  11  -9   8   38.46   12.13   0
  11  -9  -8   39.77    9.19   0
 -11   9  -8   46.78    8.89   0
  11   9   8   31.92   12.00   0
  12  -9   8    4.79    9.33   0
  12  -9  -8   13.08    9.76   0
 -12   9  -8   11.33   12.86   0
  12   9   8    3.73   12.20   0
  13  -9   8   39.61   14.19   0
  13  -9  -8   39.12   10.63   0
  13   9   8   32.89    9.90   0
   0  10  -8  534.58   11.49   0
   1  10  -8   50.95    7.01   0
  -1  10  -8   51.34    9.52   0
   2  10   8  388.01   21.31   0
   2  10  -8  354.61    8.39   0
   2  10   8  358.75   20.52   0
  -2  10  -8  379.50   11.02   0
   3 -10   8  411.35   11.48   0
  -3  10  -8  394.60   11.31   0
   3  10   8  380.05   15.92   0
   3  10  -8  401.90   10.71   0
   4 -10   8   51.81    7.51   0
  -4  10  -8   44.46   10.42   0
   4  10   8   53.32   10.02   0
   4 -10  -8   49.33   10.70   0
  -5  10  -8 1214.91   12.08   0
   5 -10  -8 1205.42   19.16   0
   5 -10   8 1248.50   14.34   0
   5  10   8 1152.77   16.90   0
  -6  10  -8   -2.94    7.35   0
   6  10   8    8.86    9.90   0
   6 -10   8    8.01    7.51   0
   6 -10  -8    6.23   11.36   0
   7 -10   8  796.44   10.71   0
   7 -10  -8  826.07   16.74   0
   7  10   8  781.81   14.24   0
  -7  10  -8  756.14   10.65   0
   8 -10   8   62.07   10.87   0
   8 -10  -8   65.05   12.30   0
   8  10   8   56.21    7.82   0
  -8  10  -8   74.30   10.98   0
   9 -10   8  303.70    9.03   0
   9  10   8  295.02    9.38   0
  -9  10  -8  341.15   11.85   0
  10 -10   8  150.38    8.61   0
 -10  10  -8  153.64   11.90   0
  10  10   8  138.12    8.81   0
  11  10   8   11.74    8.60   0
  11 -10   8   14.27    8.98   0
  11 -10  -8   18.35    9.72   0
 -11  10  -8   25.89    8.91   0
  12 -10   8  127.51   13.48   0
  12 -10  -8  104.57   11.08   0
 -12  10  -8  119.65    9.67   0
  12  10   8  108.49    9.86   0
   1  11  -8  435.23   11.07   0
  -1  11  -8  404.55    8.73   0
   2  11   8   11.67   12.92   0
   2  11  -8    8.42    6.68   0
   2  11   8    8.39   11.92   0
  -2  11  -8    5.78    6.98   0
  -3  11  -8  155.12   10.34   0
   3  11   8  132.89   11.33   0
   3  11  -8  145.13    7.31   0
   3  11   8  152.99   11.63   0
   4 -11   8  188.10    8.17   0
  -4  11  -8  186.95    8.13   0
   4  11   8  170.08   11.44   0
   4  11  -8  194.64    7.45   0
   5 -11  -8    7.72   10.51   0
  -5  11  -8   10.84    7.32   0
   5  11   8    1.34   10.19   0
   5 -11   8    8.76    7.30   0
  -6  11  -8   64.54   10.68   0
   6 -11   8   48.55    7.88   0
   6 -11  -8   65.72   11.58   0
   6  11   8   60.51   10.66   0
  -7  11  -8   39.72   10.64   0
   7 -11  -8   30.39   12.09   0
   7  11   8   33.59    7.45   0
   7 -11   8   34.94    7.67   0
   8  11   8   57.32    7.96   0
   8 -11   8   69.92    7.89   0
   8 -11  -8   67.34   12.64   0
  -8  11  -8   61.13    7.89   0
   9  11   8   82.73    8.37   0
   9 -11   8   73.63    8.24   0
  -9  11  -8   85.21    8.14   0
   9 -11  -8   82.91   13.05   0
  10 -11   8   -2.91   11.82   0
 -10  11  -8    1.54    8.31   0
  10  11   8    4.94    8.07   0
  11 -11   8  108.89    9.66   0
  11 -11  -8  114.76   14.64   0
  11  11   8  105.76    9.36   0
 -11  11  -8  114.90   13.35   0
  12 -11   8   25.30    9.83   0
  12  11   8   14.77    9.54   0
  12 -11  -8   18.35   10.65   0
 -12  11  -8   27.15    9.73   0
   0  12  -8  781.35    9.95   0
  -1  12  -8   97.58    9.85   0
   1  12  -8   75.61    9.87   0
   2  12  -8  242.38    7.65   0
   2  12   8  240.74   17.23   0
  -2  12  -8  251.68    7.96   0
   2  12   8  259.72   16.99   0
   3  12  -8  669.69    9.32   0
   3  12   8  625.10   17.70   0
  -3  12  -8  674.54   12.14   0
   3  12   8  701.57   18.89   0
  -4  12  -8  105.28    7.96   0
   4  12   8   96.46   11.05   0
   4  12  -8  113.20    7.35   0
   4 -12   8  114.43    7.90   0
  -5  12  -8 1127.30   14.31   0
   5 -12   8 1185.81   14.52   0
   5 -12  -8 1123.44   18.99   0
   5  12   8 1023.05   16.55   0
  -6  12  -8    7.71    7.51   0
   6  12   8    9.30   10.37   0
   6 -12   8   18.58   10.44   0
   6 -12  -8    7.02   11.38   0
  -7  12  -8  759.33   10.76   0
   7 -12   8  795.74   13.56   0
   7 -12  -8  805.35   16.96   0
   7  12   8  744.89   14.68   0
   8 -12  -8   82.31   12.71   0
   8  12   8   67.23    8.36   0
  -8  12  -8   56.07   11.34   0
   8 -12   8   91.51    8.11   0
  -9  12  -8  317.36   12.46   0
   9  12   8  284.31    9.93   0
   9 -12   8  343.79   13.14   0
   9 -12  -8  330.02   14.82   0
 -10  12  -8  117.42    9.43   0
  10 -12   8  136.20    9.52   0
  10  12   8  116.31    9.33   0
  10 -12  -8  112.72   14.21   0
  11 -12   8   41.02   13.56   0
 -11  12  -8   31.51    9.49   0
  11  12   8   45.27   12.96   0
   1  13   8  193.35   21.44   0
  -1  13  -8  202.66    7.93   0
   1  13  -8  202.99    7.77   0
   2  13  -8   22.03    6.85   0
   2  13   8   20.76   14.14   0
  -2  13  -8   19.17    9.91   0
   3  13   8   83.66   13.88   0
  -3  13  -8   85.04    7.73   0
   3  13  -8   80.45    7.33   0
  -4  13  -8  119.26    8.02   0
   4  13   8   89.31   11.08   0
   4  13  -8  101.28   10.03   0
   5  13  -8    5.17    7.02   0
  -5  13  -8   -1.34   10.83   0
   5  13   8   14.65   10.30   0
   5 -13   8   -3.40    7.74   0
   6 -13   8   66.22    8.23   0
  -6  13  -8   64.75    7.96   0
   6  13   8   55.94   10.95   0
   6 -13  -8   68.22   11.47   0
  -7  13  -8   29.98    7.92   0
   7 -13   8   23.58    8.08   0
   7  13   8   28.36   10.83   0
   7 -13  -8   18.37    8.70   0
   8 -13   8   27.58   11.95   0
   8 -13  -8   20.44   12.76   0
   8  13   8   23.94    8.19   0
  -8  13  -8    5.71    8.61   0
   9 -13  -8   46.80    9.85   0
   9  13   8   47.66   12.07   0
  -9  13  -8   39.21    8.78   0
   9 -13   8   31.56    8.64   0
  10 -13  -8    8.16   14.11   0
 -10  13  -8    6.05    9.19   0
  10  13   8    7.72   12.49   0
  10 -13   8   -6.23    9.28   0
  11 -13   8   71.50   10.13   0
 -11  13  -8   70.89   14.03   0
  11  13   8   75.15   13.84   0
   0  14  -8   39.37    7.17   0
  -1  14  -8   78.33   10.12   0
   1  14   8   43.47   17.60   0
   1  14  -8   48.98    7.20   0
   2  14  -8  358.83    8.52   0
   2  14   8  355.58   18.70   0
  -2  14  -8  372.89    8.89   0
   3  14  -8  531.05   11.72   0
   3  14   8  526.07   18.27   0
  -3  14  -8  493.91    9.52   0
   4  14   8   34.29   11.55   0
   4  14  -8   30.29    7.48   0
  -4  14  -8   47.12   10.99   0
  -5  14  -8  573.81   13.53   0
   5 -14   8  556.25   10.39   0
   5  14  -8  596.83   12.23   0
  -6  14  -8   -0.52    7.89   0
   6  14   8   -1.60   11.01   0
   6 -14  -8   -2.17   14.00   0
   6 -14   8    9.27   11.57   0
  -7  14  -8  412.75    9.93   0
   7  14   8  396.83   10.88   0
   7 -14  -8  407.36   14.87   0
   7 -14   8  408.43   10.46   0
   8  14   8   71.27   12.12   0
   8 -14   8   84.02    9.31   0
  -8  14  -8   83.77    8.73   0
   8 -14  -8   71.43   13.51   0
   9 -14   8  162.15    9.89   0
   9 -14  -8  166.99   14.94   0
   9  14   8  154.67   13.24   0
  -9  14  -8  190.02   13.44   0
  10 -14   8  151.66   14.17   0
  10 -14  -8  127.78   15.51   0
  10  14   8  116.32   10.10   0
 -10  14  -8  113.18   13.82   0
  -1  15  -8  164.03    8.24   0
   1  15   8  136.89   16.66   0
   1  15  -8  164.23    8.26   0
   2  15   8   25.87   12.42   0
  -2  15  -8   36.40    7.99   0
   2  15  -8   16.85    7.34   0
   3  15   8   49.82   14.94   0
   3  15  -8   55.93   11.00   0
  -3  15  -8   59.82   11.08   0
   4  15   8   87.59   11.92   0
  -4  15  -8   72.40   11.78   0
   4  15  -8   74.55    7.43   0
  -5  15  -8   31.83    8.09   0
   5  15  -8   20.18    7.71   0
   5  15   8   25.30   11.86   0
  -6  15  -8   45.99    8.74   0
   6  15  -8   37.41    7.88   0
   6  15   8   49.00    8.48   0
   6 -15   8   51.74    8.67   0
  -7  15  -8    9.06    8.76   0
   7 -15  -8    3.49   12.50   0
   7  15   8    3.01   12.12   0
   7 -15   8   12.63   12.71   0
   8  15   8   27.76   12.56   0
   8 -15  -8   35.68   13.50   0
   8 -15   8   41.43    9.54   0
  -8  15  -8   21.34   13.06   0
   9 -15  -8  101.39   14.79   0
   9  15   8   88.23   10.15   0
   9 -15   8  113.32   14.06   0
  -9  15  -8  129.79   13.56   0
   0  16  -8  237.95    8.42   0
   0  16   8  233.83   20.45   0
   1  16   8   20.66   15.53   0
   1  16  -8   28.30    7.51   0
  -1  16  -8   32.62    7.66   0
   2  16   8   96.20   14.15   0
   2  16  -8   92.55   11.31   0
  -2  16  -8   98.61    8.20   0
   3  16  -8  189.31    8.74   0
   3  16   8  206.97   17.13   0
  -3  16  -8  203.75    9.17   0
  -4  16  -8   58.38    9.00   0
   4  16  -8   79.80   11.24   0
   4  16   8   50.78   12.35   0
   5  16  -8  270.58    9.04   0
  -5  16  -8  251.13    9.97   0
   5  16   8  267.95   14.40   0
  -6  16  -8   -3.27    9.17   0
   6  16   8    1.52   12.43   0
   6  16  -8   -6.16    8.41   0
  -7  16  -8  350.86   10.39   0
   7  16  -8  338.17   13.11   0
   7 -16   8  318.96   10.88   0
   7  16   8  271.02   10.98   0
   8 -16  -8   37.28   14.01   0
   8  16   8   38.60   13.22   0
   8 -16   8   57.68   13.34   0
  -8  16  -8   57.08   13.52   0
   1  17   8  205.73   18.53   0
   1  17  -8  242.04    9.06   0
  -1  17   8  193.88   17.87   0
  -1  17  -8  212.61   12.48   0
   2  17   8   90.42   14.73   0
   2  17  -8  106.50   11.88   0
  -2  17  -8  103.72   12.07   0
  -3  17  -8  161.45   13.05   0
   3  17   8  141.65   14.47   0
   3  17  -8  121.71    8.65   0
   4  17  -8   99.70    8.66   0
   4  17   8   84.63   13.84   0
  -4  17  -8   90.57   13.10   0
  -5  17  -8   23.36    9.30   0
   5  17  -8   20.31   11.86   0
   5  17   8   22.86   13.16   0
  -6  17  -8   65.77    9.58   0
   6  17  -8   93.89   12.49   0
   6  17   8   80.47   13.60   0
  -7  17  -8   33.79   10.08   0
   7  17   8   27.95   13.64   0
   7  17   8   23.18   13.26   0
   7  17  -8   33.99    9.43   0
   0  18  -8  331.00   10.00   0
   0  18   8  286.74   22.40   0
   1  18   8   19.92   16.70   0
  -1  18  -8   19.28   12.48   0
   1  18  -8   23.56    8.75   0
  -1  18   8   19.03   15.76   0
   2  18   8  104.11   18.58   0
   2  18  -8  113.50   12.61   0
  -2  18  -8  113.84    9.15   0
  -3  18  -8  110.79    9.79   0
   3  18  -8  132.25    9.37   0
   3  18   8  113.56   15.07   0
   4  18   8   13.75   14.31   0
  -4  18  -8    7.03    9.59   0
   4  18  -8   -6.66    8.99   0
  -5  18  -8  249.31   14.71   0
   5  18  -8  239.61   10.20   0
   5  18   8  261.70   16.05   0
  -6  18  -8    4.49   13.82   0
   6  18   8    7.21   14.03   0
   6  18  -8   10.30    9.50   0
   1  19  -8  252.62   10.03   0
  -1  19   8  217.36   22.54   0
  -1  19  -8  254.22   10.44   0
   1  19   8  227.50   22.92   0
   2  19   8    9.92   15.17   0
   2  19  -8   15.63    9.24   0
  -2  19  -8   12.81    9.47   0
   3  19   8   95.16   19.55   0
   3  19  -8   88.75   13.49   0
  -3  19  -8  112.46   14.23   0
  -4  19  -8   37.15   14.19   0
   4  19  -8   41.70   13.40   0
   4  19   8   32.54   15.49   0
   0  20   8   28.42   21.21   0
   0  20  -8   56.66   14.04   0
   1  20   8   16.31   21.55   0
  -1  -1  -9   51.25   10.38   0
   1   1  -9   39.38    8.94   0
  -1   1  -9   47.86    9.35   0
   1  -1  -9   35.37    6.97   0
  -2  -1  -9 1066.97   16.70   0
   2   1  -9 1021.60   12.67   0
   2   1   9 1078.19   14.87   0
  -2   1  -9 1083.59   15.59   0
   2  -1  -9 1031.66   15.69   0
   2  -1   9 1113.12   15.18   0
  -3   1  -9   11.78   10.25   0
   3   1   9   10.65    9.51   0
   3  -1   9   11.54    9.87   0
  -3  -1  -9    2.02    9.69   0
   4  -1   9 2711.11   19.08   0
  -4  -1  -9 2642.93   19.87   0
   4   1   9 2709.21   20.08   0
  -4   1  -9 2732.97   20.65   0
  -5  -1  -9    2.42   10.05   0
   5   1   9    7.83   10.29   0
  -5   1  -9    1.08    7.36   0
   5  -1   9    6.70    7.18   0
  -6  -1  -9 1961.40   16.16   0
   6   1   9 2179.10   18.84   0
  -6   1  -9 1931.36   15.46   0
   6  -1   9 2020.78   15.89   0
   7   1   9   12.12   10.70   0
  -7   1  -9    9.53    7.39   0
   7  -1   9   13.41    7.46   0
   8   1   9  842.90   11.76   0
  -8   1  -9  804.32   11.09   0
   8  -1   9  875.19   13.86   0
   9   1   9    1.21    7.51   0
   9  -1   9    6.15   10.53   0
  10   1   9  251.02   12.03   0
  10  -1   9  271.78    9.07   0
  11   1   9   16.27   11.50   0
  11  -1   9   16.74   11.78   0
  12  -1  -9   -4.55   11.69   0
  12   1   9   28.08   12.14   0
  12  -1   9   -7.19    8.91   0
  13   1   9    9.84   12.90   0
  13  -1   9    5.86    9.37   0
  13  -1  -9   22.94   12.21   0
  14   1   9  105.39   10.42   0
  14  -1   9   96.98   13.93   0
  14   1  -9  104.93   13.17   0
  14  -1  -9  104.32   10.12   0
   0   2  -9  257.37    8.54   0
   0  -2  -9  267.31   12.50   0
  -1  -2  -9   58.51   10.34   0
   1   2  -9   60.99    6.75   0
   1  -2  -9   58.04    9.49   0
  -1   2  -9   71.18    9.27   0
   2  -2   9   22.34    9.76   0
   2   2  -9   14.91    8.56   0
   2   2   9    7.00    9.69   0
  -2   2  -9   14.51    6.98   0
  -2  -2  -9   10.97    6.96   0
   2  -2  -9    9.95    6.59   0
  -3   2  -9  115.96    7.88   0
   3   2   9  121.31    8.09   0
  -3  -2  -9  119.21   10.41   0
   3  -2   9  109.46    7.82   0
  -4   2  -9   93.03    7.96   0
   4  -2   9   89.74   11.19   0
  -4  -2  -9   87.74   10.17   0
   4   2   9   87.11   10.36   0
   5  -2   9    5.59    7.24   0
   5   2   9   10.42   10.13   0
  -5   2  -9   14.61   10.06   0
   6  -2   9   -3.98    7.56   0
   6   2   9    2.37   10.49   0
  -6   2  -9   -5.01    7.56   0
   7   2   9   20.52   10.51   0
  -7   2  -9    6.81   10.48   0
   7  -2   9   -1.26    7.54   0
   8   2   9   53.07   10.60   0
  -8   2  -9   61.11   10.37   0
   8  -2   9   44.12   10.32   0
   9   2   9   17.68   10.62   0
   9  -2   9   11.21    7.37   0
  10   2   9   47.56    7.78   0
  10  -2  -9   41.44    7.44   0
  10  -2   9   33.40   11.25   0
  11   2   9    2.27    8.11   0
  11  -2  -9    4.59    7.70   0
  11  -2   9    9.55    7.89   0
  12   2   9   36.99    8.89   0
  12  -2   9   23.63   12.06   0
  12  -2  -9   21.24    7.94   0
  13   2   9   12.77   13.00   0
  13  -2   9   16.25   13.01   0
  13  -2  -9   18.89   12.54   0
  14   2   9   15.43    9.58   0
  14  -2   9   -0.49    9.95   0
  14   2  -9    3.09    9.26   0
  14  -2  -9   -1.71    9.63   0
  -1   3  -9   18.31    6.65   0
   1  -3  -9   19.52   11.66   0
   1   3  -9   21.53    6.33   0
  -1  -3  -9   19.69    9.86   0
   2  -3  -9  980.55   18.02   0
   2   3   9 1012.45   18.09   0
   2  -3   9 1021.67   13.78   0
  -2  -3  -9  955.40   17.89   0
  -2   3  -9  974.66   12.04   0
   2   3  -9  954.03   11.69   0
  -3  -3  -9    6.11    6.60   0
   3   3   9    6.98   10.09   0
   3  -3   9   -5.90   10.21   0
  -3   3  -9    2.24   10.05   0
  -4   3  -9 1886.35   17.43   0
   4  -3   9 1954.41   15.90   0
   4   3   9 2020.04   20.85   0
   5  -3   9   11.66   10.68   0
   5   3   9    7.35    7.14   0
  -5   3  -9    8.36    7.40   0
   6   3   9 3397.14   23.35   0
  -6   3  -9 3238.73   18.69   0
   6  -3   9 3298.93   18.88   0
   7   3   9   26.38   10.35   0
  -7   3  -9   19.95   10.39   0
   7  -3   9   11.76    7.64   0
   8   3   9 1721.09   17.15   0
   8  -3   9 1685.39   13.96   0
  -8   3  -9 1617.06   15.94   0
   9   3   9   10.30    7.36   0
   9  -3  -9   14.18    9.92   0
  -9   3  -9   10.86   10.68   0
   9  -3   9   12.84    7.50   0
  10   3   9  220.93   11.87   0
  10  -3  -9  190.75    8.56   0
  10  -3   9  195.96    8.83   0
  11   3   9   11.87   11.21   0
  11  -3   9   10.01   11.67   0
  11  -3  -9   -6.10   11.05   0
  12   3   9   -1.30    8.67   0
  12  -3  -9    2.30    8.43   0
  12  -3   9   -4.19    8.63   0
  13   3   9    7.68    9.21   0
  13  -3   9   14.65    9.14   0
  13  -3  -9   12.82   12.56   0
  14   3   9  191.15   14.58   0
  14  -3   9  158.44   10.85   0
  14  -3  -9  170.59   10.68   0
   0  -4  -9  134.68   15.96   0
   0   4  -9  142.09    9.59   0
  -1   4  -9    3.66    6.40   0
   1  -4  -9    1.41   14.02   0
   1   4  -9   -3.17    6.13   0
   2  -4   9   -6.17    9.46   0
   2   4   9    0.79    9.57   0
  -2   4  -9    8.19    6.74   0
   2  -4  -9    1.64   10.89   0
   2   4  -9    3.01    8.80   0
   3  -4   9    8.03    6.85   0
  -3   4  -9    3.02    6.99   0
   3   4   9    3.18   10.15   0
  -4   4  -9    2.59    7.07   0
   4  -4   9    5.92    7.47   0
   4   4   9   12.15    7.24   0
  -5   4  -9   48.26    7.57   0
   5   4   9   50.03    7.96   0
   5  -4   9   53.00   10.71   0
   6  -4   9   12.87   10.37   0
   6   4   9   16.71   10.62   0
   6  -4  -9   16.90    9.40   0
  -6   4  -9   10.51    7.53   0
   7   4   9    6.20    7.35   0
  -7   4  -9  -10.85   10.32   0
   7  -4   9   -9.00   10.73   0
   8   4   9   -0.72    7.55   0
  -8   4  -9    4.92    7.28   0
   8  -4  -9   14.69   10.02   0
   8  -4   9   17.21    7.65   0
   9   4   9   17.87   10.78   0
   9  -4   9  -14.34   11.21   0
  -9   4  -9   11.92    7.76   0
   9  -4  -9    2.10   10.36   0
  10   4   9   34.81    8.06   0
  10  -4  -9   42.11    7.83   0
  10  -4   9   50.01   10.85   0
 -10   4  -9   35.99   11.07   0
  11   4   9   16.23    8.18   0
  11  -4   9   -2.48    8.03   0
  11  -4  -9    4.67   11.28   0
  12   4   9   14.11   12.31   0
  12  -4  -9   13.90   11.75   0
  12  -4   9    4.00   12.16   0
  13   4   9    9.49    9.32   0
  13  -4   9   10.15   13.10   0
  13  -4  -9    4.41    9.00   0
  14   4   9   10.72   14.33   0
  14  -4   9   12.17   13.95   0
  14  -4  -9   -6.80   14.45   0
  -1   5  -9   24.41    9.09   0
   1   5  -9   31.50    6.62   0
   2   5  -9  900.09   10.81   0
   2   5   9  945.51   22.21   0
  -2   5  -9  930.13   13.17   0
   2  -5   9  940.24   13.30   0
  -3   5  -9   11.38   10.04   0
   3  -5   9   19.68    7.00   0
   3  -5  -9   12.98    9.68   0
   3   5   9   17.33   10.26   0
  -4   5  -9 2336.49   16.13   0
   4   5   9 2364.62   23.75   0
   4  -5  -9 2254.71   24.57   0
   4  -5   9 2372.64   16.24   0
  -5   5  -9    2.74   10.62   0
   5   5   9   11.10   10.42   0
   5  -5   9   -0.91    7.25   0
   5  -5  -9    3.01    6.79   0
   6   5   9 2141.90   20.08   0
   6  -5   9 2240.69   17.27   0
   6  -5  -9 2101.16   20.18   0
  -6   5  -9 2182.27   17.17   0
   7  -5   9   36.93    6.99   0
   7   5   9   21.07    7.45   0
  -7   5  -9   32.89    7.69   0
   8   5   9 1371.43   14.07   0
  -8   5  -9 1414.06   12.92   0
   8  -5   9 1516.84   15.41   0
   9   5   9   33.56    7.54   0
   9  -5  -9   28.84   10.66   0
  -9   5  -9   28.97   10.87   0
   9  -5   9   36.10    8.20   0
  10   5   9  246.51    9.42   0
 -10   5  -9  259.90    9.24   0
  10  -5  -9  274.74   12.24   0
  10  -5   9  278.07    9.12   0
  11   5   9    4.30    8.04   0
  11  -5   9   24.29   11.87   0
  11  -5  -9  -11.03   11.32   0
  12   5   9   19.52   12.27   0
  12  -5   9   26.66    8.88   0
  12  -5  -9   21.81   12.20   0
  13   5   9   10.34    9.21   0
  13  -5   9    7.58    9.62   0
  13  -5  -9   -5.99   13.40   0
   0   6  -9   38.73    6.54   0
  -1   6  -9   18.78    6.51   0
   1   6  -9   22.07    8.91   0
   2   6  -9  171.39    7.40   0
   2  -6   9  179.54   10.37   0
  -2   6  -9  187.54    7.70   0
   2   6   9  181.74   16.92   0
   3  -6   9   19.80   10.23   0
   3  -6  -9    5.31   13.28   0
  -3   6  -9   15.74    9.80   0
   3   6   9    7.94   10.04   0
   4  -6  -9    3.11   12.95   0
   4  -6   9   11.31    7.18   0
  -4   6  -9   -3.86    7.03   0
   4   6   9   -3.78   10.46   0
  -5   6  -9    5.91    7.30   0
   5   6   9   13.43   10.38   0
   5  -6   9   15.63   10.52   0
   5  -6  -9   16.33   10.20   0
   6   6   9   88.15   10.56   0
   6  -6   9   93.53    8.06   0
   6  -6  -9   93.08    8.07   0
  -6   6  -9   92.28    7.89   0
   7  -6   9    1.31    6.98   0
   7  -6  -9    2.34   10.25   0
  -7   6  -9   -2.26    9.94   0
   7   6   9    8.27    7.09   0
   8  -6   9  -10.17    7.65   0
  -8   6  -9    2.88    7.43   0
   8   6   9   14.99   10.15   0
  -9   6  -9   -3.28    7.64   0
   9  -6  -9    0.83    7.69   0
   9  -6   9   -4.68    7.79   0
   9   6   9   10.79   10.58   0
 -10   6  -9    4.66    7.66   0
  10  -6  -9   23.76   11.40   0
  10  -6   9    2.32    8.14   0
  10   6   9   -4.86   11.02   0
 -11   6  -9   10.94   11.70   0
  11  -6   9    3.67    8.42   0
  11  -6  -9    5.13   11.79   0
  11   6   9    2.67    8.24   0
  12   6   9   22.12   12.14   0
  12  -6   9   39.86   12.35   0
  12  -6  -9   14.01    8.86   0
  13   6   9  -12.97    9.58   0
  13  -6   9   -1.96   13.31   0
  13  -6  -9   20.81    9.65   0
  -1   7  -9   13.27    6.43   0
   1   7  -9   14.94    6.30   0
   2   7  -9  632.29   11.68   0
  -2   7  -9  654.77   12.21   0
   3   7  -9   16.27    6.58   0
   3  -7   9   35.14    9.90   0
  -3   7  -9   19.08    7.15   0
   3   7   9   24.41   13.34   0
   4   7   9 2222.63   24.90   0
   4  -7   9 2288.66   15.61   0
  -4   7  -9 2215.23   15.42   0
   4  -7  -9 2310.98   29.98   0
   5   7   9    3.22    9.85   0
   5  -7  -9    3.69   11.00   0
  -5   7  -9   14.51    6.87   0
   5  -7   9    8.61    7.45   0
  -6   7  -9 1083.96   11.75   0
   6  -7  -9 1083.77   15.52   0
   6  -7   9 1167.42   12.10   0
   6   7   9 1090.67   15.94   0
   7  -7   9    2.52   10.40   0
  -7   7  -9   12.76    9.97   0
   7   7   9   15.97    9.97   0
   7  -7  -9   11.42   10.85   0
   8  -7   9  645.84   10.20   0
  -8   7  -9  621.38   10.41   0
   8   7   9  617.42   11.16   0
   8  -7  -9  618.87   11.90   0
   9  -7   9   44.34   11.06   0
  -9   7  -9   26.37    7.93   0
   9   7   9   22.09    7.72   0
  10  -7   9  304.90   12.08   0
 -10   7  -9  292.42   12.14   0
  10   7   9  261.17    9.47   0
  10  -7  -9  258.91    9.90   0
  11   7   9   18.92   11.70   0
  11  -7   9   10.82   11.68   0
 -11   7  -9    7.70   12.04   0
  11  -7  -9   14.43   12.23   0
  12  -7   9    7.55    8.90   0
  12   7   9    8.88    8.95   0
  12  -7  -9    1.43    9.22   0
  13  -7  -9    4.24   14.02   0
  13  -7   9    4.87    9.38   0
  13   7   9   -2.90    9.54   0
   0   8  -9  152.68    9.95   0
  -1   8  -9   15.26    6.87   0
   1   8  -9   25.60    9.15   0
   2   8  -9  232.73    9.84   0
  -2   8  -9  224.76    7.79   0
   3  -8   9   27.69    7.30   0
   3   8   9   30.83   14.22   0
  -3   8  -9   34.99   10.04   0
   3   8  -9   37.78    6.46   0
   4   8   9   35.47   10.73   0
   4  -8  -9   38.58   13.65   0
  -4   8  -9   32.15   10.13   0
   4  -8   9   48.42   10.26   0
   5   8   9   52.61   10.40   0
   5  -8   9   50.27    7.52   0
  -5   8  -9   33.69   10.14   0
   5  -8  -9   49.65   11.81   0
  -6   8  -9   -1.30    7.11   0
   6  -8  -9    7.71   10.81   0
   6  -8   9    8.61   10.21   0
   6   8   9    1.42   10.09   0
   7  -8  -9    6.56   11.06   0
   7  -8   9   18.48    7.54   0
   7   8   9   14.41   10.02   0
  -7   8  -9    0.31   10.32   0
   8  -8  -9   90.41   12.33   0
   8  -8   9   94.84   11.19   0
  -8   8  -9   91.54    8.25   0
   8   8   9  102.73   10.83   0
   9  -8   9   10.95    7.98   0
  -9   8  -9   17.63    7.75   0
   9   8   9    7.49   10.62   0
  10  -8   9   89.87    8.41   0
 -10   8  -9  117.17   11.95   0
  10   8   9   92.73    8.81   0
  11  -8   9   -1.81    8.65   0
  11  -8  -9   10.38   12.73   0
 -11   8  -9    1.82   12.38   0
  11   8   9    4.28   11.99   0
  12  -8   9   17.84   13.20   0
  12  -8  -9   23.17    9.72   0
 -12   8  -9    9.29    9.26   0
  12   8   9   33.01   12.89   0
  13  -8  -9    0.80   14.69   0
  13   8   9   10.76    9.71   0
  13  -8   9   -1.36   10.07   0
   1   9  -9    5.05    6.45   0
  -1   9  -9    3.72    6.74   0
   2   9  -9  489.95   11.07   0
  -2   9  -9  469.84    9.06   0
   3   9  -9   38.80    6.93   0
   3   9   9   32.87   16.20   0
  -3   9  -9   39.11    7.06   0
   3  -9   9   39.53    7.12   0
   4   9   9  860.56   17.83   0
   4  -9   9  917.11   11.21   0
   4  -9  -9  904.81   22.65   0
  -4   9  -9  912.46   10.94   0
   5  -9  -9   41.19   13.17   0
  -5   9  -9   64.29   10.07   0
   5  -9   9   43.12   10.43   0
   5   9   9   41.67    7.41   0
  -6   9  -9 1675.89   13.38   0
   6  -9  -9 1704.95   22.23   0
   6   9   9 1616.43   18.81   0
   6  -9   9 1731.85   13.52   0
   7  -9  -9   -2.02    8.66   0
   7  -9   9    0.73    7.48   0
   7   9   9   -4.72   10.50   0
  -7   9  -9    3.88   10.62   0
   8  -9  -9  784.89   13.80   0
   8  -9   9  810.71   10.81   0
  -8   9  -9  775.35   10.93   0
   8   9   9  764.73   14.34   0
   9  -9  -9    0.24   12.38   0
   9  -9   9   -1.72    7.67   0
  -9   9  -9   -5.22    7.60   0
   9   9   9    9.76   10.79   0
  10  -9   9   88.83    8.46   0
 -10   9  -9  102.22    9.06   0
  10   9   9   88.82    8.69   0
  11  -9   9    8.63    9.16   0
  11  -9  -9    3.29    9.83   0
 -11   9  -9    3.72   12.02   0
  11   9   9    2.45   12.24   0
  12  -9   9   -4.86    9.24   0
  12  -9  -9    1.83   10.31   0
 -12   9  -9   12.89    9.24   0
  12   9   9   11.34   13.43   0
   0  10  -9  326.34   10.60   0
  -1  10  -9    4.01    6.80   0
   1  10  -9   15.77    6.60   0
   2  10  -9  181.31    7.45   0
  -2  10  -9  182.19    7.60   0
   3  10   9   14.15   11.94   0
   3  10   9   11.49   15.24   0
   3  10  -9    1.04    6.65   0
  -3  10  -9   13.74    7.08   0
   4 -10   9   95.80   10.52   0
  -4  10  -9   95.84   10.63   0
   4  10  -9  104.20    7.01   0
   4  10   9   92.56   11.42   0
  -5  10  -9   35.75    7.33   0
   5 -10  -9   31.97   13.28   0
   5 -10   9   40.10    7.52   0
   5  10   9   30.13   10.37   0
   6 -10  -9    7.38   11.19   0
  -6  10  -9  -15.02   10.48   0
   6 -10   9   -1.20   10.61   0
   6  10   9    8.13   10.32   0
   7 -10  -9   -2.55   12.14   0
   7  10   9    0.97    7.48   0
   7 -10   9   16.80   10.80   0
  -7  10  -9    1.87    7.49   0
   8 -10  -9  101.11   12.98   0
   8 -10   9  111.11    8.05   0
   8  10   9   85.52    8.10   0
  -8  10  -9   92.93    8.22   0
  -9  10  -9   -1.02    7.83   0
   9 -10   9    3.17   11.51   0
   9 -10  -9    4.89    8.95   0
   9  10   9   10.15   11.06   0
  10 -10   9  122.72    8.91   0
  10 -10  -9  137.53   10.40   0
 -10  10  -9  131.28    9.34   0
  10  10   9  123.17    9.26   0
  11 -10   9   -0.22   12.82   0
 -11  10  -9   13.38    9.23   0
  11  10   9    6.95    9.06   0
  12 -10   9  114.15   10.24   0
  12 -10  -9   99.99   11.36   0
 -12  10  -9   95.83   13.95   0
  12  10   9  102.24   13.93   0
  -1  11  -9   59.71    9.70   0
   1  11  -9   67.65    9.56   0
   2  11  -9  305.72    8.17   0
  -2  11  -9  325.10    8.35   0
   3  11   9   21.03   13.53   0
   3  11  -9   17.57    6.63   0
   3  11   9   21.61   14.89   0
  -3  11  -9   31.34    6.91   0
  -4  11  -9 1159.99   14.16   0
   4  11  -9 1146.76   11.17   0
   4 -11   9 1153.98   11.85   0
   4  11   9 1100.88   21.57   0
   5 -11   9   -2.62    7.56   0
  -5  11  -9    5.10    7.48   0
   5 -11  -9    7.18   10.29   0
   5  11   9    5.13   10.44   0
  -6  11  -9 1376.44   12.58   0
   6 -11   9 1414.15   12.79   0
   6 -11  -9 1452.22   22.72   0
   6  11   9 1345.31   18.19   0
  -7  11  -9   14.90   10.72   0
   7 -11   9   -9.66    7.63   0
   7 -11  -9   12.84   11.98   0
   7  11   9    9.33   10.94   0
   8  11   9  505.10   11.45   0
   8 -11  -9  542.37   15.96   0
  -8  11  -9  562.84   12.92   0
   8 -11   9  548.07   13.07   0
   9 -11   9   -2.97    8.09   0
   9 -11  -9    4.49    9.41   0
   9  11   9    7.14   11.53   0
  -9  11  -9    9.89   11.48   0
  10 -11   9  145.63    9.57   0
  10 -11  -9  134.44   13.96   0
 -10  11  -9  158.85   12.72   0
  10  11   9  122.08    9.79   0
  11 -11   9   11.59    9.32   0
 -11  11  -9    7.41    9.24   0
  11  11   9   -4.59    9.36   0
   0  12  -9  686.40   11.89   0
  -1  12  -9    2.68    6.99   0
   1  12  -9   13.10    6.82   0
   2  12  -9  246.76    7.85   0
  -2  12  -9  257.53   10.81   0
   3  12   9   35.48   14.12   0
  -3  12  -9   37.86    7.41   0
   3  12  -9   46.06    7.06   0
   3  12   9   32.89   13.66   0
  -4  12  -9    2.67    7.53   0
   4  12   9    7.31   12.68   0
   4 -12   9    1.73    7.59   0
   4  12  -9   -2.30    9.75   0
   5  12  -9   36.68    6.97   0
  -5  12  -9   25.88   10.71   0
   5  12   9   35.92   10.94   0
   5 -12   9   56.94    7.70   0
   6 -12   9   23.32   10.92   0
  -6  12  -9   24.97    7.73   0
   6 -12  -9   19.97   11.12   0
   6  12   9   33.88   11.07   0
  -7  12  -9   18.99    7.88   0
   7 -12   9   25.66   11.12   0
   7 -12  -9   22.77   12.15   0
   7  12   9   19.02   11.04   0
   8 -12   9   23.10    8.13   0
   8 -12  -9   40.74   12.91   0
   8  12   9   29.78    8.32   0
  -8  12  -9   37.74    8.00   0
  -9  12  -9    7.26    8.43   0
   9  12   9    8.37   11.98   0
   9 -12   9    4.18   12.18   0
   9 -12  -9    3.66    9.77   0
 -10  12  -9  118.35    9.75   0
  10 -12   9  138.41   13.72   0
  10  12   9  137.56   13.34   0
  10 -12  -9  137.58   14.94   0
 -11  12  -9   47.18   13.99   0
  11 -12   9   37.14   13.83   0
  11  12   9   39.03   13.65   0
  11 -12  -9   30.07   15.31   0
  -1  13  -9   19.74    9.94   0
   1  13  -9   41.39    7.09   0
   2  13  -9  540.15    9.37   0
  -2  13  -9  530.01    9.47   0
   3  13   9   22.48   16.95   0
   3  13  -9   15.97    7.07   0
  -3  13  -9   25.14    7.60   0
   3  13   9   20.40   14.09   0
   4  13   9  786.31   18.41   0
   4  13  -9  797.31   12.52   0
  -4  13  -9  772.65   13.56   0
   4  13   9  735.39   19.56   0
  -5  13  -9    2.43   11.09   0
   5  13  -9    3.96    7.21   0
   5 -13   9   21.02    7.97   0
   5  13   9   12.16   10.91   0
  -6  13  -9  627.48   10.41   0
   6 -13   9  645.89   10.47   0
   6  13   9  601.31   15.52   0
   6 -13  -9  623.02   16.76   0
  -7  13  -9   11.32    8.48   0
   7 -13  -9    2.49   14.80   0
   7 -13   9    5.66    8.40   0
   7  13   9   10.44   11.33   0
   8 -13   9  639.04   14.04   0
   8 -13  -9  564.85   13.89   0
   8  13   9  532.43   15.01   0
  -8  13  -9  552.43   10.97   0
   9 -13   9   67.05    9.58   0
   9 -13  -9   45.39   14.22   0
   9  13   9   57.55    9.28   0
  -9  13  -9   56.16   13.00   0
  10  13   9  137.99   10.43   0
  10 -13  -9  134.66   11.63   0
 -10  13  -9  170.52   13.71   0
  10 -13   9  131.35   10.17   0
   0  14  -9  161.98    7.95   0
  -1  14  -9   -1.53    7.30   0
   1  14  -9   -1.59    7.13   0
  -2  14  -9  178.25    8.44   0
   2  14  -9  183.95    7.90   0
   3  14  -9    5.92    7.21   0
  -3  14  -9    1.77    7.71   0
   3  14   9    0.77   13.39   0
   3  14   9    5.48   14.68   0
   4  14   9  107.06   15.00   0
  -4  14  -9  134.00   11.57   0
   4  14   9  100.24   12.48   0
   4  14  -9  107.69    7.93   0
  -5  14  -9    0.28   11.62   0
   5  14   9   -0.53   11.42   0
   5  14  -9   12.81   10.44   0
   5  14   9    1.87   14.15   0
  -6  14  -9   28.87   11.50   0
   6 -14   9   20.91   11.86   0
   6  14  -9   18.67   10.67   0
   6  14   9    9.46   11.73   0
  -7  14  -9   10.30   11.88   0
   7 -14   9   12.26    8.41   0
   7 -14  -9    3.56   12.33   0
   7  14   9    7.06   11.93   0
   8 -14  -9   56.35   13.70   0
   8 -14   9   67.45    9.24   0
   8  14   9   64.48   13.02   0
  -8  14  -9   44.46   12.97   0
   9 -14   9   24.34    9.62   0
  -9  14  -9   15.31   13.33   0
   9  14   9   10.49   13.16   0
   9 -14  -9   15.07   14.48   0
  10 -14   9   92.99   14.22   0
  10 -14  -9   86.44   16.28   0
 -10  14  -9   66.71   10.14   0
  10  14   9   85.51   14.45   0
  -1  15  -9   11.69   10.59   0
   1  15  -9   15.43    7.47   0
   2  15  -9  110.08    7.99   0
  -2  15  -9  135.13   11.16   0
   3  15  -9   49.70   10.99   0
  -3  15  -9    6.70   11.31   0
   3  15   9    5.45   14.07   0
   3  15   9    9.58   18.26   0
  -4  15  -9  595.02   10.85   0
   4  15  -9  610.66   10.30   0
   4  15   9  618.61   20.39   0
   4  15   9  543.85   16.79   0
   5  15   9    9.46   14.73   0
   5  15  -9   14.01    8.03   0
  -5  15  -9   16.32    8.25   0
   5  15   9   20.58   11.82   0
  -6  15  -9  558.05   10.97   0
   6  15   9  523.51   15.89   0
   6  15  -9  586.11   10.13   0
   6 -15   9  572.59   10.90   0
  -7  15  -9   27.85   12.32   0
   7  15  -9   10.75    8.52   0
   7  15   9   11.47   12.74   0
   7 -15   9   10.47    9.02   0
   8 -15   9  381.75   14.32   0
   8 -15  -9  375.65   15.92   0
   8  15   9  325.63   11.83   0
  -8  15  -9  360.64   14.38   0
   9 -15  -9    8.43   14.83   0
   9  15   9   -2.86    9.83   0
  -9  15  -9   15.32    9.57   0
   9 -15   9    7.82   13.92   0
   0  16  -9  323.63   12.44   0
   1  16  -9    5.43   11.41   0
  -1  16  -9    5.48    7.80   0
   2  16  -9  151.91    8.27   0
  -2  16  -9  161.75    8.94   0
   3  16  -9   32.87   11.27   0
   3  16   9   27.80   16.85   0
  -3  16  -9   32.82    8.39   0
   3  16   9   20.87   15.09   0
   4  16   9   45.23   13.79   0
   4  16  -9   37.91    8.44   0
  -4  16  -9   60.86    8.64   0
   4  16   9   39.50   15.22   0
   5  16   9    4.89   15.41   0
  -5  16  -9   -0.73    8.95   0
   5  16  -9   11.27    8.63   0
   5  16   9    1.09   12.24   0
  -6  16  -9    7.57    8.98   0
   6  16   9    3.76   12.83   0
   6  16  -9    8.22    8.64   0
   6  16   9    9.64   12.61   0
  -7  16  -9   22.76   13.26   0
   7  16  -9   20.27   12.31   0
   7 -16   9  -13.33    9.90   0
   7  16   9    1.17   13.41   0
   8  16  -9  142.22    9.93   0
   8 -16   9  152.74   10.63   0
   8  16   9  129.48   14.63   0
  -8  16  -9  137.67   14.40   0
   1  17  -9   13.52   11.77   0
  -1  17  -9   29.33    8.60   0
   2  17  -9  117.00    8.59   0
  -2  17  -9   93.59    9.04   0
   3  17   9   10.54   20.11   0
  -3  17  -9   29.16   12.57   0
   3  17   9   15.57   18.09   0
   3  17  -9   30.69    8.52   0
   4  17  -9  286.31   12.89   0
  -4  17  -9  255.25   13.85   0
   4  17   9  231.23   17.97   0
   4  17   9  249.80   19.69   0
  -5  17  -9    3.95    9.52   0
   5  17  -9   -2.93   12.68   0
   5  17   9    7.41   13.75   0
   5  17   9    1.63   13.01   0
  -6  17  -9  388.46   11.38   0
   6  17   9  365.52   17.23   0
   6  17   9  344.56   19.09   0
   6  17  -9  418.36   13.86   0
  -7  17  -9  -16.69    9.97   0
   7  17  -9    6.68    9.34   0
   7  17   9    3.93   13.94   0
   7  17   9   -1.12   14.30   0
   0  18  -9  292.99   10.21   0
   1  18  -9   16.83   12.81   0
  -1  18  -9    9.42    9.26   0
   2  18  -9  362.71   10.22   0
  -2  18  -9  343.46   14.35   0
   3  18   9    9.21   20.88   0
  -3  18  -9   23.17    9.74   0
   3  18  -9    4.02    8.84   0
   3  18   9    7.43   21.38   0
   4  18  -9   38.28    9.07   0
  -4  18  -9   51.74    9.69   0
   4  18   9   30.13   16.73   0
   4  18   9   31.28   18.62   0
   5  18  -9    0.92    9.19   0
   5  18   9    1.57   14.98   0
  -5  18  -9    3.55   14.03   0
   5  18   9   -4.14   14.03   0
   1  19  -9   12.45   13.20   0
  -1  19  -9   10.44   13.45   0
   2  19  -9   61.21    9.81   0
  -2  19  -9   73.47   10.03   0
   3  19   9    3.93   26.37   0
  -3  19  -9   10.00   10.21   0
   3  19  -9    2.97    9.73   0
   3  19   9    1.54   24.87   0
   0   0 -10  506.53   12.84   0
  -1   0 -10   77.87   10.04   0
   1   0 -10   65.74    6.96   0
  -2   0 -10 1474.34   16.32   0
   2   0  10 1488.70   15.55   0
   2   0 -10 1508.25   16.99   0
   3   0  10 2254.34   20.09   0
  -3   0 -10 2089.73   18.03   0
   4   0  10   74.14   10.82   0
  -4   0 -10   78.55   10.84   0
   5   0  10 1147.64   15.30   0
  -5   0 -10 1038.37   14.98   0
  -6   0 -10    8.34    7.44   0
   6   0  10   12.98   10.36   0
  -7   0 -10  484.20   10.11   0
   7   0  10  502.14   12.71   0
   8   0  10  131.05   11.16   0
   9   0  10  545.01   12.95   0
  10   0  10  148.56   11.99   0
  11   0  10    8.64    8.51   0
  12   0  10  167.00    9.88   0
  13   0  10   27.12    9.55   0
  13   0 -10   23.78    9.26   0
   1   1 -10   -0.31    8.71   0
  -1  -1 -10    1.81    9.72   0
   1  -1 -10   -2.39    9.19   0
  -1   1 -10    5.85    9.31   0
  -2  -1 -10    4.12    9.76   0
   2  -1  10    0.85    9.33   0
   2  -1 -10    2.51    6.61   0
  -2   1 -10    1.84    7.08   0
   2   1  10    5.71    9.39   0
   2   1 -10    7.39    6.21   0
  -3   1 -10  254.10   11.74   0
   3  -1  10  280.04   11.75   0
  -3  -1 -10  243.75    9.32   0
   3   1  10  265.24   12.06   0
   4   1  10    2.67    7.67   0
   4  -1  10   -5.17    7.22   0
  -4  -1 -10    6.08    9.95   0
  -4   1 -10   10.41    9.98   0
   5  -1  10    6.74    7.39   0
  -5  -1 -10   -0.13    7.59   0
  -5   1 -10   -4.52   10.17   0
   5   1  10   -0.18    7.81   0
  -6   1 -10   20.70   10.28   0
   6   1  10    7.48    7.74   0
  -6  -1 -10   14.77   10.40   0
   6  -1  10   14.28    7.61   0
  -7   1 -10   -7.58   10.31   0
   7   1  10   -3.37   10.65   0
   7  -1  10    6.92    7.17   0
   8   1  10    2.94    7.67   0
  -8   1 -10   19.32   10.59   0
   8  -1  10    5.86    7.50   0
   9   1  10   17.34    7.76   0
   9  -1  10   19.37    7.92   0
  10   1  10    5.63    8.22   0
  10  -1  10   17.70    7.82   0
  11   1  10   10.66    8.54   0
  11  -1  10   16.41   12.06   0
  12  -1 -10    3.81    8.24   0
  12   1  10    3.21   12.42   0
  12  -1  10   -0.36   12.69   0
  13   1  10    4.82    9.26   0
  13  -1  10    9.99    9.48   0
  13  -1 -10    9.72    9.27   0
   0   2 -10  677.49   12.52   0
   0  -2 -10  676.56   16.25   0
   1   2 -10  213.55    8.11   0
  -1  -2 -10  225.44   12.24   0
   1  -2 -10  225.24   11.66   0
  -1   2 -10  216.11   10.90   0
   2  -2  10  424.74    9.93   0
   2   2 -10  405.98    9.09   0
  -2   2 -10  431.02   12.41   0
   2   2  10  430.29   13.02   0
  -2  -2 -10  407.66   13.46   0
   2  -2 -10  406.63   12.67   0
  -3   2 -10  921.93   12.52   0
  -3  -2 -10  927.88   16.08   0
   3  -2  10  972.82   14.45   0
   3   2  10  983.64   16.33   0
  -4   2 -10  315.57    9.32   0
   4   2  10  325.58   12.42   0
  -4  -2 -10  304.33    9.59   0
   4  -2  10  313.35    9.30   0
   5  -2  10 2381.36   18.69   0
  -5  -2 -10 2221.63   18.24   0
   5   2  10 2383.10   20.69   0
  -5   2 -10 2229.28   16.59   0
   6  -2  10   52.12    7.72   0
   6   2  10   45.31    7.80   0
  -6   2 -10   46.55    7.58   0
   7   2  10 1393.32   14.49   0
   7  -2  10 1502.30   15.34   0
  -7   2 -10 1374.98   13.31   0
   8   2  10   75.09   10.90   0
  -8   2 -10   70.77    7.77   0
   8  -2  10   68.36    7.84   0
   9  -2  10  472.59   12.50   0
   9   2  10  477.71   13.02   0
  -9   2 -10  460.20    9.85   0
  10   2  10  202.68    9.11   0
  10  -2 -10  203.79    8.52   0
  10  -2  10  224.30   12.14   0
  11   2  10   36.60   12.11   0
  11  -2 -10   41.37   11.28   0
  11  -2  10   30.31    8.61   0
  12   2  10  146.67   13.36   0
  12  -2 -10  146.60   12.56   0
  12  -2  10  141.77   13.11   0
  13   2  10   81.85   13.98   0
  13  -2  10   80.38   13.20   0
  13  -2 -10   81.69    9.20   0
   1   3 -10   65.97    9.85   0
  -1  -3 -10   72.36   10.83   0
   1  -3 -10   72.43   12.51   0
  -1   3 -10   68.28    7.45   0
   2  -3 -10   24.14    9.40   0
   2   3  10   19.15    9.98   0
   2   3 -10   23.35    6.82   0
  -2   3 -10   22.10    7.29   0
  -2  -3 -10   24.11    9.91   0
   2  -3  10   28.56   10.23   0
  -3   3 -10   17.56    7.00   0
   3  -3  10    9.94    7.15   0
   3   3  10   17.39   10.24   0
  -3  -3 -10   11.87    9.80   0
  -4   3 -10   23.42   10.33   0
   4  -3  10   14.65   10.64   0
   4   3  10   10.53    7.34   0
   5  -3  10    9.38    7.91   0
   5   3  10   14.40   10.72   0
  -5   3 -10   19.29    7.72   0
   6  -3  10    9.95   10.68   0
   6   3  10    8.87   10.72   0
  -6   3 -10    8.87   10.38   0
   7   3  10    9.19   10.59   0
  -7   3 -10    9.50    7.13   0
   7  -3  10    3.39    7.29   0
   8   3  10   15.43    7.70   0
  -8   3 -10   27.41   10.49   0
   8  -3  10   16.29   10.68   0
   9  -3 -10   47.59    7.51   0
  -9   3 -10   50.26    7.93   0
   9   3  10   56.08    8.07   0
   9  -3  10   56.15    8.01   0
  10   3  10   12.21   11.57   0
  10  -3 -10   16.05   10.79   0
  10  -3  10   10.02    8.28   0
  11   3  10   32.68    8.75   0
  11  -3  10   40.49   11.69   0
  11  -3 -10   29.93   11.45   0
  12   3  10   15.99    9.25   0
  12  -3 -10    3.55    8.48   0
  12  -3  10   13.50    8.97   0
  13  -3 -10   14.21   13.07   0
  13   3  10   -2.09   13.57   0
  13  -3  10    9.31    9.34   0
   0   4 -10  687.11   10.59   0
   0  -4 -10  670.36   23.92   0
  -1   4 -10  296.32    8.68   0
   1   4 -10  304.18   10.75   0
   1  -4 -10  292.75   18.57   0
   2   4  10  414.18   14.39   0
   2   4 -10  399.12   11.22   0
   2  -4  10  413.60   11.70   0
  -2   4 -10  424.89   11.73   0
   2  -4 -10  419.18   16.90   0
  -3   4 -10 1238.51   15.16   0
   3   4  10 1224.25   19.18   0
   3  -4  10 1236.30   12.97   0
  -4   4 -10  141.70    8.10   0
   4   4  10  152.41   11.41   0
   4  -4  10  153.97    8.30   0
  -5   4 -10 1721.61   14.51   0
   5  -4  10 1862.67   16.99   0
   5   4  10 1813.45   19.70   0
   6  -4  10   -2.18    7.39   0
   6   4  10    1.79   10.79   0
   6  -4 -10   -0.77    7.05   0
  -6   4 -10   -3.83    7.22   0
   7  -4  10 2178.52   15.23   0
   7   4  10 2203.37   19.67   0
  -7   4 -10 2198.59   17.08   0
   8   4  10   27.89   10.81   0
  -8   4 -10   10.12   10.37   0
   8  -4  10   15.38    7.41   0
   9   4  10  304.98   12.56   0
  -9   4 -10  322.65   12.21   0
   9  -4 -10  292.83   11.62   0
   9  -4  10  315.40   12.17   0
  10   4  10   49.04    8.48   0
 -10   4 -10   50.76    8.41   0
  10  -4 -10   72.58   11.12   0
  10  -4  10   58.18   11.48   0
  11   4  10    6.78    8.77   0
  11  -4 -10    6.48    8.35   0
  11  -4  10   15.11    8.45   0
  12   4  10  124.64    9.76   0
  12  -4 -10  126.76   13.00   0
  12  -4  10  138.63   12.67   0
  13   4  10   69.93   14.20   0
  13  -4  10   66.17    9.64   0
  13  -4 -10   61.34    9.43   0
  -1   5 -10   20.85    9.74   0
   1   5 -10   35.46    9.41   0
   2   5 -10    3.00    6.76   0
   2  -5  10   13.69    7.02   0
  -2   5 -10   15.60   10.11   0
   3  -5  10   38.69    6.91   0
   3   5 -10   38.75    6.75   0
   3   5  10   35.52   10.63   0
  -3   5 -10   30.83    7.62   0
   3  -5 -10   31.42   12.59   0
   4  -5  10    7.20    7.54   0
  -4   5 -10   12.05   10.29   0
   4  -5 -10   12.65   10.14   0
   4   5  10    9.48   10.08   0
  -5   5 -10   42.61   10.52   0
   5   5  10   49.11    8.37   0
   5  -5 -10   37.76   10.30   0
   5  -5  10   56.36    7.69   0
   6   5  10   13.01    7.83   0
   6  -5  10   28.21   10.73   0
   6  -5 -10   21.18   10.01   0
  -6   5 -10   21.99   10.16   0
   7   5  10   12.47    7.38   0
   7  -5  10    4.28   10.77   0
   7  -5 -10    0.13   10.27   0
  -7   5 -10    6.65    7.38   0
   8  -5  10   55.82   10.92   0
   8   5  10   41.88    7.98   0
  -8   5 -10   49.94    8.13   0
   9   5  10   -3.23    7.88   0
  -9   5 -10    6.51    7.64   0
   9  -5 -10    9.39    7.57   0
   9  -5  10    7.28    7.82   0
  10   5  10   -5.89    8.11   0
 -10   5 -10   -1.23    7.91   0
  10  -5 -10   -0.38    7.86   0
  10  -5  10    9.44    7.87   0
  11   5  10    5.32   11.60   0
  11  -5 -10   -1.55    8.56   0
  11  -5  10    2.44   12.00   0
  12   5  10   -3.14    9.35   0
  12  -5 -10   -2.56    8.91   0
  12  -5  10   15.46    8.99   0
  13   5  10   11.44   13.93   0
  13  -5  10   25.00   13.58   0
  13  -5 -10    5.09   13.92   0
   0   6 -10 1506.64   15.02   0
   1   6 -10   87.52    6.97   0
  -1   6 -10   88.19    7.45   0
   2   6 -10  329.33   10.70   0
  -2   6 -10  330.62   11.04   0
   3  -6 -10  976.05   30.92   0
   3   6 -10  943.04   12.94   0
   3   6  10  989.33   20.34   0
   3  -6 -10 1027.81   34.55   0
  -3   6 -10 1004.53   11.88   0
   3  -6  10 1029.38   11.79   0
  -4   6 -10  104.37    7.95   0
   4  -6  10  126.09   11.06   0
   4   6  10  124.87   12.16   0
   4  -6 -10  104.82   12.17   0
  -5   6 -10 1779.91   14.05   0
   5   6  10 1811.10   21.03   0
   5  -6 -10 1745.08   21.90   0
   5  -6  10 1859.25   16.51   0
   6   6  10   27.03   10.78   0
   6  -6  10   23.64    7.52   0
   6  -6 -10   27.06   10.22   0
  -6   6 -10   24.17    7.59   0
   7   6  10  524.87   13.49   0
   7  -6  10  543.78    9.97   0
   7  -6 -10  510.84   13.79   0
  -7   6 -10  515.18   12.14   0
   8   6  10   -0.02   10.57   0
   8  -6  10   11.13    7.36   0
  -8   6 -10    0.93   10.81   0
   8  -6 -10   -2.11   10.54   0
   9  -6  10  252.52    9.03   0
   9   6  10  256.00   12.30   0
  -9   6 -10  253.82   11.88   0
  10  -6  10  115.38   11.75   0
  10   6  10   82.01   11.83   0
 -10   6 -10   99.81   11.92   0
  10  -6 -10   89.93   12.03   0
  11   6  10   49.12   12.30   0
 -11   6 -10   42.18    8.56   0
  11  -6 -10   27.46    8.79   0
  11  -6  10   50.61    8.83   0
  12   6  10  103.06    9.75   0
  12  -6 -10  106.96    9.92   0
  12  -6  10  103.26    9.45   0
  13   6  10   42.57   14.38   0
  13  -6  10   38.83    9.96   0
  13  -6 -10   37.44   10.36   0
   1   7 -10  197.83    7.59   0
  -1   7 -10  200.31    7.76   0
  -2   7 -10    5.30    7.05   0
   2   7 -10    7.80    6.95   0
   3  -7  10   12.46    7.24   0
   3   7  10   17.21   13.03   0
  -3   7 -10   16.57   10.03   0
   3   7 -10   31.54    9.51   0
  -4   7 -10   30.88   10.22   0
   4  -7 -10   30.34   14.39   0
   4   7  10   23.71   11.08   0
   4  -7  10   27.71    7.40   0
   5  -7  10   20.47    7.13   0
   5  -7 -10   18.24   10.87   0
  -5   7 -10   15.23    7.53   0
   5   7  10   24.87   10.65   0
  -6   7 -10  140.83    7.92   0
   6  -7 -10  128.15   11.74   0
   6   7  10  142.35   11.49   0
   6  -7  10  135.43   11.05   0
   7   7  10    5.44    7.45   0
   7  -7  10   18.68   10.39   0
  -7   7 -10    3.35    7.06   0
   7  -7 -10    9.98   10.72   0
   8   7  10   16.84    7.64   0
   8  -7  10   24.02   10.92   0
  -8   7 -10    4.71   10.76   0
   8  -7 -10   20.88   11.05   0
   9   7  10   27.12   11.32   0
   9  -7  10   24.82    8.19   0
  -9   7 -10   25.50   11.20   0
   9  -7 -10   32.09   11.62   0
  10   7  10   15.16   11.74   0
  10  -7  10    4.90    8.07   0
 -10   7 -10   13.86   11.61   0
  11   7  10   80.86   12.72   0
  11  -7  10   80.04   12.52   0
 -11   7 -10   94.36    9.13   0
  11  -7 -10   86.49   13.15   0
  12  -7  10   22.02    9.43   0
  12   7  10   11.04    9.38   0
  12  -7 -10   26.51    9.80   0
  13  -7 -10    7.47   14.12   0
   0   8 -10  220.00   10.19   0
   1   8 -10  125.08    9.76   0
  -1   8 -10  120.84   10.12   0
   2   8 -10  492.83    9.15   0
  -2   8 -10  532.59    9.32   0
   3   8 -10  844.03   12.66   0
   3   8  10  857.26   27.07   0
  -3   8 -10  840.37   10.58   0
   3  -8  10  860.91   13.01   0
   4  -8  10  218.71    8.62   0
  -4   8 -10  205.55   11.00   0
   4   8  10  218.68   15.29   0
   4  -8 -10  207.31   18.33   0
  -5   8 -10  829.96   13.59   0
   5   8  10  764.18   16.34   0
   5  -8  10  849.37   13.38   0
   5  -8 -10  786.50   19.30   0
  -6   8 -10   61.03    7.63   0
   6   8  10   64.56    8.09   0
   6  -8 -10   79.27   12.27   0
   6  -8  10   70.80    7.76   0
   7   8  10  977.46   16.16   0
   7  -8 -10 1005.95   15.42   0
   7  -8  10 1032.91   12.17   0
  -7   8 -10 1060.73   14.30   0
   8   8  10   82.00   11.19   0
   8  -8 -10   71.63   12.35   0
   8  -8  10   85.04    7.81   0
  -8   8 -10   72.45   11.40   0
   9   8  10  359.94   12.82   0
   9  -8 -10  372.17   14.21   0
   9  -8  10  379.00    9.71   0
  -9   8 -10  368.40   12.47   0
  10   8  10  183.42   12.54   0
  10  -8  10  190.59   12.67   0
 -10   8 -10  182.04   12.32   0
  11   8  10   22.90   12.38   0
  11  -8  10   15.00    8.82   0
 -11   8 -10  -11.44    9.27   0
  12   8  10  159.01   10.37   0
  12  -8  10  169.86    9.91   0
  12  -8 -10  168.25   11.20   0
 -12   8 -10  166.79   13.83   0
  -1   9 -10  201.23    7.85   0
   1   9 -10  223.75    7.68   0
   2   9 -10   11.82    9.38   0
  -2   9 -10   19.16    9.92   0
   3   9 -10   52.83    9.30   0
  -3   9 -10   58.39   10.25   0
  -4   9 -10   37.23    7.14   0
   4   9  10   24.13   13.60   0
   4   9 -10   30.72    7.07   0
   4  -9  10   12.12   10.51   0
   5   9  10   19.13   13.69   0
   5  -9 -10   20.93   10.98   0
  -5   9 -10   22.39    7.45   0
   5  -9  10   20.50    7.61   0
   6   9  10    6.76   10.98   0
  -6   9 -10    2.24    7.53   0
   6  -9  10   12.29   10.57   0
   6  -9 -10   10.40   11.43   0
   7  -9 -10   48.04   12.27   0
   7  -9  10   59.27   11.13   0
  -7   9 -10   47.96   10.98   0
   7   9  10   38.02    8.08   0
   8  -9 -10   13.10   12.38   0
   8  -9  10    8.78    7.93   0
  -8   9 -10    4.29   11.22   0
   8   9  10   26.18   11.20   0
   9  -9 -10  103.46    9.70   0
   9  -9  10  103.72   12.07   0
  -9   9 -10   99.67   11.46   0
   9   9  10   96.33   12.38   0
  10  -9 -10    1.67   13.47   0
  10  -9  10   12.17    8.58   0
 -10   9 -10   24.97   12.28   0
  10   9  10    3.59   12.04   0
  11  -9  10   46.76    9.46   0
 -11   9 -10   32.69    9.23   0
  11   9  10   27.89   12.95   0
  12  -9 -10    7.54   10.79   0
  12  -9  10   -0.14   13.84   0
 -12   9 -10   -2.11    9.90   0
  12   9  10    4.60    9.68   0
   0  10 -10  350.96    8.49   0
  -1  10 -10  161.43    7.58   0
   1  10 -10  165.90    7.47   0
   2  10 -10  336.16   10.50   0
  -2  10 -10  349.28   10.86   0
   3  10 -10  560.86    9.19   0
  -3  10 -10  608.86    9.65   0
   4  10  10  138.68   15.43   0
  -4  10 -10  140.46    8.20   0
   4  10 -10  141.02    9.78   0
   4 -10  10  143.45    7.91   0
   5 -10  10 1127.93   12.22   0
   5  10  10 1077.45   19.61   0
  -5  10 -10 1114.10   14.78   0
   5 -10 -10 1112.53   25.86   0
  -6  10 -10    2.43   10.69   0
   6 -10 -10   11.59   11.23   0
   6 -10  10    7.24    7.54   0
   6  10  10   12.29    7.86   0
   7 -10  10  653.92   10.54   0
   7 -10 -10  665.85   17.00   0
   7  10  10  617.59   15.08   0
  -7  10 -10  634.65   10.26   0
   8 -10 -10   90.40   13.38   0
   8 -10  10   87.97    8.20   0
  -8  10 -10  101.82    8.50   0
   8  10  10   96.63   11.90   0
   9 -10 -10  264.61   14.55   0
   9 -10  10  298.53    9.52   0
  -9  10 -10  246.96    9.66   0
   9  10  10  238.67   13.35   0
  10 -10 -10   88.19   14.62   0
  10 -10  10   78.23    9.10   0
  10  10  10   96.35   13.07   0
 -10  10 -10   93.35    8.95   0
  11 -10 -10   47.11   14.99   0
  11 -10  10   31.97    9.47   0
 -11  10 -10   31.12   13.02   0
  11  10  10   18.31    9.26   0
  -1  11 -10  208.46    7.90   0
   1  11 -10  210.60   10.35   0
   2  11 -10   13.32    6.82   0
  -2  11 -10   19.59    9.97   0
  -3  11 -10   62.39    7.73   0
   3  11 -10   80.62    7.12   0
   4  11  10   20.14   14.29   0
  -4  11 -10   32.29   10.61   0
   4 -11  10   24.92    7.67   0
   4  11 -10   24.71    9.88   0
   5  11 -10    9.46    6.77   0
   5  11  10    0.67   13.74   0
  -5  11 -10   -0.63    7.57   0
   5 -11  10   -6.80   10.73   0
  -6  11 -10   25.37    7.83   0
   6 -11  10   21.17    8.17   0
   6 -11 -10   12.61   13.72   0
   6  11  10   19.08   11.12   0
  -7  11 -10   62.77   11.25   0
   7 -11 -10   45.12   12.16   0
   7 -11  10   66.31   11.49   0
   7  11  10   54.68   11.70   0
   8 -11  10   12.56    8.04   0
  -8  11 -10   16.93   11.23   0
   8  11  10    9.79   11.40   0
   8 -11 -10    7.12   12.87   0
   9 -11 -10   79.30   13.67   0
  -9  11 -10   83.83   12.71   0
   9 -11  10   91.51   12.29   0
   9  11  10   71.58   12.43   0
  10 -11  10   21.90    9.29   0
  10 -11 -10   16.43   14.21   0
 -10  11 -10    8.47    9.32   0
  10  11  10   35.09   12.62   0
  11 -11  10   89.30    9.99   0
 -11  11 -10   75.50   10.00   0
  11 -11 -10   53.97   15.55   0
  11  11  10   45.68   14.43   0
   0  12 -10  185.85    7.66   0
  -1  12 -10   54.04   10.15   0
   1  12 -10   37.54    7.03   0
   2  12 -10  278.82    8.02   0
  -2  12 -10  280.41    8.43   0
  -3  12 -10  542.15    9.58   0
   3  12 -10  540.57    9.25   0
   4  12  10   36.43   15.95   0
   4  12  10   31.13   15.00   0
   4  12 -10   30.81   10.02   0
  -4  12 -10   39.50   10.79   0
   5  12  10  587.47   16.77   0
  -5  12 -10  628.84   10.45   0
   5  12 -10  612.22    9.88   0
   5 -12  10  669.47   10.53   0
  -6  12 -10   -9.17    7.68   0
   6 -12  10   15.56    7.73   0
   6 -12 -10   -0.80   11.34   0
   6  12  10    4.70   11.44   0
  -7  12 -10  485.62   10.03   0
   7 -12  10  476.56   10.22   0
   7 -12 -10  460.59   15.84   0
   7  12  10  445.42   14.62   0
   8 -12  10   15.48    8.78   0
   8 -12 -10   14.58   13.01   0
   8  12  10    5.94   12.13   0
  -8  12 -10    8.31    8.25   0
   9 -12  10  216.61   10.05   0
   9 -12 -10  239.19   15.44   0
  -9  12 -10  209.84    9.97   0
   9  12  10  224.93   14.06   0
 -10  12 -10   37.21   13.42   0
  10  12  10   25.12    9.82   0
  10 -12  10   43.71    9.73   0
  10 -12 -10   26.03   14.67   0
  -1  13 -10  166.06    8.07   0
   1  13 -10  143.87    7.84   0
  -2  13 -10   44.69    7.59   0
   2  13 -10   44.96    7.35   0
   3  13 -10  290.20    8.43   0
  -3  13 -10  311.91   11.79   0
   4  13  10   78.27   18.48   0
  -4  13 -10   67.97   11.26   0
   4  13 -10   84.11    7.69   0
   4  13  10   80.76   18.16   0
  -5  13 -10    9.43    7.77   0
   5 -13  10    9.21    7.84   0
   5  13 -10    9.09   10.35   0
   5  13  10   12.09   11.83   0
  -6  13 -10   13.16    8.27   0
   6  13 -10   44.20   10.80   0
   6 -13  10   13.76    8.20   0
   6  13  10   18.17   11.71   0
  -7  13 -10   27.99    8.35   0
   7 -13  10   27.95   12.02   0
   7  13  10   14.94   12.09   0
   7 -13 -10   20.09   15.00   0
   8 -13  10   32.65    8.74   0
   8  13  10   31.19   12.88   0
  -8  13 -10   45.23    9.08   0
   8 -13 -10   38.11   16.40   0
   9 -13  10   79.82   13.42   0
   9 -13 -10   81.74   14.50   0
  -9  13 -10  104.65   13.56   0
   9  13  10   68.61    9.85   0
  10 -13  10   -9.01    9.71   0
  10 -13 -10    6.25   15.41   0
 -10  13 -10   18.61    9.62   0
  10  13  10   11.63   14.27   0
   0  14 -10  380.08   11.73   0
  -1  14 -10   32.66   10.57   0
   1  14 -10   38.48   10.51   0
   2  14 -10   77.30    7.82   0
  -2  14 -10  102.70   10.95   0
   3  14 -10  285.58    8.50   0
  -3  14 -10  291.87   11.93   0
   4  14  10   75.12   20.82   0
   4  14  10   79.66   19.35   0
  -4  14 -10   80.17   11.61   0
   4  14 -10   63.68    7.71   0
   5  14  10  708.37   21.07   0
  -5  14 -10  717.14   10.91   0
   5  14 -10  745.92   13.10   0
   5  14  10  669.52   18.84   0
  -6  14 -10    1.88    8.53   0
   6  14 -10    8.31   10.94   0
   6 -14  10   -6.78   12.10   0
   6  14  10   -4.07   12.54   0
  -7  14 -10  421.38   13.95   0
   7  14 -10  422.40    9.95   0
   7 -14  10  445.14   10.35   0
   7  14  10  389.13   15.44   0
   8 -14 -10   10.60   13.23   0
   8  14  10    2.94   13.14   0
   8 -14  10   13.71    9.50   0
  -8  14 -10   11.12   12.98   0
   9 -14 -10  111.89   15.61   0
   9 -14  10  142.36   10.30   0
  -9  14 -10  158.90   10.23   0
   9  14  10  141.34   14.49   0
   1  15 -10  236.38   11.62   0
  -1  15 -10  221.07    8.80   0
   2  15 -10   12.95    7.74   0
  -2  15 -10   20.49    7.95   0
   3  15 -10   14.66    7.80   0
  -3  15 -10   27.07    8.53   0
   4  15  10   29.44   25.06   0
   4  15 -10   34.84    7.77   0
  -4  15 -10   47.31    8.53   0
  -5  15 -10   37.18    9.11   0
   5  15 -10   20.80    8.48   0
   5  15  10   22.00   15.91   0
   5  15  10   23.60   15.83   0
  -6  15 -10  103.29    9.61   0
   6  15 -10  100.12    8.74   0
   6  15  10  100.71   16.33   0
   6  15  10   95.42   13.56   0
  -7  15 -10   19.53   13.40   0
   7  15 -10   27.82    8.84   0
   7 -15  10   40.06    9.76   0
   7  15  10   24.21   13.48   0
   8 -15 -10   26.80   14.26   0
   8 -15  10   36.48   14.18   0
   8  15  10   38.52   14.37   0
  -8  15 -10   13.72   14.06   0
   0  16 -10  247.31    9.04   0
   1  16 -10   29.99    8.43   0
  -1  16 -10    8.56   11.72   0
   2  16 -10  142.32    9.06   0
  -2  16 -10  151.27   12.25   0
  -3  16 -10  225.01   13.37   0
   3  16 -10  226.26   12.27   0
   4  16 -10   52.68    8.70   0
  -4  16 -10   60.73    9.65   0
  -5  16 -10  301.76   10.55   0
   5  16  10  315.01   23.12   0
   5  16 -10  315.60    9.67   0
   5  16  10  291.85   20.00   0
  -6  16 -10    2.03    9.51   0
   6  16  10    3.53   13.58   0
   6  16  10   -0.93   16.64   0
   6  16 -10   16.16    8.99   0
  -7  16 -10  365.73   15.07   0
   7  16  10  328.19   19.80   0
   7  16 -10  377.29   14.22   0
   7  16  10  324.50   16.46   0
   1  17 -10  237.00    9.93   0
  -1  17 -10  234.84   13.18   0
   2  17 -10   -7.65    8.71   0
  -2  17 -10   13.21    8.97   0
  -3  17 -10   35.95    9.44   0
   3  17 -10   46.44   12.62   0
  -4  17 -10   35.65   13.66   0
   4  17 -10   -5.33    9.22   0
   5  17  10   -0.12   20.57   0
  -5  17 -10   23.62   13.73   0
   5  17 -10   -4.79   13.04   0
   5  17  10    3.11   20.21   0
  -6  17 -10   66.19   10.01   0
   6  17 -10   45.92   13.15   0
   6  17  10   62.37   18.70   0
   6  17  10   49.87   14.74   0
   0  18 -10  101.75   13.21   0
   1  18 -10   41.81    9.32   0
  -1  18 -10   49.99    9.84   0
   2  18 -10   77.78    9.74   0
  -2  18 -10   97.78   13.80   0
  -3  18 -10  106.32   14.41   0
   3  18 -10  102.13   13.61   0
  -4  18 -10   48.51   10.22   0
   4  18 -10   48.04   13.48   0
  -1  -1 -11 2038.68   20.11   0
   1  -1 -11 2080.27   21.07   0
   1   1 -11 2050.33   17.36   0
  -1   1 -11 2084.74   19.30   0
  -2  -1 -11  110.59   11.28   0
   2   1  11  127.19   10.71   0
  -2   1 -11  119.81   11.07   0
   2  -1 -11  113.05   10.12   0
   2  -1  11  138.32    7.94   0
   2   1 -11  116.60    9.91   0
  -3   1 -11 1512.13   15.23   0
   3   1 -11 1514.50   14.58   0
   3   1  11 1560.06   16.46   0
   3  -1 -11 1523.82   15.99   0
   3  -1  11 1597.33   17.10   0
  -3  -1 -11 1569.98   18.46   0
   4   1  11  636.35   14.28   0
  -4  -1 -11  568.95   11.63   0
   4  -1  11  605.68   11.27   0
  -4   1 -11  598.27   13.40   0
   5   1  11  231.23   11.95   0
   5  -1  11  239.48    8.96   0
  -5  -1 -11  231.78    8.90   0
  -5   1 -11  239.48   11.56   0
   6  -1  11  423.52    9.91   0
  -6  -1 -11  392.57    9.86   0
  -6   1 -11  391.21    9.57   0
   6   1  11  389.20    9.81   0
  -7   1 -11  144.38   11.10   0
   7   1  11  140.01    8.59   0
   7  -1  11  160.08   11.38   0
  -8   1 -11  192.30    9.00   0
   8   1  11  190.14    8.90   0
   8  -1  11  194.73    8.78   0
   9   1  11  573.31   13.34   0
   9  -1  11  568.58   13.34   0
  10   1  11   32.92    8.35   0
  10  -1  11   32.81   11.81   0
  11   1  11  536.42   10.98   0
  11  -1  11  507.51   10.88   0
  12   1  11   13.90    9.37   0
  12  -1 -11   12.83    8.56   0
  12  -1  11   22.23   13.03   0
  13   1  11  316.25   11.79   0
  13  -1 -11  326.69   10.98   0
  13  -1  11  283.49   11.13   0
   0   2 -11   31.00    6.79   0
   0  -2 -11   23.18   10.65   0
   1  -2 -11   80.09   10.33   0
  -1  -2 -11   74.80   10.98   0
   1   2 -11   67.93    7.24   0
  -1   2 -11   88.02   10.07   0
   2  -2 -11   12.23    9.55   0
  -2   2 -11   13.66   10.42   0
   2  -2  11    5.47    7.06   0
  -2  -2 -11   15.00   10.35   0
   2   2 -11   16.01    9.84   0
  -3   2 -11   38.20   10.32   0
   3   2 -11   37.58    9.97   0
   3   2  11   35.70   10.39   0
   3  -2 -11   35.77    9.62   0
  -3  -2 -11   31.50   10.60   0
   3  -2  11   39.76    7.55   0
  -4   2 -11   15.84    7.36   0
   4   2  11    2.29   10.78   0
  -4  -2 -11    7.02   10.78   0
   4  -2  11   -0.53    7.27   0
   5   2  11  119.49    8.60   0
   5  -2  11  133.28   11.00   0
  -5  -2 -11  120.89   10.99   0
  -5   2 -11  123.67    8.26   0
   6  -2  11    5.82   10.60   0
  -6   2 -11   11.98   10.17   0
   6   2  11    5.71   10.40   0
   7  -2  11   12.08    7.34   0
  -7   2 -11    9.46    7.60   0
   7   2  11   -8.11   10.58   0
  -8   2 -11    7.34    7.37   0
   8   2  11   21.99   11.22   0
   8  -2  11   11.70    7.76   0
   9   2  11   30.04   11.47   0
  -9   2 -11   21.70    7.86   0
   9  -2  11   18.24    7.94   0
  10   2  11   21.14   12.09   0
  10  -2  11   18.76    8.24   0
  11   2  11   28.09    9.02   0
  11  -2 -11   22.85   11.74   0
  11  -2  11   24.36    8.91   0
  12   2  11    2.55    9.35   0
  12  -2 -11   -8.49   12.49   0
  12  -2  11   10.45   12.91   0
  13   2  11    5.96    9.93   0
  13  -2 -11   -0.40    9.70   0
  13  -2  11   13.24   13.90   0
   1  -3 -11 1820.55   24.72   0
  -1  -3 -11 1766.99   23.97   0
  -1   3 -11 1799.20   16.89   0
   1   3 -11 1808.20   16.59   0
  -2   3 -11  489.57   12.34   0
  -2  -3 -11  439.24   14.09   0
   2  -3 -11  466.71   15.79   0
   2   3 -11  481.28   11.64   0
   3  -3  11  482.05    9.88   0
   3   3 -11  477.69   11.63   0
  -3   3 -11  477.93   12.22   0
   3   3  11  498.11   13.84   0
  -3  -3 -11  479.44   13.49   0
   3  -3 -11  457.12   13.24   0
  -4   3 -11  523.53   10.00   0
   4  -3  11  514.42   10.13   0
   4   3  11  514.16   14.05   0
   5  -3  11  102.00   10.98   0
  -5   3 -11   75.41    7.79   0
   5   3  11   79.08   11.20   0
   6  -3  11  734.98   11.08   0
   6   3  11  767.00   14.33   0
  -6   3 -11  744.46   13.20   0
   7  -3  11   31.54   10.25   0
   7   3  11   32.49    7.74   0
  -7   3 -11   37.94    7.31   0
   8  -3  11  266.76   11.57   0
   8   3  11  248.59    9.42   0
  -8   3 -11  237.00    8.70   0
   9   3  11  237.12    9.43   0
   9  -3 -11  250.95   11.85   0
  -9   3 -11  239.84    9.13   0
   9  -3  11  250.18   12.25   0
  10   3  11   10.78    8.61   0
  10  -3 -11   18.75   11.22   0
  10  -3  11    8.09    8.13   0
  11   3  11  374.04   10.96   0
  11  -3 -11  347.53   10.12   0
  11  -3  11  418.85   13.55   0
  12   3  11   19.57   13.61   0
  12  -3  11   12.36    8.97   0
  12  -3 -11    1.81   12.46   0
  13   3  11  288.90   11.47   0
  13  -3 -11  272.95   14.84   0
  13  -3  11  265.05   10.80   0
   0   4 -11   49.28    7.37   0
   0  -4 -11   59.04   15.07   0
   1  -4 -11    2.86   13.26   0
  -1  -4 -11    3.13   12.04   0
   1   4 -11   -2.33    9.55   0
  -1   4 -11    2.98    7.18   0
   2  -4 -11    1.03   12.14   0
  -2   4 -11   12.52    7.52   0
   2   4 -11    9.81    9.61   0
  -3   4 -11    4.97    7.62   0
   3   4  11    6.78   10.31   0
   3  -4  11   11.66    7.67   0
   3  -4 -11    9.94    9.82   0
   3   4 -11   11.52    6.93   0
  -4   4 -11    4.35    7.41   0
   4   4  11   13.47   10.58   0
   4  -4  11   10.51    7.42   0
  -5   4 -11   20.79    7.27   0
   5  -4  11   21.04    7.66   0
   5   4  11   28.97   10.39   0
   6  -4  11    2.17    7.35   0
   6   4  11    9.99    7.30   0
  -6   4 -11    1.40    7.04   0
   7  -4  11   58.90    7.91   0
   7  -4 -11   50.73    7.38   0
   7   4  11   69.32   11.01   0
  -7   4 -11   63.31    7.52   0
   8  -4  11   32.48    7.64   0
   8   4  11   23.63    8.04   0
  -8   4 -11   38.05   10.77   0
   9  -4  11   17.46    7.67   0
   9   4  11   27.24   11.88   0
  -9   4 -11   32.81    8.05   0
   9  -4 -11   23.94    7.80   0
  10   4  11   -3.72    8.20   0
  10  -4 -11    5.79   11.52   0
 -10   4 -11    5.17    7.92   0
  10  -4  11   15.27   11.75   0
  11   4  11   24.41   12.58   0
  11  -4 -11    6.11    8.43   0
  11  -4  11    6.68    8.49   0
  12   4  11   -1.59   13.56   0
  12  -4 -11   13.51   12.72   0
  12  -4  11    2.49    8.87   0
  13   4  11   23.63   10.29   0
  13  -4 -11    8.36   13.59   0
  13  -4  11   28.96    9.88   0
  -1   5 -11 1767.89   16.14   0
   1   5 -11 1727.44   14.04   0
   2   5 -11  194.14    7.67   0
  -2   5 -11  194.11    8.41   0
   3   5 -11  652.01   10.10   0
   3  -5  11  687.52   10.63   0
   3   5  11  668.15   16.55   0
   3  -5 -11  656.81   19.86   0
  -3   5 -11  672.81   13.15   0
   3  -5 -11  654.36   20.23   0
   4   5  11  428.45   14.21   0
  -4   5 -11  408.98    9.41   0
   4  -5  11  410.81    9.74   0
   4  -5 -11  403.53   14.19   0
  -5   5 -11   53.27    9.91   0
   5  -5 -11   48.80   10.14   0
   5   5  11   55.50   10.82   0
   5  -5  11   51.63    7.70   0
   6   5  11  431.52   13.42   0
   6  -5 -11  382.55   12.53   0
   6  -5  11  420.47   12.14   0
  -6   5 -11  417.69   11.89   0
   7   5  11   13.81    7.80   0
   7  -5 -11    7.50   10.16   0
   7  -5  11   14.11   10.64   0
  -7   5 -11   10.11    7.15   0
   8  -5  11  270.24   11.96   0
   8   5  11  242.84   12.45   0
   8  -5 -11  242.61   12.17   0
  -8   5 -11  251.02    8.74   0
   9  -5  11  217.02    8.99   0
   9   5  11  218.32   12.56   0
  -9   5 -11  184.91    9.13   0
  10  -5  11   39.35    8.36   0
  10   5  11   40.00    8.63   0
 -10   5 -11   45.06   12.02   0
  10  -5 -11   44.95   11.77   0
  11   5  11  457.23   14.65   0
 -11   5 -11  449.31   10.61   0
  11  -5 -11  420.78   11.20   0
  11  -5  11  453.93   10.74   0
  12   5  11   55.64   13.75   0
  12  -5 -11   44.83    9.89   0
  12  -5  11   52.15   13.26   0
   0   6 -11   10.70   10.20   0
  -1   6 -11   10.45    7.23   0
   1   6 -11   10.05    9.93   0
   2   6 -11   49.80    6.96   0
  -2   6 -11   57.67   10.09   0
   3   6 -11   55.22    9.76   0
  -3   6 -11   80.07   10.66   0
   3   6  11   64.98   11.43   0
   3  -6  11   62.44    7.81   0
   4  -6 -11    6.01   12.80   0
   4  -6  11   22.07   10.42   0
   4   6  11   11.50   12.64   0
  -4   6 -11    4.03   10.34   0
  -5   6 -11  257.61   11.22   0
   5  -6  11  269.96   11.65   0
   5   6  11  257.27    9.96   0
   5  -6 -11  258.26   12.87   0
   6   6  11   51.67   11.25   0
   6  -6  11   47.84    7.82   0
   6  -6 -11   49.88   10.58   0
  -6   6 -11   42.19    7.45   0
   7   6  11   67.61   11.02   0
   7  -6  11   61.84    8.19   0
   7  -6 -11   57.46    8.20   0
  -7   6 -11   61.93   10.98   0
   8   6  11    4.04   11.15   0
   8  -6  11    6.95    7.77   0
  -8   6 -11   -7.16   11.01   0
   8  -6 -11   -1.97   10.84   0
   9  -6  11    5.61   11.57   0
   9   6  11    9.40   11.59   0
  -9   6 -11   14.85   10.97   0
   9  -6 -11   10.97   11.94   0
  10  -6  11    3.99   11.93   0
  10   6  11   -3.32   12.21   0
 -10   6 -11  -20.65   11.77   0
  11  -6  11   24.68   12.44   0
  11   6  11   10.52   13.04   0
 -11   6 -11    8.88    8.92   0
  11  -6 -11    9.54    9.15   0
  12  -6  11   29.25    9.60   0
  12   6  11   15.30   14.14   0
  12  -6 -11   13.81   10.09   0
  -1   7 -11 1585.04   15.31   0
   1   7 -11 1571.45   14.98   0
   2   7 -11   92.43    7.21   0
  -2   7 -11  102.02    7.66   0
   3   7  11 1036.39   27.45   0
  -3   7 -11  996.60   11.47   0
   3   7 -11  976.60   10.96   0
   3  -7  11 1036.78   11.85   0
   4   7  11  629.50   16.85   0
  -4   7 -11  588.31   10.03   0
   4  -7  11  659.85   12.60   0
   4   7 -11  584.10    9.49   0
   4  -7 -11  596.37   23.51   0
   4  -7 -11  619.28   25.62   0
  -5   7 -11   74.48   10.68   0
   5  -7 -11   66.82   11.65   0
   5  -7  11   65.07    7.84   0
   5   7  11   70.52   11.33   0
  -6   7 -11  258.16    8.68   0
   6  -7 -11  246.37   13.32   0
   6   7  11  274.37   13.25   0
   6  -7  11  274.84    9.07   0
   7   7  11   42.71   11.20   0
   7  -7  11   24.28    7.91   0
  -7   7 -11   32.29    7.68   0
   7  -7 -11   39.13   11.58   0
   8   7  11  100.76    8.61   0
   8  -7  11  108.67   11.45   0
  -8   7 -11  102.80   11.03   0
   8  -7 -11   92.71    8.75   0
   9   7  11  320.38   10.46   0
   9  -7  11  360.04    9.84   0
  -9   7 -11  327.22   12.62   0
   9  -7 -11  347.74   13.72   0
  10   7  11   20.27   12.23   0
  10  -7  11   28.82    8.49   0
 -10   7 -11   24.45    8.50   0
  10  -7 -11   25.06    9.24   0
 -11   7 -11  407.42   10.74   0
  11  -7  11  428.45   10.93   0
  11   7  11  413.40   14.83   0
  12  -7  11   13.04   13.59   0
  12   7  11   13.23   14.09   0
  12  -7 -11   -0.14    9.96   0
   0   8 -11   21.13    9.59   0
  -1   8 -11    7.35    9.80   0
   1   8 -11    4.83    6.56   0
   2   8 -11   19.26    9.81   0
  -2   8 -11   39.35   10.20   0
   3   8 -11    9.98    6.54   0
  -3   8 -11   17.64    7.35   0
   4   8  11   32.05   13.92   0
  -4   8 -11   30.78    7.67   0
   4   8 -11   18.17    6.73   0
   4  -8  11   21.98   10.74   0
  -5   8 -11  156.25   10.77   0
   5   8  11  150.40   12.25   0
   5  -8  11  161.17    7.97   0
   5  -8 -11  151.22   15.78   0
  -6   8 -11  -11.10    8.09   0
   6  -8  11    2.45   11.20   0
   6   8  11    3.58   11.29   0
   6  -8 -11    4.24   11.44   0
   7  -8 -11   39.63   12.00   0
   7   8  11   41.77   11.66   0
   7  -8  11   49.34   11.13   0
  -7   8 -11   39.03   11.17   0
   8  -8 -11   17.13   12.10   0
   8   8  11   12.34    8.00   0
   8  -8  11   16.74    7.98   0
  -8   8 -11   20.04   11.29   0
   9  -8 -11    7.49    8.80   0
   9   8  11   12.94    8.42   0
   9  -8  11   22.30   11.75   0
  -9   8 -11    4.03   11.86   0
  10  -8 -11   64.00   13.92   0
  10   8  11   75.90   12.80   0
  10  -8  11   64.08    9.21   0
 -10   8 -11   67.52    8.68   0
  11   8  11   16.78   13.24   0
  11  -8  11   12.68   13.14   0
 -11   8 -11   -4.55    9.19   0
  12   8  11   15.26   10.60   0
  12  -8  11   22.60    9.94   0
 -12   8 -11   21.52   14.12   0
  -1   9 -11  975.44   13.57   0
   1   9 -11  949.26   12.93   0
   2   9 -11  173.86    7.99   0
  -2   9 -11  177.65    7.95   0
  -3   9 -11  796.95   10.87   0
   3   9 -11  753.02   10.16   0
   4   9  11  242.07   18.74   0
  -4   9 -11  243.58   11.39   0
   4  -9  11  270.16    8.60   0
   4   9 -11  236.70    7.83   0
   5  -9  11  151.70    8.72   0
  -5   9 -11  149.05    7.95   0
   5   9  11  146.33   13.00   0
   5  -9 -11  138.76   17.84   0
  -6   9 -11  415.76   12.41   0
   6   9  11  433.65   14.64   0
   6  -9  11  466.10    9.81   0
   6  -9 -11  435.57   16.58   0
   7  -9  11  120.59    8.39   0
   7   9  11  114.55   12.40   0
   7  -9 -11  122.23   13.44   0
  -7   9 -11  112.94   11.55   0
   8   9  11  164.38   12.79   0
   8  -9 -11  162.74   14.01   0
   8  -9  11  180.80    9.00   0
  -8   9 -11  174.77   12.12   0
   9   9  11  310.04   10.90   0
   9  -9 -11  317.95   15.08   0
   9  -9  11  350.80    9.93   0
  -9   9 -11  342.92   13.18   0
  10   9  11    7.69    8.98   0
  10  -9 -11   13.64   14.09   0
  10  -9  11   24.40    9.04   0
 -10   9 -11   15.41   12.56   0
  11   9  11  254.53   11.11   0
  11  -9 -11  292.42   16.23   0
  11  -9  11  284.24   10.44   0
 -11   9 -11  271.60   10.60   0
   0  10 -11  151.45    7.41   0
  -1  10 -11   30.80    9.87   0
   1  10 -11   29.35    7.15   0
   2  10 -11   28.49    9.73   0
  -2  10 -11   29.90    7.44   0
  -3  10 -11   72.26    7.46   0
   3  10 -11   61.56    9.68   0
   4  10  11    3.40   17.94   0
  -4  10 -11    9.40    7.53   0
   4  10 -11    8.85    6.73   0
   4 -10  11   -1.26    7.56   0
   5  10 -11   56.91   10.37   0
  -5  10 -11   28.44   11.04   0
   5  10  11   30.86   14.55   0
   5 -10  11   44.39   11.15   0
  -6  10 -11    5.36    7.89   0
   6  10  11   12.03   11.85   0
   6 -10 -11    7.16   13.73   0
   6 -10  11   12.79    8.17   0
   7  10  11   73.00   12.43   0
   7 -10  11   81.29   11.46   0
   7 -10 -11   72.50   15.73   0
  -7  10 -11   73.12    8.48   0
   8 -10  11   69.66   11.81   0
   8  10  11   39.94    8.68   0
   8 -10 -11   48.92   13.60   0
  -8  10 -11   52.15    8.65   0
   9  10  11   44.14   12.75   0
   9 -10 -11   54.43   13.73   0
  -9  10 -11   44.90    8.91   0
   9 -10  11   46.29    8.90   0
  10  10  11   12.80    9.55   0
  10 -10 -11   34.23   14.35   0
  10 -10  11   10.90    9.24   0
 -10  10 -11   35.58   12.92   0
  11  10  11   12.64   13.75   0
  11 -10 -11   -6.11   15.14   0
  11 -10  11   11.36    9.71   0
 -11  10 -11    1.25   13.68   0
  -1  11 -11 1041.56   11.07   0
   1  11 -11 1073.11   13.48   0
   2  11 -11   59.00    9.99   0
  -2  11 -11   49.20    7.51   0
   3  11 -11  266.90   11.10   0
  -3  11 -11  253.92   11.68   0
   4  11 -11  220.36    8.34   0
  -4  11 -11  231.34    8.70   0
   5  11 -11  134.47   10.75   0
  -5  11 -11  126.84    8.71   0
   5  11  11  124.29   16.06   0
   5 -11  11  124.04    8.63   0
  -6  11 -11  246.89   12.28   0
   6  11  11  241.08   14.18   0
   6 -11  11  280.37   12.25   0
   6 -11 -11  243.28   19.39   0
  -7  11 -11   42.92   12.08   0
   7  11  11   16.92   12.38   0
   7 -11 -11   19.50   12.17   0
   7 -11  11   33.48    8.41   0
   8 -11 -11  126.24   14.14   0
   8  11  11  103.54   13.24   0
   8 -11  11  111.23    9.22   0
  -8  11 -11  120.97   12.17   0
   9 -11  11  193.05    9.91   0
   9  11  11  174.24   13.77   0
  -9  11 -11  158.23    9.91   0
   9 -11 -11  188.91   15.34   0
  10  11  11   28.47   13.43   0
 -10  11 -11   32.62    9.37   0
  10 -11 -11   34.89   15.10   0
  10 -11  11   33.72   13.42   0
   0  12 -11  133.12    7.81   0
  -1  12 -11    1.93    7.21   0
   1  12 -11   10.58    7.35   0
  -2  12 -11   64.60   10.84   0
   2  12 -11   68.62    7.54   0
   3  12 -11  216.23   11.24   0
  -3  12 -11  208.80   11.78   0
  -4  12 -11    4.71    7.68   0
   4  12 -11   10.14    7.29   0
  -5  12 -11   95.78    8.31   0
   5 -12  11   91.07    8.32   0
   5  12  11   89.15   16.58   0
   5  12 -11   91.00   11.21   0
  -6  12 -11    9.20    7.92   0
   6  12  11    2.27   15.37   0
   6  12 -11  -20.39   10.98   0
   6 -12  11   11.29    8.36   0
  -7  12 -11   43.43    8.44   0
   7  12  11   51.11   12.83   0
   7 -12 -11   41.69   15.06   0
   7 -12  11   44.97    8.54   0
   8  12  11   28.20   12.98   0
   8 -12 -11   20.75   12.95   0
   8 -12  11   31.08   12.40   0
  -8  12 -11   20.47    9.10   0
   9  12  11    9.10    9.63   0
   9 -12 -11   12.74   14.46   0
   9 -12  11   12.22    9.55   0
  -9  12 -11   30.70    9.46   0
  10 -12 -11   40.62   15.94   0
  10  12  11   21.15    9.90   0
  10 -12  11   21.97    9.96   0
 -10  12 -11   19.87   13.85   0
  -1  13 -11  689.56   12.90   0
   1  13 -11  668.86   10.25   0
  -2  13 -11  185.62    8.60   0
   2  13 -11  180.81    8.10   0
   3  13 -11  309.39   11.88   0
  -3  13 -11  296.69    9.06   0
  -4  13 -11  188.34    9.17   0
   4  13 -11  186.33    8.37   0
  -5  13 -11    6.73    8.13   0
   5  13 -11   32.95   10.60   0
   5  13  11   12.16   18.53   0
   5  13  11   11.74   17.34   0
  -6  13 -11  126.98    9.09   0
   6  13  11  129.35   14.31   0
   6  13 -11  118.83   11.79   0
   6 -13  11  155.36    9.40   0
  -7  13 -11   -3.36    8.84   0
   7  13  11    9.16   16.13   0
   7  13 -11   -3.99    8.40   0
   7 -13  11   -9.23   12.48   0
   8  13  11   79.99   14.04   0
   8 -13 -11   79.78   16.93   0
  -8  13 -11   72.35    9.69   0
   8 -13  11   74.18    9.41   0
   9  13  11   38.70   13.92   0
   9 -13  11   48.55   13.78   0
   9 -13 -11   39.70   15.11   0
  -9  13 -11   53.61   13.87   0
   0  14 -11   14.21    8.07   0
   1  14 -11   -7.25   11.06   0
  -1  14 -11   15.89    8.12   0
   2  14 -11   55.17    7.83   0
  -2  14 -11   58.28    8.10   0
   3  14 -11   53.90    7.82   0
  -3  14 -11   59.50    8.54   0
   4  14 -11   57.56    7.94   0
  -4  14 -11   55.20    8.83   0
  -5  14 -11  154.31    9.06   0
   5  14  11  136.15   27.17   0
   5  14 -11  136.57    8.82   0
   5  14  11  127.19   27.98   0
  -6  14 -11    9.24    8.85   0
   6  14  11    5.64   16.57   0
   6  14 -11   13.18    8.05   0
   6  14  11    6.74   12.58   0
  -7  14 -11  184.47    9.86   0
   7  14  11  175.82   15.38   0
   7  14 -11  163.13    9.48   0
   7 -14  11  199.60   10.23   0
   8  14  11   29.78   14.36   0
   8 -14 -11   30.26   17.13   0
   8 -14  11   36.58    9.83   0
  -8  14 -11   44.89   13.79   0
   1  15 -11  383.81    9.46   0
  -1  15 -11  400.00   12.80   0
   2  15 -11   28.33   11.14   0
  -2  15 -11   18.11   11.54   0
  -3  15 -11  278.63   13.00   0
   3  15 -11  258.10    9.45   0
   4  15 -11  140.49    8.97   0
  -4  15 -11  155.83    9.75   0
  -5  15 -11   44.14    9.29   0
   5  15 -11   35.26    8.65   0
  -6  15 -11  162.41   10.16   0
   6  15  11  157.96   19.35   0
   6  15  11  164.01   18.86   0
   6  15 -11  177.49    9.60   0
  -7  15 -11   -6.24   13.52   0
   7  15  11   -3.61   14.42   0
   7 -15  11    8.65    9.75   0
   7  15 -11    5.79   12.89   0
   0  16 -11  158.08   12.90   0
   1  16 -11   29.07    8.31   0
  -1  16 -11   15.57    8.94   0
   2  16 -11   24.89   12.05   0
  -2  16 -11   40.70    9.07   0
  -3  16 -11   82.88    9.34   0
   3  16 -11   84.82    8.95   0
  -4  16 -11    4.48   13.32   0
   4  16 -11    4.94    8.89   0
  -5  16 -11  244.45   10.60   0
   5  16 -11  257.58    9.88   0
  -6  16 -11    4.65    9.88   0
   6  16  11    5.03   21.25   0
   6  16  11    6.43   20.73   0
   6  16 -11   -0.26    9.35   0
   1  17 -11  380.57   10.79   0
  -1  17 -11  389.16   10.63   0
   2  17 -11   23.05   13.37   0
  -2  17 -11   19.21   13.64   0
  -3  17 -11  275.83   10.78   0
   3  17 -11  221.33   10.07   0
  -4  17 -11   51.65   10.29   0
   4  17 -11   42.70    9.53   0
   5  17 -11   44.75    9.81   0
  -5  17 -11   65.09   14.62   0
   0  18 -11   64.92   10.19   0
   1  18 -11   23.56    9.95   0
  -1  18 -11   25.79   13.83   0
   2  18 -11   72.94   13.67   0
  -2  18 -11   71.71   10.31   0
   0   0 -12 2551.47   21.96   0
   1   0 -12   43.33    9.96   0
  -1   0 -12   49.69   11.02   0
   2   0 -12 3210.31   21.71   0
  -2   0 -12 3373.57   24.76   0
   3   0 -12  325.81   11.58   0
   3   0  12  368.95   12.58   0
  -3   0 -12  336.75   12.55   0
   4   0  12  571.70   11.01   0
  -4   0 -12  556.99   13.23   0
   5   0  12   21.93    7.70   0
  -5   0 -12   37.19   10.47   0
   6   0  12   35.40   10.68   0
  -6   0 -12   29.31   10.58   0
   7   0  12    3.63    7.88   0
  -7   0 -12   -3.49   10.82   0
   8   0  12  436.44   10.13   0
   9   0  12   13.30   11.66   0
  10   0  12  719.70   14.62   0
  11   0  12    8.80    9.06   0
  12   0  12  554.42   15.79   0
   1  -1 -12  205.44   11.47   0
  -1  -1 -12  199.02    9.39   0
   1   1 -12  205.77    8.71   0
  -1   1 -12  225.43    9.07   0
  -2  -1 -12    2.04    7.20   0
   2   1 -12   14.80    9.92   0
  -2   1 -12   16.98   10.76   0
   2  -1 -12   -1.83    9.49   0
  -3   1 -12   91.03   11.08   0
   3   1  12   90.56   10.90   0
   3  -1  12   99.39    7.97   0
   3  -1 -12   98.96   10.19   0
   3   1 -12   84.83    7.88   0
  -3  -1 -12   95.54    8.58   0
   4  -1  12  108.96   11.04   0
  -4  -1 -12  110.78    8.41   0
  -4   1 -12  119.93   11.02   0
   4   1  12  109.86    8.48   0
   5   1  12   10.72    7.74   0
  -5  -1 -12   11.51   10.55   0
   5  -1  12   18.67    7.58   0
  -5   1 -12    4.40   10.41   0
   6   1  12   20.65   10.65   0
   6  -1  12   -6.06    7.57   0
  -6   1 -12    1.29    7.48   0
  -6  -1 -12    5.66    7.54   0
   7  -1  12   -9.94   10.75   0
  -7   1 -12    7.29    7.59   0
   7   1  12   -0.27    7.66   0
   8  -1  12   17.74   10.94   0
  -8   1 -12    9.32    8.01   0
   8   1  12    4.05    8.11   0
   9   1  12   -1.44   11.64   0
   9  -1  12   10.17    8.16   0
  10   1  12   -3.85   11.92   0
  10  -1  12   -9.80    8.59   0
  11   1  12   -8.70    9.00   0
  11  -1  12   -2.98    9.07   0
  12  -1 -12   -0.54    9.13   0
  12   1  12   15.20   13.60   0
  12  -1  12    7.66   13.43   0
   0   2 -12 2443.39   19.72   0
   0  -2 -12 2382.57   25.58   0
  -1  -2 -12    6.69   10.76   0
   1   2 -12   17.24    6.53   0
  -1   2 -12   10.14    6.83   0
   1  -2 -12   11.38   10.38   0
   2   2 -12 1677.98   14.95   0
  -2   2 -12 1730.03   16.04   0
   2  -2 -12 1738.48   20.38   0
  -2  -2 -12 1698.23   20.64   0
   3  -2  12   10.13   10.36   0
   3  -2 -12    0.83    9.54   0
  -3   2 -12   -2.78    7.35   0
   3   2  12    6.08   10.40   0
   3   2 -12    3.91    6.86   0
  -3  -2 -12    8.83   10.57   0
  -4   2 -12  408.98    9.76   0
   4  -2  12  446.15   12.25   0
  -4  -2 -12  404.47   12.91   0
   4   2  12  448.15   13.61   0
   5   2  12   34.28    7.47   0
  -5  -2 -12   37.71   10.67   0
   5  -2  12   36.05    7.31   0
  -5   2 -12   25.99    7.61   0
   6   2  12    7.56   10.65   0
   6  -2  12   -0.26    7.58   0
  -6   2 -12    4.44    7.19   0
   7  -2  12   -1.54   10.77   0
  -7   2 -12    4.08    7.36   0
   7   2  12    7.75   10.92   0
   8  -2  12  348.57   12.51   0
  -8   2 -12  322.66    9.34   0
   8   2  12  344.61   12.85   0
  -9   2 -12    7.52   11.56   0
   9   2  12    1.03   11.84   0
   9  -2  12    3.36    8.23   0
  10   2  12  679.54   14.74   0
  10  -2  12  738.16   11.42   0
  11  -2 -12   11.58   12.03   0
  11   2  12   12.25   12.85   0
  11  -2  12    9.64   12.88   0
  12   2  12  481.34   11.69   0
  12  -2 -12  437.39   11.55   0
  12  -2  12  469.18   11.36   0
   1  -3 -12   14.39   11.02   0
   1   3 -12   12.56    9.83   0
  -1   3 -12    6.80   10.08   0
  -1  -3 -12   12.65   10.85   0
   2  -3 -12    5.53    9.67   0
   2   3 -12   -7.20    9.91   0
  -2  -3 -12   -0.89   10.61   0
  -2   3 -12   13.79   10.43   0
  -3   3 -12   -2.80    7.33   0
   3   3  12    2.89   10.14   0
   3   3 -12   -6.84    6.87   0
  -3  -3 -12   -1.88    7.11   0
   3  -3 -12    1.43    9.33   0
   3  -3  12    6.25   10.23   0
  -4   3 -12   24.34    7.47   0
   4  -3  12   22.02   10.26   0
   4   3  12   15.94    7.71   0
   5   3  12   31.42    7.81   0
  -5   3 -12   28.88    7.56   0
   5  -3  12   22.35    7.71   0
   6   3  12   -1.04   10.60   0
   6  -3  12   -2.50    7.72   0
  -6   3 -12    6.83   10.39   0
   7  -3  12    7.45    7.73   0
  -7   3 -12   18.28    7.65   0
   7   3  12   21.75   10.97   0
   8  -3  12   -3.27    7.91   0
  -8   3 -12    0.66    7.69   0
   8   3  12    3.08   11.43   0
   9  -3  12    2.79   11.47   0
   9  -3 -12   12.45   10.66   0
  -9   3 -12   11.50    8.00   0
   9   3  12    2.97    8.39   0
  10  -3  12    9.13   11.92   0
  10   3  12   16.53    8.59   0
  10  -3 -12   19.14   11.84   0
  11   3  12   13.86   13.03   0
  11  -3 -12    4.21    8.36   0
  11  -3  12    0.84   12.86   0
  12   3  12   -2.97    9.71   0
  12  -3 -12   -8.07   12.86   0
  12  -3  12   -0.81    9.37   0
   0   4 -12 2390.13   18.22   0
   0  -4 -12 2335.69   36.49   0
   1  -4 -12   40.95   14.27   0
  -1  -4 -12   37.72   13.35   0
   1   4 -12   40.31    7.31   0
  -1   4 -12   32.89   10.32   0
   2   4 -12 1044.03   13.81   0
  -2   4 -12 1040.81   12.35   0
   2  -4 -12 1041.14   23.39   0
   3  -4 -12   12.73    9.92   0
   3   4  12   18.76   10.50   0
  -3   4 -12   22.24   10.55   0
   3   4 -12   20.43    9.51   0
   3  -4  12   18.98    7.28   0
   4  -4  12  457.29   11.94   0
  -4   4 -12  466.84   12.17   0
   4   4  12  444.52   14.13   0
  -5   4 -12    7.27   10.19   0
   5  -4  12   11.01    7.38   0
   5   4  12    0.36    7.55   0
   6  -4  12   14.57   10.50   0
  -6   4 -12    1.93    7.14   0
   6   4  12    5.41    7.68   0
   7  -4  12   16.54    7.98   0
   7  -4 -12   13.27    7.41   0
  -7   4 -12   18.31    7.78   0
   7   4  12   28.32   11.17   0
   8  -4  12  211.19   12.01   0
   8  -4 -12  189.31   11.80   0
   8   4  12  206.44   12.49   0
  -8   4 -12  189.97   11.61   0
   9  -4  12   21.69    8.06   0
   9   4  12   13.09    8.38   0
  -9   4 -12   35.68    8.20   0
  10  -4  12  412.40   13.50   0
  10   4  12  404.23   11.01   0
 -10   4 -12  392.23   10.39   0
  10  -4 -12  383.48   13.63   0
  11  -4  12   58.86    9.17   0
  11   4  12   52.54   13.54   0
  11  -4 -12   56.58    9.20   0
  12   4  12  492.73   12.42   0
  12  -4 -12  478.88   15.42   0
  12  -4  12  505.26   11.80   0
   1   5 -12   71.16    7.27   0
  -1   5 -12   77.52   10.33   0
   2   5 -12   23.13    6.96   0
  -2   5 -12   27.46    7.03   0
   3   5 -12    7.53    6.48   0
  -3   5 -12   13.80    7.15   0
   3  -5 -12    3.37   11.99   0
   3  -5  12   19.05   10.07   0
   3  -5 -12    2.73   12.18   0
   3   5  12    2.91   10.15   0
   4  -5  12  185.07    8.26   0
  -4   5 -12  192.47    8.38   0
   4  -5 -12  182.24   12.17   0
   4   5 -12  198.71   10.24   0
   4  -5 -12  187.30   11.76   0
   4   5  12  193.13   12.13   0
  -5   5 -12   33.08    7.27   0
   5   5  12   36.89   11.00   0
   5  -5  12   39.06    7.45   0
   5  -5 -12   28.15   10.00   0
   6  -5 -12   72.57    7.94   0
   6   5  12   75.98    8.27   0
  -6   5 -12   87.48   10.49   0
   6  -5  12   77.20   10.90   0
   7  -5 -12    7.50   10.56   0
   7  -5  12   -4.73   10.80   0
   7   5  12   17.71   11.16   0
  -7   5 -12   18.52    7.68   0
   8  -5  12   52.96   11.53   0
   8   5  12   58.09   11.79   0
   8  -5 -12   51.21   11.20   0
  -8   5 -12   49.58    8.17   0
   9  -5  12   -4.41    8.50   0
   9   5  12    7.37    8.53   0
  -9   5 -12    2.72    8.37   0
   9  -5 -12   -4.03   11.51   0
  10  -5  12    9.52    8.80   0
  10   5  12    7.84    8.97   0
 -10   5 -12   10.79   12.24   0
  11  -5  12   19.38    9.24   0
  11   5  12    4.07   13.42   0
 -11   5 -12    5.11    9.02   0
  11  -5 -12    1.15    9.17   0
  12  -5  12   26.14   13.92   0
  12   5  12   34.32   14.32   0
  12  -5 -12    9.37   10.10   0
   0   6 -12 2481.17   15.97   0
   1   6 -12   -5.68    6.82   0
  -1   6 -12   -8.12    6.98   0
   2   6 -12 1251.93   12.18   0
  -2   6 -12 1259.37   12.61   0
   3   6 -12    5.67    9.46   0
  -3   6 -12    9.31    7.43   0
   4  -6 -12  488.09   20.15   0
   4  -6 -12  490.12   20.02   0
  -4   6 -12  500.16    9.77   0
   4  -6  12  478.95    9.58   0
   4   6 -12  474.56    9.08   0
   4   6  12  484.28   15.21   0
  -5   6 -12   66.08    7.61   0
   5   6  12   64.72   11.39   0
   5  -6  12   73.51   10.78   0
   5  -6 -12   63.88   13.58   0
   6  -6  12   11.34    7.89   0
   6  -6 -12   14.23   10.50   0
   6   6  12    4.69   10.99   0
  -6   6 -12    8.55    7.61   0
   7   6  12   11.67   11.28   0
   7  -6  12    7.49   11.15   0
   7  -6 -12   16.45   11.08   0
  -7   6 -12   17.88   11.33   0
   8   6  12  233.72   13.08   0
   8  -6  12  225.27    9.07   0
  -8   6 -12  209.61   12.18   0
   8  -6 -12  227.28   12.92   0
   9   6  12    5.09    8.72   0
   9  -6  12    1.78   11.60   0
  -9   6 -12   -4.28   11.37   0
   9  -6 -12   10.97   11.88   0
  10  -6  12  554.76   11.16   0
  10   6  12  579.42   12.51   0
 -10   6 -12  556.19   11.18   0
  10  -6 -12  561.06   15.29   0
  11  -6  12   11.11   12.98   0
  11   6  12    5.60   13.37   0
 -11   6 -12    5.11    9.11   0
  12  -6  12  383.02   11.62   0
  12   6  12  378.02   16.36   0
  12  -6 -12  348.00   12.54   0
  -1   7 -12    9.80    9.94   0
   1   7 -12   12.70    6.75   0
   2   7 -12   44.22    9.94   0
  -2   7 -12   22.53    9.93   0
  -3   7 -12    6.74   10.44   0
   3   7 -12   14.69    6.76   0
  -4   7 -12   63.62    7.67   0
   4   7 -12   68.46    7.43   0
   4   7  12   74.40   11.98   0
   4  -7  12   74.14    7.78   0
   5  -7  12    0.15   10.77   0
   5   7  12   -0.07   10.83   0
  -5   7 -12   -9.92    7.38   0
   5  -7 -12   -1.15   14.25   0
  -6   7 -12  161.22    8.26   0
   6  -7 -12  168.53   15.45   0
   6  -7  12  159.89    8.85   0
   6   7  12  175.91   12.74   0
   7  -7 -12   18.19   11.68   0
   7   7  12    7.19   11.66   0
  -7   7 -12    1.83   10.91   0
   7  -7  12    8.43    8.18   0
   8   7  12   31.29   12.04   0
   8  -7  12   28.19    8.23   0
  -8   7 -12   34.62   11.55   0
   8  -7 -12   31.14   11.94   0
   9   7  12    8.49    8.72   0
   9  -7  12   -6.88    8.16   0
  -9   7 -12   -4.18   11.81   0
   9  -7 -12    3.74    8.81   0
  10   7  12   -3.25    8.80   0
  10  -7  12    6.97   12.25   0
 -10   7 -12  -14.41    8.66   0
  10  -7 -12    5.61   13.29   0
  11   7  12   57.68   14.11   0
  11  -7  12   41.97    9.44   0
 -11   7 -12   47.81    9.61   0
  11  -7 -12   63.90   14.10   0
   0   8 -12 1183.70   11.79   0
  -1   8 -12   36.55   10.05   0
   1   8 -12   28.36    7.22   0
   2   8 -12 1548.51   12.67   0
  -2   8 -12 1538.19   13.26   0
  -3   8 -12   81.93    7.87   0
   3   8 -12   91.85   10.15   0
  -4   8 -12  446.94   12.49   0
   4   8  12  473.63   20.97   0
   4  -8  12  467.60    9.60   0
   4   8 -12  450.85   11.49   0
   5   8 -12   28.79    7.26   0
   5   8  12   23.57   13.86   0
  -5   8 -12   27.85    7.67   0
   5  -8 -12   23.74   18.40   0
   5  -8  12   35.71   10.85   0
  -6   8 -12   23.44    7.61   0
   6  -8  12   22.19    7.93   0
   6  -8 -12   11.62   15.07   0
   6   8  12   14.86   11.63   0
   7  -8  12   11.32    7.84   0
   7  -8 -12    5.32   12.63   0
   7   8  12    0.77   11.95   0
  -7   8 -12   36.06   10.98   0
   8  -8 -12  271.55   14.69   0
   8   8  12  277.52   13.74   0
  -8   8 -12  241.63   12.25   0
   8  -8  12  304.82   12.77   0
   9  -8 -12    0.16   12.87   0
   9   8  12    4.29    8.98   0
   9  -8  12    7.67    8.76   0
  -9   8 -12   24.59   12.16   0
  10  -8 -12  496.26   16.71   0
  10   8  12  504.02   15.75   0
  10  -8  12  467.92   11.36   0
 -10   8 -12  483.93   10.85   0
  11  -8 -12   13.07   14.29   0
  11   8  12   11.37   10.39   0
  11  -8  12   14.95    9.06   0
 -11   8 -12    7.79    9.58   0
  -1   9 -12    6.74   10.19   0
   1   9 -12    9.30    9.99   0
   2   9 -12  143.99   10.49   0
  -2   9 -12  136.81    8.23   0
   3   9 -12   15.91    7.12   0
  -3   9 -12   13.91   10.73   0
  -4   9 -12   56.33    8.00   0
   4   9 -12   55.24   10.16   0
   4  -9  12   55.44    8.10   0
   5   9  12    7.80   14.25   0
  -5   9 -12    8.32   11.09   0
   5   9 -12   12.52    7.13   0
   5  -9  12    6.91    8.05   0
  -6   9 -12   89.91   11.46   0
   6  -9 -12   99.36   15.93   0
   6   9  12  103.17   14.92   0
   6  -9  12  105.89   11.77   0
   7  -9  12   16.51   11.45   0
   7   9  12    3.88   12.04   0
   7  -9 -12    0.27   12.60   0
  -7   9 -12    3.97    8.11   0
   8  -9  12   25.36    8.33   0
   8   9  12   35.48   12.78   0
   8  -9 -12   46.44   13.66   0
  -8   9 -12   30.96    8.63   0
   9   9  12    9.33   13.12   0
   9  -9 -12   10.46   14.06   0
  -9   9 -12    6.64   12.55   0
   9  -9  12   10.85   12.81   0
  10   9  12   -4.57   13.88   0
  10  -9 -12   -2.07   14.39   0
  10  -9  12   10.33    9.11   0
 -10   9 -12    5.62   13.03   0
  11   9  12    5.20   14.62   0
  11  -9 -12   11.66   10.88   0
 -11   9 -12   10.61    9.52   0
  11  -9  12   12.51   13.79   0
   0  10 -12 1571.92   12.92   0
  -1  10 -12   19.08   10.48   0
   1  10 -12   13.32    6.99   0
  -2  10 -12 1066.86   11.53   0
   2  10 -12 1027.68   11.19   0
   3  10 -12    1.97    7.08   0
  -3  10 -12    0.80   10.85   0
   4  10 -12  156.02   10.89   0
  -4  10 -12  154.72   11.79   0
   5  10  12    4.11   14.23   0
  -5  10 -12    6.78    7.91   0
   5 -10  12   12.33    8.15   0
   5  10 -12    2.86    7.61   0
  -6  10 -12   -1.37    8.25   0
   6 -10  12   -3.41    8.20   0
   6  10  12    0.52   12.12   0
   7 -10 -12   11.74   15.21   0
   7  10  12    7.75   12.78   0
   7 -10  12   -1.85    8.46   0
  -7  10 -12   -4.49    8.49   0
   8 -10  12  208.89    9.46   0
   8  10  12  213.04   14.48   0
   8 -10 -12  204.55   15.26   0
  -8  10 -12  207.35    9.62   0
   9 -10  12   10.55    8.74   0
   9  10  12    5.46   13.44   0
   9 -10 -12    4.97   14.38   0
  -9  10 -12   -1.73    8.89   0
  10  10  12  265.01   12.15   0
  10 -10 -12  277.27   16.67   0
 -10  10 -12  315.92   14.26   0
  10 -10  12  312.48   14.73   0
   1  11 -12    3.39   10.40   0
  -1  11 -12   -6.98    7.55   0
  -2  11 -12   28.66    7.80   0
   2  11 -12   46.27   10.72   0
   3  11 -12  -14.27    7.63   0
  -3  11 -12   12.78    8.03   0
  -4  11 -12  156.81   11.72   0
   4  11 -12  168.55    8.28   0
  -5  11 -12   35.33   11.26   0
   5 -11  12   11.34    8.17   0
   5  11 -12    4.18    7.65   0
   5  11  12   12.25   19.40   0
  -6  11 -12  102.37   12.06   0
   6  11 -12   97.88    8.17   0
   6  11  12  106.77   13.32   0
   6 -11  12  105.55    8.84   0
  -7  11 -12  -11.24   12.15   0
   7 -11 -12   10.51   17.36   0
   7  11  12    9.30   12.88   0
   7 -11  12   15.57    8.47   0
   8 -11 -12   68.84   14.27   0
   8  11  12   71.27   13.99   0
   8 -11  12   85.96   12.73   0
  -8  11 -12   92.83   12.87   0
   9 -11  12    7.23    9.30   0
   9  11  12    7.16   14.19   0
  -9  11 -12   10.90   13.22   0
   9 -11 -12   -2.73   14.09   0
  10 -11  12   -0.74    9.97   0
  10  11  12   19.27   14.78   0
 -10  11 -12   24.49    9.84   0
  10 -11 -12   10.08   15.67   0
   0  12 -12  890.45   11.25   0
   1  12 -12   23.92    7.74   0
  -1  12 -12   12.18    7.77   0
  -2  12 -12  682.07   10.74   0
   2  12 -12  658.62   10.23   0
   3  12 -12   -5.09   10.74   0
  -3  12 -12    5.77    7.71   0
  -4  12 -12  224.59    9.42   0
   4  12 -12  237.67    8.51   0
   5  12 -12    2.28    7.90   0
  -5  12 -12    6.26   11.76   0
  -6  12 -12   -7.01   12.62   0
   6 -12  12   16.09    8.78   0
   6  12  12    9.27   16.13   0
   6  12 -12   14.12    8.18   0
  -7  12 -12   -2.05    8.97   0
   7  12 -12    7.75    8.38   0
   7  12  12    7.33   13.36   0
   7 -12  12   -1.02   12.80   0
   8 -12 -12   98.47   17.27   0
   8  12  12   93.71   14.97   0
  -8  12 -12   91.12    9.41   0
   8 -12  12   97.44    9.44   0
   9  12  12   -1.15   14.41   0
   9 -12 -12    4.43   14.88   0
   9 -12  12    5.15   13.79   0
  -9  12 -12    8.53    9.65   0
   1  13 -12   -9.55   11.37   0
  -1  13 -12    3.47   10.86   0
   2  13 -12   48.90    8.13   0
  -2  13 -12   43.75   11.87   0
   3  13 -12   11.50   11.24   0
  -3  13 -12   12.07   11.98   0
   4  13 -12  189.12    8.44   0
  -4  13 -12  160.95    9.28   0
  -5  13 -12    7.01    8.99   0
   5  13 -12   20.60    8.19   0
  -6  13 -12  122.85    9.33   0
   6  13 -12  111.91    8.82   0
   6  13  12  118.97   17.52   0
   6  13  12  112.96   18.56   0
  -7  13 -12  -13.72    9.60   0
   7  13 -12   -1.11    8.70   0
   7 -13  12   12.31   12.86   0
   7  13  12    7.12   17.29   0
   8 -13  12   80.55    9.99   0
   8  13  12   72.45   15.30   0
  -8  13 -12   69.51   10.03   0
   0  14 -12  598.14   10.42   0
   1  14 -12   20.29   11.71   0
  -1  14 -12   19.72    7.95   0
   2  14 -12  488.92    9.99   0
  -2  14 -12  482.06   13.11   0
  -3  14 -12   -5.60   12.37   0
   3  14 -12   13.75   11.65   0
   4  14 -12  186.14    9.24   0
  -4  14 -12  173.42   13.25   0
  -5  14 -12    9.25    8.83   0
   5  14 -12   13.87    8.49   0
  -6  14 -12    8.38    9.50   0
   6  14 -12    7.80    8.84   0
  -7  14 -12    3.50    9.82   0
   7 -14  12    3.90    9.67   0
   7  14  12    3.79   19.06   0
   7  14 -12    3.05   12.99   0
   1  15 -12   18.19    8.71   0
  -1  15 -12   20.93    8.61   0
   2  15 -12   98.26   11.98   0
  -2  15 -12   93.50    9.34   0
  -3  15 -12   -1.63    8.99   0
   3  15 -12   13.20    8.39   0
  -4  15 -12  226.99   13.99   0
   4  15 -12  214.83    9.67   0
  -5  15 -12    7.32   13.82   0
   5  15 -12    0.04    8.78   0
  -6  15 -12  239.22   10.96   0
   6  15 -12  214.98   10.16   0
   0  16 -12  699.62   11.59   0
   1  16 -12   12.38    8.93   0
  -1  16 -12   -8.35    9.10   0
   2  16 -12  366.29   14.24   0
  -2  16 -12  380.95   14.32   0
  -3  16 -12  -12.00    9.52   0
   3  16 -12    3.66    9.20   0
  -4  16 -12  114.99   10.44   0
   4  16 -12  123.53   10.03   0
   5  16 -12    4.43    9.32   0
  -5  16 -12   24.31   14.37   0
   1  17 -12   -3.22   13.55   0
  -1  17 -12   -0.56   13.72   0
   2  17 -12   71.55    9.89   0
  -2  17 -12   69.26   10.23   0
   3  17 -12    2.61    9.72   0
  -3  17 -12    9.00   14.41   0
  -1  -1 -13 1588.89   19.73   0
   1   1 -13 1642.90   17.36   0
  -1   1 -13 1590.39   16.07   0
   1  -1 -13 1611.01   19.00   0
  -2  -1 -13    9.40   10.37   0
  -2   1 -13    5.70   10.52   0
   2  -1 -13    9.03    9.80   0
   2   1 -13    4.44    6.99   0
  -3   1 -13  701.61   11.73   0
   3   1  13  763.06   14.65   0
   3  -1 -13  708.71   12.11   0
   3  -1  13  741.86   14.10   0
  -3  -1 -13  711.45   14.97   0
   3   1 -13  717.01   13.12   0
   4  -1  13   91.96   10.88   0
   4   1 -13   82.70    7.56   0
  -4  -1 -13   88.72   11.01   0
   4  -1 -13   84.78   10.05   0
   4   1  13  100.77   11.20   0
  -4   1 -13   81.00    8.09   0
   5  -1  13   82.19   10.95   0
  -5  -1 -13   74.08    8.25   0
  -5   1 -13   60.91    8.08   0
   5   1  13   77.09    8.14   0
   6   1  13  392.83   12.98   0
  -6  -1 -13  343.89   10.18   0
  -6   1 -13  360.69    9.89   0
   6  -1  13  400.38   12.74   0
   7   1  13  106.54    8.59   0
   7  -1  13   93.20    8.31   0
  -7   1 -13  100.36   11.54   0
   8   1  13  221.52    9.50   0
   8  -1  13  208.74    9.55   0
  -8   1 -13  194.86    9.49   0
   9  -1  13  499.51   13.83   0
   9   1  13  497.43   14.04   0
  10  -1  13   60.22   12.49   0
  10   1  13   48.69    9.00   0
  11   1  13  452.69   14.87   0
  11  -1  13  471.64   14.85   0
  12  -1 -13   20.08    9.46   0
  12   1  13   -0.10    9.97   0
  12  -1  13   -7.69    9.92   0
   0  -2 -13  521.63   15.13   0
   0   2 -13  521.55   10.34   0
  -1  -2 -13   10.41   10.61   0
   1   2 -13   -4.21    6.89   0
  -1   2 -13    7.89    7.47   0
   1  -2 -13    2.56   10.26   0
   2  -2 -13    8.18    9.82   0
  -2   2 -13   -1.38    7.22   0
  -2  -2 -13    3.51   10.86   0
   2   2 -13   -0.19    6.60   0
  -3   2 -13    0.22   10.33   0
   3  -2 -13   -0.04    9.48   0
   3   2  13   -0.90    7.23   0
   3  -2  13    2.74    7.30   0
  -3  -2 -13    2.97   10.63   0
   3   2 -13   -6.41    9.40   0
  -4   2 -13   14.62   10.36   0
   4  -2  13   -0.92    7.48   0
  -4  -2 -13    8.94   10.62   0
   4   2 -13    6.09    9.65   0
   4   2  13   -6.69   10.68   0
   4  -2 -13    4.17    7.03   0
   5  -2  13   -7.72   10.83   0
  -5  -2 -13    2.06   10.95   0
   5   2  13    6.28   10.58   0
  -5   2 -13   -2.63   10.52   0
   6   2  13   -2.28    7.90   0
  -6   2 -13   11.74    7.78   0
   6  -2  13   10.83   11.02   0
   7   2  13   30.02    8.25   0
   7  -2  13   35.38    7.93   0
  -7   2 -13   37.68    8.28   0
   8  -2  13    6.01    8.17   0
  -8   2 -13   -2.50    7.96   0
   8   2  13    1.25    8.45   0
   9  -2  13    8.61   11.91   0
  -9   2 -13    3.80   11.82   0
   9   2  13   17.12    8.43   0
  10  -2  13   17.79   12.51   0
  10   2  13    6.63    8.94   0
  11  -2  13   15.47   13.29   0
  11  -2 -13    2.71   12.53   0
  11   2  13   12.49   12.64   0
  12  -2 -13   20.23   14.18   0
  12   2  13   28.20   10.21   0
  12  -2  13   22.71   10.13   0
   1   3 -13 1607.33   16.37   0
   1  -3 -13 1592.66   23.49   0
  -1   3 -13 1579.72   16.34   0
  -1  -3 -13 1555.80   22.37   0
  -2   3 -13  335.64   11.83   0
  -2  -3 -13  316.27   13.19   0
   2   3 -13  312.03    8.91   0
   2  -3 -13  316.33   13.30   0
  -3   3 -13  664.27   13.43   0
  -3  -3 -13  601.53   14.58   0
   3   3 -13  663.54   12.59   0
   3  -3 -13  642.16   14.88   0
  -4   3 -13  410.26   12.34   0
   4  -3  13  436.28   12.46   0
   4  -3 -13  425.61   12.93   0
   4   3 -13  424.99   11.60   0
   4   3  13  447.05   13.56   0
   5  -3  13   30.32   10.84   0
   5   3  13   18.31    7.74   0
  -5   3 -13   25.20   10.71   0
   6   3  13  318.31   10.26   0
  -6   3 -13  295.92    9.23   0
   6  -3  13  324.94   12.41   0
   7   3  13  139.12    8.95   0
   7  -3  13  145.79    8.62   0
  -7   3 -13  144.62    8.50   0
   8  -3  13  254.92   12.27   0
  -8   3 -13  210.35    9.29   0
   8   3  13  222.01    9.76   0
   9  -3  13  320.52    9.72   0
  -9   3 -13  278.16    9.65   0
   9   3  13  295.68   13.64   0
  10  -3  13  115.63   13.11   0
  10  -3 -13  124.26   12.50   0
  10   3  13  131.26    9.62   0
  11  -3  13  417.25   14.65   0
  11  -3 -13  373.70   11.04   0
  11   3  13  378.10   14.72   0
  12  -3  13   16.02    9.94   0
  12  -3 -13   24.36   10.15   0
  12   3  13   19.18   10.24   0
   0   4 -13   -1.12    7.19   0
   0  -4 -13    1.17   12.47   0
   1  -4 -13   10.14   15.34   0
   1   4 -13    6.72    7.21   0
  -1  -4 -13    7.74   12.73   0
  -1   4 -13    0.68   10.12   0
   2   4 -13   -0.68    9.93   0
  -2   4 -13   -0.76    7.41   0
   2  -4 -13   -1.04   13.00   0
  -3   4 -13   35.05    7.34   0
   3  -4 -13   35.65   10.49   0
   3   4 -13   41.02    9.91   0
   4  -4 -13    6.02    9.77   0
  -4   4 -13    4.47    7.38   0
   4   4  13   10.63   10.61   0
   4   4 -13    8.45    6.82   0
   4  -4  13   11.49   10.04   0
   5   4  13   38.90   11.00   0
   5  -4  13   61.08   10.63   0
  -5   4 -13   28.97    7.74   0
   6  -4  13   25.70   11.06   0
   6   4  13   24.79   11.84   0
  -6   4 -13   10.58    7.89   0
   7   4  13   10.38   11.46   0
   7  -4 -13   11.80    7.78   0
  -7   4 -13    5.95   11.45   0
   7  -4  13   20.67   11.30   0
   8  -4 -13   14.12   11.33   0
   8  -4  13  -20.61   11.71   0
  -8   4 -13   -0.62   11.61   0
   8   4  13   -0.83    8.24   0
   9  -4  13   13.60    8.65   0
   9  -4 -13    9.73    8.53   0
  -9   4 -13   -8.00    8.42   0
   9   4  13   13.32   12.49   0
  10  -4  13    5.21    8.92   0
 -10   4 -13   -3.31    8.81   0
  10   4  13   -0.04    9.21   0
  11  -4  13    2.53    9.26   0
  11   4  13   16.44   13.63   0
  11  -4 -13    7.16    9.57   0
   1   5 -13 1008.21   13.93   0
  -1   5 -13 1024.94   11.88   0
   2   5 -13  224.82   10.68   0
  -2   5 -13  197.83    8.27   0
  -3   5 -13  645.57   10.73   0
   3   5 -13  630.96    9.89   0
   3  -5 -13  638.11   24.00   0
   3  -5 -13  650.66   24.52   0
  -4   5 -13  400.67    9.71   0
   4  -5 -13  438.16   16.83   0
   4  -5 -13  421.03   16.96   0
   4   5  13  441.24   14.30   0
   4   5 -13  445.46   11.59   0
   4  -5  13  440.55    9.79   0
  -5   5 -13  106.92   10.70   0
   5  -5 -13   91.02   11.62   0
   5   5  13  100.07   11.92   0
   5  -5  13  105.87    8.30   0
   6   5  13  173.83   12.39   0
   6  -5  13  184.40   11.96   0
   6  -5 -13  155.05   11.98   0
  -6   5 -13  159.11    8.44   0
   7  -5 -13   66.51    8.41   0
  -7   5 -13   69.00    8.26   0
   7  -5  13   78.68   11.30   0
   7   5  13   63.57   12.06   0
   8  -5 -13  107.81    8.89   0
   8  -5  13  133.60   12.06   0
  -8   5 -13   97.88    8.63   0
   8   5  13  118.76    9.00   0
   9  -5  13  367.75   10.17   0
  -9   5 -13  339.14   10.14   0
   9  -5 -13  346.51   10.99   0
   9   5  13  359.81   14.00   0
  10  -5  13   69.66    9.27   0
 -10   5 -13   60.77   13.05   0
  10   5  13   69.41   13.40   0
  10  -5 -13   64.75    9.31   0
  11  -5  13  420.79   11.45   0
 -11   5 -13  414.29   11.35   0
  11   5  13  406.20   15.80   0
   0   6 -13   88.69    7.34   0
   1   6 -13   32.91   10.08   0
  -1   6 -13   32.71    7.18   0
   2   6 -13    5.87    9.94   0
  -2   6 -13    1.64    7.36   0
  -3   6 -13   85.63    7.93   0
   3   6 -13   84.93    7.18   0
   4  -6 -13   21.43   18.65   0
  -4   6 -13   35.17   10.70   0
   4  -6 -13   21.13   17.18   0
   4   6  13   25.41   13.23   0
   4   6 -13   22.07    7.28   0
   4  -6  13   20.62    7.91   0
   5  -6  13   49.22    8.17   0
  -5   6 -13   54.26    7.99   0
   5   6 -13   30.82    7.50   0
   5  -6 -13   53.74   13.12   0
   5   6  13   56.62   11.70   0
   5  -6 -13   51.73   14.05   0
   6   6  13   28.96   11.69   0
   6  -6  13   35.77    7.87   0
   6  -6 -13   32.03   11.38   0
  -6   6 -13   25.27   11.13   0
   7  -6  13   30.88   11.59   0
   7  -6 -13   21.93   11.50   0
  -7   6 -13   43.28    8.10   0
   7   6  13   33.05   11.64   0
  -8   6 -13    3.88    8.14   0
   8   6  13    1.79   12.13   0
   8  -6  13   -1.77    8.29   0
   8  -6 -13    9.96   11.61   0
   9   6  13   24.33   13.09   0
   9  -6  13   22.81   12.50   0
  -9   6 -13    9.63   12.20   0
   9  -6 -13   19.52    9.01   0
  10  -6  13   30.96    9.20   0
  10   6  13   30.67   13.49   0
 -10   6 -13   44.79   12.73   0
  10  -6 -13   15.69   13.42   0
  11  -6  13   -5.99    9.46   0
 -11   6 -13    9.84    9.78   0
  11   6  13    8.39   14.57   0
  11  -6 -13    1.45   14.59   0
   1   7 -13 1337.18   14.40   0
  -1   7 -13 1302.74   12.53   0
  -2   7 -13    8.61   10.24   0
   2   7 -13    4.83    7.09   0
  -3   7 -13  521.40    9.99   0
   3   7 -13  493.43   11.62   0
  -4   7 -13  101.93    8.06   0
   4   7 -13  104.07   10.40   0
   4   7  13  111.43   14.84   0
   4  -7  13  110.73    8.09   0
  -5   7 -13   29.76    7.95   0
   5  -7  13   30.89    8.21   0
   5  -7 -13   27.89   17.88   0
   5   7 -13   15.44    7.18   0
   5   7  13   33.27   11.72   0
   5  -7 -13   28.65   15.42   0
  -6   7 -13  226.53   11.65   0
   6   7  13  234.87   12.95   0
   6  -7 -13  241.00   14.56   0
   6  -7  13  239.21    9.18   0
   7  -7 -13   61.24   12.43   0
   7  -7  13   54.24    8.35   0
   7   7  13   53.44    9.10   0
  -7   7 -13   51.37   11.53   0
   8   7  13  234.89   13.52   0
  -8   7 -13  220.84   12.61   0
   8  -7  13  232.00    9.49   0
   8  -7 -13  218.86   14.19   0
   9   7  13  346.35   14.33   0
  -9   7 -13  336.62   13.42   0
   9  -7  13  328.96   13.45   0
   9  -7 -13  322.08   15.07   0
  10   7  13   44.87   14.09   0
  10  -7  13   58.71   13.07   0
 -10   7 -13   38.41    9.33   0
  10  -7 -13   50.01   13.90   0
  11   7  13  315.86   12.36   0
 -11   7 -13  335.01   11.35   0
  11  -7  13  366.72   15.36   0
  11  -7 -13  330.63   12.97   0
   0   8 -13   43.82    7.41   0
   1   8 -13    7.04   10.10   0
  -1   8 -13   22.09   10.35   0
  -2   8 -13   33.49    7.50   0
   2   8 -13   32.71   10.10   0
   3   8 -13   27.15    7.06   0
  -3   8 -13   19.50   11.03   0
   4   8 -13    4.96   10.25   0
  -4   8 -13    6.58    7.75   0
  -5   8 -13  156.19   11.69   0
   5   8  13  154.33   13.10   0
   5   8 -13  159.29    8.25   0
   5  -8  13  148.89    9.01   0
  -6   8 -13    9.36   11.39   0
   6   8  13    9.44   11.90   0
   6  -8 -13    5.71   17.50   0
   6  -8  13   14.93    8.03   0
   7  -8 -13   54.33   16.29   0
   7  -8  13   49.61    8.61   0
   7   8  13   47.34   12.62   0
  -7   8 -13   41.50    8.38   0
   8  -8  13   17.94    8.34   0
   8  -8 -13    1.37   13.43   0
   8   8  13    5.18    8.94   0
  -8   8 -13  -10.17    8.43   0
   9  -8 -13    8.41   13.75   0
   9   8  13   18.76   13.43   0
  -9   8 -13   20.79   12.71   0
   9  -8  13   11.91    8.96   0
  10  -8 -13   -2.43   10.17   0
  10   8  13    3.01   10.33   0
 -10   8 -13   -1.83    9.52   0
  10  -8  13    9.39   13.56   0
   1   9 -13 1029.90   11.45   0
  -1   9 -13 1049.29   14.19   0
  -2   9 -13   34.27    7.64   0
   2   9 -13   30.90    7.68   0
   3   9 -13  544.49    9.75   0
  -3   9 -13  520.91   10.32   0
  -4   9 -13  151.12   11.94   0
   4   9 -13  138.49    8.19   0
  -5   9 -13   18.20    8.06   0
   5   9  13   11.81   14.91   0
   5  -9  13   18.02    8.34   0
   5   9 -13   22.06   10.49   0
  -6   9 -13  202.79    9.49   0
   6   9  13  234.76   16.79   0
   6  -9  13  261.67    9.54   0
   6   9 -13  226.26   11.55   0
   7  -9  13   88.51    9.10   0
   7   9  13   83.61   13.36   0
   7  -9 -13   77.37   17.08   0
  -7   9 -13   72.82    8.95   0
   8  -9  13  152.17   13.05   0
   8  -9 -13  153.73   18.44   0
   8   9  13  137.96   14.16   0
  -8   9 -13  127.66    9.23   0
   9  -9  13  200.57    9.98   0
   9  -9 -13  220.93   16.27   0
   9   9  13  200.97   14.99   0
  -9   9 -13  206.41   10.17   0
  10  -9 -13   64.33   15.92   0
  10   9  13   74.65   15.11   0
 -10   9 -13   87.54   13.79   0
  10  -9  13   55.68    9.91   0
   0  10 -13  104.77   10.95   0
   1  10 -13    9.31    7.44   0
  -1  10 -13   17.08   10.68   0
  -2  10 -13   20.55    7.68   0
   2  10 -13   25.55    7.67   0
   3  10 -13   75.76   10.80   0
  -3  10 -13   62.91    8.61   0
  -4  10 -13   -0.86    7.98   0
   4  10 -13   -6.22    7.65   0
  -5  10 -13   89.41   11.76   0
   5  10 -13   89.20   11.01   0
  -6  10 -13    5.50   11.84   0
   6  10  13    2.69   15.82   0
   6  10 -13   -1.63    7.90   0
   6 -10  13    4.89    8.61   0
   7 -10  13   58.61   12.53   0
   7  10  13   54.86   13.29   0
   7 -10 -13   55.16   20.79   0
  -7  10 -13   41.62   12.57   0
   8 -10 -13    1.71   17.13   0
   8  10  13    9.02   13.56   0
   8 -10  13   24.03   12.76   0
  -8  10 -13    4.49    9.12   0
   9 -10  13    3.82   13.15   0
   9  10  13    7.69   14.57   0
   9 -10 -13    8.75   15.12   0
  -9  10 -13   16.06    9.31   0
   1  11 -13  674.00   13.15   0
  -1  11 -13  688.12   13.54   0
   2  11 -13  168.30    8.44   0
  -2  11 -13  157.70    8.80   0
   3  11 -13  230.53    8.67   0
  -3  11 -13  240.27    9.21   0
  -4  11 -13   60.20    8.45   0
   4  11 -13   73.79   11.18   0
   5  11 -13  129.32   11.78   0
  -5  11 -13  125.72    9.00   0
  -6  11 -13  155.51    9.35   0
   6  11  13  139.81   20.12   0
   6  11 -13  140.71    8.98   0
   6 -11  13  160.24   13.02   0
   7  11 -13   54.48   12.03   0
   7 -11  13   45.94   12.84   0
   7  11  13   37.55   13.74   0
  -7  11 -13   39.43    9.26   0
   8  11  13   76.04   17.51   0
   8 -11 -13   82.86   17.73   0
  -8  11 -13   95.35    9.83   0
   8 -11  13   88.52    9.99   0
   9 -11 -13  245.69   17.39   0
   9  11  13  195.77   12.88   0
   9 -11  13  301.26   14.62   0
  -9  11 -13  251.28   14.55   0
   0  12 -13   15.68    8.10   0
   1  12 -13    6.57    8.08   0
  -1  12 -13   -1.92    8.20   0
   2  12 -13   34.74   11.28   0
  -2  12 -13   21.87    8.39   0
  -3  12 -13   84.59    8.87   0
   3  12 -13  126.05    8.26   0
   4  12 -13   52.50   11.51   0
  -4  12 -13   57.09    8.94   0
  -5  12 -13  105.10    9.48   0
   5  12 -13   98.44    8.74   0
  -6  12 -13   16.38   12.46   0
   6  12 -13    9.79    8.36   0
  -7  12 -13   75.18   13.29   0
   7  12 -13   74.87   12.56   0
   7 -12  13   73.35    9.68   0
   7  12  13   60.83   17.66   0
   8  12 -13    2.05    9.32   0
   8 -12  13    1.84    9.50   0
   8  12  13    4.41   14.75   0
  -8  12 -13   -3.41   13.49   0
   1  13 -13  509.09   13.15   0
  -1  13 -13  460.00   10.39   0
   2  13 -13   12.53    7.98   0
  -2  13 -13   13.36    8.44   0
  -3  13 -13  301.58   10.20   0
   3  13 -13  331.57   12.79   0
   4  13 -13  144.82   12.33   0
  -4  13 -13  144.57    9.66   0
  -5  13 -13    1.72   12.97   0
   5  13 -13    6.71    8.45   0
  -6  13 -13  130.55   13.90   0
   6  13 -13  156.70   12.74   0
  -7  13 -13   50.38    9.52   0
   7  13  13   33.67   18.30   0
   7 -13  13   45.29    9.43   0
   7  13 -13   48.53   12.96   0
   0  14 -13   71.37    8.86   0
   1  14 -13   16.93    8.56   0
  -1  14 -13   32.69   12.14   0
   2  14 -13   16.58    8.65   0
  -2  14 -13   19.14    9.01   0
  -3  14 -13  114.49    9.66   0
   3  14 -13  138.62   12.65   0
  -4  14 -13   17.38    9.50   0
   4  14 -13    3.93    8.85   0
  -5  14 -13  109.30   13.91   0
   5  14 -13  113.86    9.28   0
  -6  14 -13   -0.61   13.95   0
   6  14 -13   16.04   13.05   0
   1  15 -13  456.64   10.84   0
  -1  15 -13  438.05   10.98   0
   2  15 -13   43.23   12.91   0
  -2  15 -13   59.58   13.14   0
  -3  15 -13  180.00   14.02   0
   3  15 -13  158.23    9.72   0
  -4  15 -13  141.67   10.19   0
   4  15 -13  139.82    9.67   0
   5  15 -13   16.41    9.26   0
  -5  15 -13   -1.70   10.41   0
   0  16 -13   17.08    9.26   0
   1  16 -13    4.49   13.83   0
  -1  16 -13   43.68   13.76   0
   2  16 -13   15.09   13.60   0
  -2  16 -13    6.70    9.81   0
   3  16 -13   75.14    9.79   0
  -3  16 -13   83.15   14.49   0
   0   0 -14  559.81   13.82   0
  -1   0 -14   -1.95    7.79   0
   1   0 -14    0.75    7.33   0
  -2   0 -14  195.27    9.10   0
   2   0 -14  197.82   11.22   0
   3   0 -14   97.96   10.50   0
  -3   0 -14  107.55   11.31   0
   4   0 -14   65.50   10.30   0
  -4   0 -14   71.72   11.27   0
   4   0  14   78.78   10.93   0
   5   0 -14 1124.74   13.40   0
   5   0  14 1159.33   14.04   0
  -5   0 -14 1121.37   14.12   0
  -6   0 -14   16.10    8.22   0
   6   0  14   22.31   11.53   0
  -7   0 -14  587.96   11.57   0
   7   0  14  640.98   11.61   0
   8   0  14  130.32   12.60   0
   9   0  14  396.97   10.76   0
  10   0  14  100.84   13.25   0
  11   0  14   13.77    9.48   0
   1   1 -14   95.75   10.47   0
  -1  -1 -14   94.21   11.47   0
  -1   1 -14   91.85   11.33   0
   1  -1 -14   98.70   10.91   0
  -2   1 -14   20.04   10.89   0
   2  -1 -14   21.71   10.02   0
   2   1 -14    9.02   10.06   0
  -2  -1 -14   11.54   10.80   0
  -3   1 -14   21.80   10.75   0
   3   1 -14   15.94    9.99   0
  -3  -1 -14    9.36    7.60   0
   3  -1 -14   13.20   10.30   0
   4   1 -14   -0.86    7.05   0
  -4  -1 -14   12.02   10.92   0
   4  -1 -14    6.40    7.14   0
  -4   1 -14    2.59   11.04   0
   4   1  14    2.26   10.73   0
   4  -1  14    5.87    7.65   0
   5   1 -14    8.40    7.28   0
   5  -1 -14   -3.93   10.01   0
   5   1  14    8.18   11.05   0
  -5  -1 -14   10.74    7.84   0
   5  -1  14    4.40   11.32   0
  -5   1 -14   -8.80   11.18   0
   6  -1  14   42.97   11.57   0
  -6  -1 -14   37.72    8.38   0
  -6   1 -14   40.99   11.44   0
   6   1  14   43.79    8.20   0
   7   1  14    1.60    8.50   0
  -7   1 -14   11.58   11.47   0
   7  -1  14    5.14   11.64   0
   8   1  14    6.33    8.43   0
   8  -1  14    4.51   12.14   0
  -8   1 -14    7.72   12.00   0
   9   1  14    4.22    8.70   0
   9  -1  14    3.55    9.03   0
  10   1  14   -4.72    8.98   0
  10  -1  14    3.37   13.03   0
  11  -1  14    8.35    9.51   0
  11   1  14   11.60    9.77   0
   0  -2 -14  511.12   14.98   0
   0   2 -14  501.10   10.47   0
  -1  -2 -14   98.03   11.60   0
   1   2 -14  114.85    8.07   0
   1  -2 -14  104.32   11.46   0
  -1   2 -14  107.59   11.18   0
   2  -2 -14  435.01   13.37   0
  -2   2 -14  428.40   10.26   0
   2   2 -14  451.48   12.20   0
  -2  -2 -14  422.42   11.53   0
  -3   2 -14  720.99   14.12   0
   3   2 -14  702.05   11.16   0
   3  -2 -14  706.40   14.93   0
  -3  -2 -14  743.27   15.79   0
   4   2 -14   43.84    7.47   0
  -4  -2 -14   50.52   11.44   0
   4  -2  14   61.80   11.14   0
   4  -2 -14   46.02   10.60   0
  -4   2 -14   46.77   11.20   0
   4   2  14   56.35   11.16   0
   5   2 -14  827.76   13.68   0
   5  -2 -14  843.05   15.19   0
   5   2  14  852.98   13.44   0
  -5  -2 -14  828.90   15.78   0
   5  -2  14  832.22   12.17   0
  -5   2 -14  813.46   12.22   0
   6  -2  14    2.16    8.13   0
  -6   2 -14   -4.65   11.31   0
   6   2  14    2.17   11.49   0
   7   2  14  712.33   15.19   0
  -7   2 -14  660.55   14.16   0
   7  -2  14  716.11   14.55   0
   8   2  14  116.07    9.31   0
  -8   2 -14  128.33    9.07   0
   8  -2  14  134.11   12.40   0
   9   2  14  269.96   13.72   0
   9  -2  14  267.79   10.24   0
  -9   2 -14  232.44   10.19   0
  10  -2  14  212.91    9.97   0
  10   2  14  220.50   10.52   0
  11  -2  14   29.82    9.90   0
  11  -2 -14   48.52   13.62   0
  11   2  14   38.71    9.89   0
   1   3 -14   64.98    7.46   0
   1  -3 -14   65.20   11.79   0
  -1   3 -14   66.51    7.72   0
  -1  -3 -14   62.95   11.53   0
  -2   3 -14   -3.31   10.74   0
   2   3 -14   -3.03    6.93   0
  -2  -3 -14   -0.15   10.81   0
   2  -3 -14    4.99   12.52   0
   3   3 -14   12.37    7.15   0
  -3   3 -14    8.72   10.94   0
   3  -3 -14    9.44   10.20   0
  -3  -3 -14    8.10   10.76   0
  -4   3 -14   57.30   11.34   0
   4   3 -14   47.89    7.57   0
   4  -3 -14   45.50   10.89   0
   4   3  14   54.78   11.20   0
   4  -3  14   58.29    7.91   0
   5  -3  14   20.70   11.20   0
   5   3 -14   12.35   10.36   0
   5   3  14   17.96   11.34   0
   5  -3 -14   10.70   10.21   0
  -5   3 -14   16.00    7.78   0
   6  -3  14   17.60    8.01   0
   6   3  14   12.84   11.74   0
  -6   3 -14   10.07   11.35   0
   7   3  14    8.59   11.90   0
  -7   3 -14   10.24   11.52   0
   7  -3  14   -6.28   11.92   0
   8   3  14   13.04   12.29   0
  -8   3 -14   10.24   11.87   0
   8  -3  14   19.15   12.16   0
   9   3  14   15.84   12.65   0
   9  -3  14    7.86    8.83   0
  -9   3 -14   11.85    8.78   0
  10  -3  14   11.01    9.15   0
  10   3  14   -6.23    9.04   0
  11  -3  14   11.00    9.95   0
  11  -3 -14   14.71   13.82   0
  11   3  14   14.95   10.09   0
   0   4 -14  461.18   12.09   0
   0  -4 -14  443.91   20.80   0
   1   4 -14  265.92   11.28   0
  -1   4 -14  263.57    9.01   0
   1  -4 -14  262.53   19.46   0
   2  -4 -14  400.67   18.90   0
  -2   4 -14  396.51   10.02   0
   2   4 -14  417.39   11.95   0
   3   4 -14  791.21   11.09   0
  -3   4 -14  782.20   11.74   0
   3  -4 -14  778.99   18.38   0
   4   4 -14  160.76   11.05   0
  -4   4 -14  159.42    8.64   0
   4  -4  14  170.93   11.71   0
   4   4  14  163.69   12.05   0
   4  -4 -14  160.03   13.85   0
   5   4  14  808.29   16.23   0
   5  -4  14  823.96   14.26   0
   5   4 -14  767.06   11.00   0
   5  -4 -14  784.61   15.82   0
  -5   4 -14  786.11   14.23   0
   6  -4  14   80.32    8.84   0
   6   4  14   84.64   12.32   0
  -6   4 -14   68.37   11.43   0
   7  -4  14  732.89   14.35   0
   7   4  14  666.00   12.99   0
   7  -4 -14  647.63   15.29   0
  -7   4 -14  639.43   11.19   0
   8   4  14  106.64   12.62   0
   8  -4 -14  101.53   12.47   0
  -8   4 -14  104.55   12.55   0
   8  -4  14   89.83   12.33   0
   9  -4  14  292.59   10.11   0
  -9   4 -14  245.27   13.48   0
   9  -4 -14  268.77   14.27   0
   9   4  14  253.90   13.94   0
  10  -4  14  168.49   10.12   0
 -10   4 -14  154.56   10.03   0
  10  -4 -14  154.08   10.30   0
  10   4  14  148.91   13.95   0
  11  -4  14  107.74   10.45   0
  11   4  14  117.04   14.74   0
   1   5 -14   12.53    7.21   0
  -1   5 -14   -6.32    7.53   0
  -2   5 -14   29.74    7.63   0
   2   5 -14   27.44   10.31   0
   3   5 -14   31.83    7.45   0
  -3   5 -14   38.00   11.09   0
   3  -5 -14   27.33   20.61   0
   3  -5 -14   23.01   19.82   0
   4   5 -14   -1.95   10.25   0
  -4   5 -14    4.53   11.17   0
   4  -5 -14   -1.86   13.14   0
   4  -5 -14    2.96   13.41   0
   4  -5  14    1.60    7.80   0
  -5   5 -14    5.10    8.23   0
   5  -5 -14    3.76   10.51   0
   5   5  14    5.44   11.51   0
   5   5 -14   -3.91   10.28   0
   5  -5 -14   -0.91   10.91   0
   5  -5  14   -0.75   11.26   0
   6  -5 -14    8.40   10.76   0
   6   5  14    4.28   11.93   0
   6  -5  14   -3.81    8.21   0
  -6   5 -14   -1.03    8.18   0
   7  -5  14   15.40   11.85   0
   7   5  14    3.68   12.14   0
   7  -5 -14    5.72   11.70   0
  -7   5 -14   12.94   11.72   0
   8   5  14    4.21    8.96   0
   8  -5 -14    7.77   11.95   0
  -8   5 -14    5.37    8.81   0
   8  -5  14   -0.54   12.32   0
  -9   5 -14   17.13    8.72   0
   9  -5  14   24.17    9.09   0
   9  -5 -14   23.02   12.77   0
   9   5  14   20.40    9.14   0
  10  -5  14    9.17    9.45   0
 -10   5 -14  -15.49   13.21   0
  10  -5 -14    1.18   13.78   0
  10   5  14   -5.82   13.70   0
  11  -5  14   15.85    9.86   0
 -11   5 -14   16.68   10.02   0
  11   5  14   29.08   14.62   0
  11  -5 -14   24.67   14.78   0
   0   6 -14  514.06   12.24   0
   1   6 -14   16.49    7.44   0
  -1   6 -14   36.85   10.58   0
  -2   6 -14  199.21    8.69   0
   2   6 -14  182.88   11.12   0
   3   6 -14  469.29    9.43   0
  -3   6 -14  450.66   10.08   0
  -4   6 -14   22.56   11.40   0
   4   6 -14   26.75    7.22   0
   5  -6 -14  485.45   20.68   0
  -5   6 -14  471.68   10.36   0
   5  -6 -14  500.74   19.06   0
   5   6  14  509.54   17.81   0
   5   6 -14  488.47    9.66   0
   5  -6  14  507.76   10.81   0
   6   6  14   -3.18   11.95   0
   6  -6 -14    3.48   11.78   0
  -6   6 -14  -11.56    8.20   0
   6  -6  14    2.64   11.84   0
   7   6  14  750.28   17.19   0
   7  -6  14  834.76   14.99   0
  -7   6 -14  728.27   11.80   0
   7  -6 -14  774.19   17.52   0
   8   6  14  146.23   13.62   0
   8  -6  14  139.06    9.30   0
  -8   6 -14  133.45    9.21   0
   8  -6 -14  143.33   13.81   0
  -9   6 -14  285.80   10.32   0
   9  -6  14  276.86   10.25   0
   9  -6 -14  276.84   14.93   0
   9   6  14  310.09   14.77   0
 -10   6 -14  163.32   13.84   0
  10  -6  14  166.08   10.21   0
  10   6  14  145.97   10.83   0
  10  -6 -14  161.24   14.91   0
   1   7 -14    9.69    7.30   0
  -1   7 -14   12.06    7.39   0
  -2   7 -14    9.19   10.77   0
   2   7 -14   21.18   10.15   0
   3   7 -14   52.62   10.42   0
  -3   7 -14   54.90    8.04   0
  -4   7 -14   38.98   11.17   0
   4   7 -14   36.82   10.16   0
   5   7  14    8.03   11.91   0
  -5   7 -14   10.70    8.09   0
   5   7 -14   21.05    7.50   0
   5  -7  14   18.14    8.28   0
   6  -7 -14   29.08   16.17   0
   6  -7  14   34.98   11.83   0
   6   7 -14   36.20   10.97   0
   6   7  14   35.84   12.38   0
   6  -7 -14   32.51   13.96   0
  -6   7 -14   35.76    8.44   0
   7  -7 -14    8.83   13.02   0
   7   7  14    8.62    8.95   0
   7  -7  14   12.96   12.04   0
  -7   7 -14    4.94    8.24   0
   8  -7 -14   35.83   16.38   0
   8  -7  14   29.31    9.09   0
  -8   7 -14   41.35    9.05   0
   8   7  14   27.53   13.04   0
   9  -7 -14   20.60   14.03   0
   9  -7  14   22.75   13.24   0
  -9   7 -14   13.61    9.20   0
   9   7  14   24.97   13.43   0
  10  -7 -14   -2.16   14.56   0
 -10   7 -14    3.28   13.65   0
  10   7  14    7.15   14.42   0
  10  -7  14   -8.26    9.66   0
   0   8 -14  328.09    8.93   0
   1   8 -14   43.70    7.81   0
  -1   8 -14   36.93   10.96   0
  -2   8 -14  237.72    8.82   0
   2   8 -14  237.01    8.73   0
   3   8 -14  259.98    9.12   0
  -3   8 -14  264.52   12.56   0
  -4   8 -14   85.72    8.44   0
   4   8 -14   88.93    8.03   0
   5   8  14  792.09   25.24   0
  -5   8 -14  731.40   11.35   0
   5  -8  14  799.51   11.82   0
   5   8 -14  800.73   13.43   0
  -6   8 -14   -0.25    8.66   0
   6   8 -14    5.47    7.74   0
   6  -8  14    3.80   12.14   0
   6   8  14    8.14   15.20   0
   7   8  14  352.48   18.36   0
   7  -8 -14  372.33   20.92   0
  -7   8 -14  358.67   10.28   0
   7  -8  14  388.69   13.43   0
   8  -8 -14   40.53   14.40   0
   8  -8  14   44.15    9.35   0
  -8   8 -14   43.78    9.25   0
   8   8  14   40.52   13.60   0
   9  -8  14  206.31   14.04   0
   9  -8 -14  189.10   15.99   0
  -9   8 -14  183.62   10.09   0
   9   8  14  171.88   15.09   0
  10  -8  14  116.52   14.56   0
  10  -8 -14  105.10   11.96   0
 -10   8 -14  135.36   14.34   0
  10   8  14  119.89   11.33   0
   1   9 -14  147.44    8.39   0
  -1   9 -14  147.50   11.25   0
  -2   9 -14   28.64    8.09   0
   2   9 -14   17.64    7.71   0
   3   9 -14   14.71   11.13   0
  -3   9 -14    9.33    8.17   0
  -4   9 -14   68.24    8.67   0
   4   9 -14   58.18   11.24   0
   5   9 -14   22.98    8.02   0
  -5   9 -14   19.02   11.83   0
  -6   9 -14   21.92   12.33   0
   6   9  14   28.18   16.03   0
   6  -9  14   25.64   12.36   0
   6   9 -14   33.98    8.41   0
   7  -9  14   31.88    8.93   0
   7   9  14   27.37   13.23   0
   7   9 -14   26.94    8.23   0
   7  -9 -14   23.81   21.70   0
   7  -9 -14   25.56   24.68   0
  -7   9 -14   30.22   12.78   0
   8  -9  14   -0.36    9.20   0
   8  -9 -14   -0.43   17.54   0
  -8   9 -14    5.53    9.05   0
   8   9  14    1.87   13.72   0
   9  -9  14   20.81   13.77   0
   9  -9 -14   22.24   15.93   0
  -9   9 -14   18.14    9.68   0
   9   9  14   14.42   14.44   0
   0  10 -14  296.68   11.87   0
   1  10 -14   54.79   10.91   0
  -1  10 -14   50.38   11.14   0
   2  10 -14  279.88   11.88   0
  -2  10 -14  256.82   12.47   0
  -3  10 -14  235.30    9.44   0
   3  10 -14  225.84    8.72   0
  -4  10 -14   11.27    8.33   0
   4  10 -14   24.67   11.12   0
  -5  10 -14  475.28   10.98   0
   5  10 -14  530.32   10.25   0
  -6  10 -14    3.92    8.71   0
   6  10 -14   -1.47    8.28   0
   6 -10  14    9.14   12.51   0
   6  10  14    1.47   17.97   0
   7  10 -14  400.56   10.32   0
   7  10  14  392.90   20.31   0
   7 -10  14  412.12   10.66   0
  -7  10 -14  384.17   10.65   0
   8 -10 -14   62.63   21.05   0
  -8  10 -14   75.83   13.48   0
   8 -10  14   70.64    9.61   0
   8  10  14   61.15   14.90   0
   9 -10  14  182.99   10.51   0
  -9  10 -14  167.82   10.81   0
   9  10  14  140.54   15.82   0
   9 -10 -14  139.49   20.26   0
   1  11 -14  141.91    8.45   0
  -1  11 -14  164.46   11.84   0
   2  11 -14    3.20    8.19   0
  -2  11 -14   -2.56   11.34   0
  -3  11 -14  105.40   12.72   0
   3  11 -14   69.79   11.54   0
   4  11 -14   33.60    8.37   0
  -4  11 -14   45.80   12.44   0
  -5  11 -14    7.79   12.53   0
   5  11 -14    6.65    8.10   0
  -6  11 -14   28.29   12.90   0
   6  11 -14   19.22    8.66   0
   7 -11  14   -5.32    9.44   0
   7  11  14    2.89   17.22   0
   7  11 -14   -1.23    9.01   0
  -7  11 -14   -2.95    9.26   0
   8  11  14    7.18   15.04   0
   8  11 -14   27.26   13.10   0
   8 -11  14   31.94   13.70   0
  -8  11 -14   20.57    9.80   0
   0  12 -14  156.33    9.06   0
   1  12 -14   71.04    8.58   0
  -1  12 -14   53.65    8.70   0
   2  12 -14   98.83   12.19   0
  -2  12 -14   83.33   12.39   0
  -3  12 -14  245.00   13.45   0
   3  12 -14  227.37    9.16   0
  -4  12 -14   57.73   13.34   0
   4  12 -14   60.86    8.76   0
  -5  12 -14  468.80   11.08   0
   5  12 -14  447.23   10.51   0
  -6  12 -14   16.81    9.50   0
   6  12 -14   -2.43    8.66   0
   7  12 -14  333.86   10.52   0
   7 -12  14  344.27   11.17   0
   7  12  14  298.52   33.82   0
  -7  12 -14  340.54   11.04   0
   1  13 -14   90.04    8.84   0
  -1  13 -14   95.19    9.17   0
   2  13 -14   87.01    9.02   0
  -2  13 -14   74.38    9.34   0
  -3  13 -14   63.33   12.98   0
   3  13 -14   45.79    8.90   0
  -4  13 -14   51.84   13.34   0
   4  13 -14   46.15   12.43   0
  -5  13 -14   -2.89    9.50   0
   5  13 -14   11.41   12.49   0
  -6  13 -14   50.12   10.23   0
   6  13 -14   61.50    9.51   0
   0  14 -14  171.23    9.77   0
   1  14 -14   20.76    9.30   0
  -1  14 -14   24.83   13.16   0
   2  14 -14  120.06    9.37   0
  -2  14 -14  117.03   10.03   0
  -3  14 -14  342.09   10.96   0
   3  14 -14  368.93   14.07   0
  -4  14 -14   24.73   13.35   0
   4  14 -14   35.51   13.25   0
   5  14 -14  244.49   14.01   0
  -5  14 -14  221.54   11.19   0
   1  15 -14   80.49    9.76   0
  -1  15 -14   58.65    9.79   0
   2  15 -14   24.88   13.45   0
  -2  15 -14   37.93   13.85   0
  -3  15 -14   50.27   10.18   0
   3  15 -14   35.99   13.58   0
  -1  -1 -15    5.07    8.10   0
  -1   1 -15   -0.58    7.80   0
   1  -1 -15    2.30    7.68   0
   1   1 -15    3.87   10.58   0
  -2   1 -15  420.45   13.26   0
   2   1 -15  412.21   12.72   0
  -2  -1 -15  399.33   13.86   0
   2  -1 -15  382.84   13.28   0
  -3   1 -15   12.10   11.23   0
   3  -1 -15   14.54   10.60   0
   3   1 -15    7.69    7.39   0
  -3  -1 -15    4.83   11.29   0
   4  -1 -15  932.46   15.60   0
   4   1 -15  887.81   12.22   0
  -4  -1 -15  941.11   16.30   0
  -4   1 -15  908.78   15.48   0
   5   1  15    6.00   11.59   0
   5   1 -15    1.46    7.43   0
   5  -1  15    3.19    7.74   0
   5  -1 -15   14.93   10.58   0
  -5  -1 -15  -10.98   11.52   0
  -5   1 -15    5.97    8.22   0
   6   1  15  956.39   13.94   0
   6  -1  15 1003.01   13.55   0
  -6  -1 -15  977.00   16.39   0
  -6   1 -15  921.99   13.09   0
   7  -1  15   30.46   12.20   0
  -7   1 -15   -0.36    8.59   0
   7   1  15   15.68    8.76   0
  -8   1 -15  610.14   14.92   0
   8   1  15  608.20   12.04   0
   8  -1  15  642.08   14.95   0
   9   1  15    1.73    9.20   0
   9  -1  15   27.52   13.01   0
  10   1  15  119.65   13.77   0
  10  -1  15   97.23    9.70   0
   0  -2 -15   10.49   11.10   0
   0   2 -15   18.77   10.74   0
   1   2 -15   -1.83    7.35   0
   1  -2 -15    3.73   11.01   0
  -1   2 -15   -2.05    7.77   0
  -1  -2 -15   -0.64   11.42   0
  -2   2 -15   10.84   10.97   0
   2   2 -15   12.82   10.14   0
  -2  -2 -15    3.56    8.26   0
   2  -2 -15    1.51   10.58   0
  -3   2 -15   43.64   10.86   0
   3  -2 -15   38.91   11.01   0
  -3  -2 -15   37.56    8.25   0
   3   2 -15   46.24   10.42   0
   4   2 -15   23.84   10.84   0
  -4  -2 -15   25.71   11.68   0
  -4   2 -15   26.10    8.15   0
   4  -2 -15   26.76   10.77   0
   5  -2 -15    4.79   10.93   0
   5   2  15   13.41   11.60   0
   5   2 -15   10.75    7.18   0
  -5   2 -15   18.98   11.34   0
   5  -2  15   12.09   11.72   0
   6   2  15    9.29   12.22   0
   6   2 -15    7.91    7.54   0
  -6   2 -15    6.74    8.10   0
   6  -2  15   19.88   11.62   0
   6  -2 -15    1.75    7.56   0
   7  -2  15    5.58    8.69   0
  -7   2 -15   -0.26    8.50   0
   7   2  15   -1.42   12.52   0
   8   2  15   12.71    8.84   0
  -8   2 -15   -7.90   12.52   0
   8  -2  15    8.00    8.86   0
   9   2  15    7.32   13.20   0
  -9   2 -15   -6.82    9.33   0
   9  -2  15    8.42   13.12   0
  10   2  15    7.43    9.86   0
  10  -2  15  -10.30    9.66   0
   1   3 -15    7.98    7.53   0
   1  -3 -15   15.20   13.58   0
  -1   3 -15   26.99   10.79   0
  -1  -3 -15   18.93   11.16   0
  -2   3 -15  384.14   12.71   0
   2   3 -15  361.87    9.60   0
   2  -3 -15  355.54   15.03   0
  -2  -3 -15  338.20   14.22   0
   3  -3 -15   17.10   11.10   0
  -3   3 -15   21.92   11.21   0
  -3  -3 -15   22.19   11.08   0
   3   3 -15   22.84    7.61   0
  -4   3 -15  842.33   12.24   0
   4   3 -15  871.17   14.29   0
   4  -3 -15  876.26   16.92   0
   5   3  15   21.08   11.57   0
   5   3 -15   20.09    7.70   0
   5  -3 -15   21.64   11.12   0
   5  -3  15   25.53    8.25   0
  -5   3 -15   28.68   11.21   0
   6   3  15 1042.28   17.80   0
   6   3 -15  978.17   14.50   0
   6  -3 -15 1005.15   16.78   0
  -6   3 -15  976.42   12.97   0
   6  -3  15 1055.48   15.92   0
   7  -3  15    8.72    8.60   0
  -7   3 -15   12.95    8.22   0
   7   3  15    7.15   12.54   0
   8   3  15  510.46   15.16   0
  -8   3 -15  477.20   14.23   0
   8  -3  15  481.38   11.29   0
   9   3  15    9.41   12.78   0
   9  -3 -15    9.23   13.07   0
  -9   3 -15   29.52   13.03   0
   9  -3  15   15.71   12.94   0
  10   3  15  120.37   10.98   0
  10  -3 -15  109.51   10.54   0
  10  -3  15  108.44   10.39   0
   0  -4 -15   93.84   15.23   0
   0   4 -15  108.61   10.76   0
   1   4 -15   24.88   10.60   0
  -1   4 -15   12.63   11.03   0
   1  -4 -15   15.33   16.67   0
   2  -4 -15   31.07   17.12   0
  -2   4 -15   27.17    8.22   0
   2   4 -15   27.60   10.81   0
  -3   4 -15   17.39    7.93   0
   3  -4 -15    6.39   14.25   0
   3   4 -15   12.95    7.57   0
  -4   4 -15   13.01   11.22   0
   4  -4 -15    2.63   13.27   0
   4   4 -15   22.08   10.34   0
   5  -4 -15    2.26   10.95   0
   5   4 -15    4.16   10.79   0
   5  -4  15   -6.81   11.62   0
   5   4  15    4.40   11.56   0
  -5   4 -15    6.63    8.38   0
   6   4  15    7.10   12.31   0
   6  -4 -15    4.01   11.06   0
   6  -4 -15    2.07   11.47   0
   6   4 -15   -3.11   10.98   0
  -6   4 -15    2.90    8.21   0
   6  -4  15    9.72    8.38   0
   7  -4  15   10.25    8.59   0
   7  -4 -15    4.73   11.77   0
   7   4  15    1.52   12.37   0
  -7   4 -15   12.69    8.52   0
   8  -4  15   12.48    9.21   0
   8   4  15    8.47    8.82   0
   8  -4 -15   14.91   12.32   0
  -8   4 -15   15.71    8.84   0
   9   4  15    1.02    9.63   0
  -9   4 -15   -0.74    9.02   0
   9  -4 -15   -1.46    9.28   0
   9  -4  15    7.45    9.48   0
  10   4  15    4.84   14.31   0
 -10   4 -15   25.77   14.00   0
  10  -4 -15   21.57   14.01   0
  10  -4  15   16.30   10.01   0
   1   5 -15    3.41    7.50   0
  -1   5 -15    0.64   10.92   0
  -2   5 -15  272.10    9.65   0
   2   5 -15  278.41   11.68   0
  -3   5 -15   -4.83   11.30   0
   3   5 -15   -2.46    7.48   0
  -4   5 -15  978.64   12.75   0
   4   5 -15 1067.05   14.41   0
   4  -5 -15  998.84   26.22   0
   4  -5 -15 1029.59   28.21   0
  -5   5 -15    2.42   11.70   0
   5   5 -15    2.94    7.62   0
   5  -5  15  -17.58   11.83   0
   5   5  15   -1.84   11.93   0
   5  -5 -15    6.03   14.23   0
   5  -5 -15    2.99   13.77   0
   6   5  15 1003.92   18.31   0
   6  -5  15 1019.39   12.78   0
   6  -5 -15  976.62   18.66   0
   6   5 -15  962.04   11.99   0
   6  -5 -15  956.30   19.24   0
  -6   5 -15  946.66   12.32   0
   7  -5  15   15.11   12.48   0
   7   5  15   26.57   12.87   0
   7  -5 -15   27.03   12.51   0
  -7   5 -15   19.40    8.90   0
   8  -5  15  546.87   11.56   0
   8   5  15  530.67   16.10   0
  -8   5 -15  509.95   14.42   0
   8  -5 -15  458.91   15.99   0
   9   5  15   38.30   14.09   0
  -9   5 -15   30.81   13.50   0
   9  -5 -15   22.04    9.72   0
   9  -5  15   28.24    9.59   0
  10   5  15  134.78   11.15   0
 -10   5 -15  123.52   10.59   0
  10  -5 -15  139.60   11.71   0
  10  -5  15  153.60   10.91   0
   0   6 -15    9.36    7.55   0
   1   6 -15   26.99   10.66   0
  -1   6 -15   38.95   10.98   0
  -2   6 -15   47.23    8.32   0
   2   6 -15   35.32    7.72   0
  -3   6 -15    4.08   11.16   0
   3   6 -15   11.76    7.68   0
  -4   6 -15    3.46    8.07   0
   4   6 -15   -8.08    7.64   0
   5   6 -15    7.90    7.81   0
  -5   6 -15    2.86   11.47   0
   5   6  15    9.00   12.17   0
   5  -6 -15    2.22   20.03   0
   5  -6 -15    3.57   18.75   0
   5  -6  15    5.96    8.40   0
   6   6  15   -0.02   12.40   0
   6  -6 -15    4.53   14.53   0
   6   6 -15    4.53    7.81   0
   6  -6  15   -7.93   12.44   0
  -6   6 -15   -0.90   12.15   0
   6  -6 -15    6.69   15.50   0
   7   6  15    2.48   13.15   0
  -7   6 -15    7.68   12.43   0
   7  -6 -15    4.95   12.74   0
   7  -6  15   -2.18   12.46   0
   8   6  15   17.33   13.60   0
   8  -6  15    7.18    9.49   0
  -8   6 -15   11.79   12.76   0
   8  -6 -15   12.17   13.57   0
   9  -6  15    5.66    9.76   0
   9   6  15    5.08   14.00   0
  -9   6 -15    5.91    9.45   0
   9  -6 -15   14.55   13.99   0
   1   7 -15   10.33   10.81   0
  -1   7 -15    6.92    7.77   0
   2   7 -15  276.41    8.75   0
  -2   7 -15  269.84   12.37   0
  -3   7 -15   22.26    8.13   0
   3   7 -15   25.22    7.77   0
  -4   7 -15  669.88   11.33   0
   4   7 -15  688.06   13.36   0
  -5   7 -15   -3.55   12.15   0
   5   7 -15   14.95    8.06   0
   6  -7  15  766.60   15.07   0
   6  -7 -15  713.43   32.90   0
   6   7  15  732.83   18.67   0
   6  -7 -15  744.97   37.10   0
   6   7 -15  761.50   14.00   0
  -6   7 -15  731.26   14.74   0
   7  -7 -15   17.10   17.34   0
   7  -7  15   12.39   12.87   0
   7   7 -15   10.67   11.67   0
   7  -7 -15   12.81   14.91   0
   7   7  15   16.46   13.64   0
  -7   7 -15   16.59   12.81   0
   8  -7 -15  494.71   18.54   0
   8   7  15  565.82   17.10   0
   8  -7  15  531.29   11.37   0
  -8   7 -15  478.96   14.50   0
   9  -7 -15    5.12   14.99   0
   9   7  15   19.54   10.41   0
   9  -7  15    6.24    9.79   0
  -9   7 -15   11.21    9.58   0
   0   8 -15   74.37   11.19   0
   1   8 -15   12.61   10.95   0
  -1   8 -15   10.81    8.06   0
   2   8 -15   84.79   11.47   0
  -2   8 -15   65.78    8.63   0
  -3   8 -15   -0.57   12.00   0
   3   8 -15  -11.94   11.15   0
   4   8 -15   18.68    8.08   0
  -4   8 -15    6.96   11.95   0
  -5   8 -15   17.59   12.56   0
   5   8 -15   15.64   11.78   0
  -6   8 -15   17.94   12.56   0
   6   8  15    4.36   12.81   0
   6   8 -15    5.74    8.26   0
   6  -8  15    8.29   12.72   0
   7  -8 -15    1.26   23.82   0
   7   8 -15    1.72    8.51   0
   7  -8 -15    1.66   22.08   0
   7  -8  15    9.87   12.94   0
   7   8  15    4.55   13.70   0
  -7   8 -15   -2.09   12.83   0
   8   8  15   32.45   14.17   0
   8  -8 -15   24.09   19.18   0
  -8   8 -15   39.07   13.42   0
   8  -8  15   26.97    9.46   0
   9   8  15    9.01   14.80   0
   9  -8 -15   -0.43   15.79   0
   9  -8  15   11.82   13.98   0
  -9   8 -15   -0.91    9.75   0
   1   9 -15   15.22   11.10   0
  -1   9 -15   17.33   11.35   0
   2   9 -15  264.95   11.97   0
  -2   9 -15  266.27    9.36   0
  -3   9 -15   23.25    8.71   0
   3   9 -15   20.36    8.20   0
   4   9 -15  443.16   13.02   0
  -4   9 -15  429.59   10.58   0
  -5   9 -15   24.98    8.69   0
   5   9 -15   22.99    8.50   0
  -6   9 -15  469.78   11.09   0
   6  -9  15  525.05   11.25   0
   6   9 -15  493.06   10.54   0
   7   9  15    1.81   17.03   0
   7  -9  15   11.43   13.60   0
   7   9 -15    3.69    8.75   0
  -7   9 -15    7.65    9.58   0
   8   9 -15  272.97   10.45   0
   8  -9  15  261.99   10.77   0
   8  -9 -15  244.01   25.68   0
   8  -9 -15  240.56   27.47   0
   8   9  15  254.62   16.94   0
  -8   9 -15  283.99   14.48   0
   0  10 -15  220.24   12.27   0
   1  10 -15    2.64    8.20   0
  -1  10 -15   11.30   11.68   0
   2  10 -15  123.79    8.54   0
  -2  10 -15  135.15   12.14   0
  -3  10 -15    3.37   12.51   0
   3  10 -15    1.85   11.90   0
  -4  10 -15   40.76   12.64   0
   4  10 -15   41.87    8.56   0
  -5  10 -15    3.70   12.79   0
   5  10 -15  -11.74   11.98   0
  -6  10 -15   10.88   12.61   0
   6  10 -15    5.27   12.45   0
   7  10 -15    7.70    8.94   0
   7 -10  15    6.86   13.64   0
   7  10  15    1.01   17.08   0
  -7  10 -15   -1.46    9.49   0
   1  11 -15   10.07    8.42   0
  -1  11 -15    6.05   11.97   0
   2  11 -15  174.70   12.79   0
  -2  11 -15  160.78   13.06   0
  -3  11 -15    4.23   12.93   0
   3  11 -15    3.51    8.49   0
  -4  11 -15  497.50   11.25   0
   4  11 -15  548.98   13.91   0
  -5  11 -15   15.25    9.28   0
   5  11 -15   18.48   12.25   0
  -6  11 -15  573.67   12.04   0
   6  11 -15  656.90   14.65   0
   7  11 -15   -4.08   13.13   0
  -7  11 -15    4.85    9.94   0
   0  12 -15  128.39    9.29   0
   1  12 -15    9.80   12.24   0
  -1  12 -15   -8.88    8.65   0
   2  12 -15   93.98    9.20   0
  -2  12 -15  116.43   13.09   0
  -3  12 -15  -14.84   13.15   0
   3  12 -15    5.03   12.43   0
  -4  12 -15   44.29    9.91   0
   4  12 -15   68.15    9.20   0
   5  12 -15   16.66    9.18   0
  -5  12 -15   18.08    9.89   0
  -6  12 -15   11.34   13.93   0
   6  12 -15   12.04    9.35   0
   1  13 -15    6.47    9.13   0
  -1  13 -15   10.94    9.03   0
   2  13 -15   98.37   13.24   0
  -2  13 -15  106.06   13.50   0
  -3  13 -15   28.31   13.62   0
   3  13 -15   -8.49    9.25   0
  -4  13 -15  429.53   11.74   0
   4  13 -15  428.92   11.06   0
  -5  13 -15    4.15    9.89   0
   5  13 -15    6.15    9.24   0
   0  14 -15  203.36   10.20   0
   1  14 -15   -4.65   13.18   0
  -1  14 -15   11.76    9.71   0
   2  14 -15   67.08    9.84   0
  -2  14 -15   74.94   10.20   0
   3  14 -15   15.61    9.71   0
  -3  14 -15    1.59   14.20   0
   0   0 -16  142.22   12.25   0
  -1   0 -16   54.88   11.57   0
   1   0 -16   48.61   11.48   0
  -2   0 -16  324.94   13.62   0
   2   0 -16  341.33   13.14   0
   3   0 -16  289.45   10.00   0
  -3   0 -16  296.20   13.09   0
  -4   0 -16   56.26    8.82   0
   4   0 -16   60.93   11.70   0
   5   0  16 1030.31   16.85   0
   5   0 -16 1046.13   16.21   0
  -5   0 -16 1015.80   16.87   0
   6   0  16   62.40   12.57   0
  -6   0 -16   46.78   12.64   0
   6   0 -16   53.16   11.55   0
   7   0  16  687.73   15.63   0
  -7   0 -16  646.80   12.69   0
   8   0  16    4.04   13.05   0
   9   0  16  193.35   14.54   0
  -1  -1 -16    3.64   11.40   0
  -1   1 -16    2.60   11.64   0
   1  -1 -16   12.23   11.71   0
   1   1 -16   11.04   11.13   0
   2   1 -16   12.42    7.81   0
  -2   1 -16   14.89   11.40   0
   2  -1 -16   21.08   11.54   0
  -2  -1 -16   14.86    8.22   0
   3  -1 -16    0.29   11.04   0
   3   1 -16   -1.37   10.88   0
  -3  -1 -16    1.65   11.72   0
  -3   1 -16    8.17   11.23   0
  -4  -1 -16   16.69   12.05   0
   4  -1 -16   11.84   11.24   0
  -4   1 -16    6.63   11.73   0
   4   1 -16    8.40   11.26   0
   5   1  16   34.17   11.79   0
   5  -1  16   26.75    8.46   0
   5  -1 -16   24.66   11.52   0
   5   1 -16   20.89    8.15   0
  -5  -1 -16   25.49   12.54   0
  -5   1 -16   17.81   12.06   0
   6   1  16    1.01   12.39   0
   6  -1  16  -10.76   12.32   0
   6  -1 -16    3.02   11.39   0
  -6  -1 -16   -6.78    8.98   0
  -6   1 -16   11.62   12.08   0
   6   1 -16   11.90   11.29   0
   7   1 -16    4.41    8.27   0
   7  -1 -16    5.42    8.25   0
   7   1  16   14.00   12.90   0
   7  -1  16   -2.88    9.12   0
  -7   1 -16   -1.78   12.44   0
   8  -1  16    4.48    9.16   0
  -8   1 -16   16.17    9.15   0
   8   1  16    6.36   13.47   0
   9   1  16   10.26    9.58   0
   9  -1  16   12.42    9.60   0
   0  -2 -16  278.49   13.60   0
   0   2 -16  297.90   12.72   0
   1  -2 -16   90.37   12.29   0
  -1   2 -16   98.57   12.13   0
   1   2 -16  101.59    8.50   0
  -1  -2 -16   99.94   14.80   0
   2   2 -16  170.03    9.04   0
  -2   2 -16  181.71   12.47   0
   2  -2 -16  173.08   13.08   0
  -2  -2 -16  173.99   12.99   0
  -3   2 -16  452.62   13.64   0
   3   2 -16  426.38   10.18   0
  -3  -2 -16  417.59   14.85   0
   3  -2 -16  422.48   11.43   0
   4  -2 -16  145.36   12.43   0
  -4  -2 -16  135.70   13.19   0
  -4   2 -16  136.89    9.31   0
   4   2 -16  139.21    8.42   0
   5  -2 -16  716.14   15.57   0
   5   2  16  728.25   13.09   0
   5  -2  16  703.10   12.06   0
   5   2 -16  716.03   14.06   0
  -5   2 -16  679.07   14.88   0
   6  -2  16    3.88    8.79   0
   6  -2 -16    0.52   11.63   0
  -6   2 -16    2.15   12.37   0
   6   2 -16   10.32   11.61   0
   6   2  16    1.86    8.88   0
   7   2  16  463.41   11.98   0
   7   2 -16  445.65   10.61   0
   7  -2 -16  417.25   11.40   0
  -7   2 -16  429.00   14.23   0
   7  -2  16  490.59   14.68   0
   8  -2  16   19.86   13.13   0
  -8   2 -16   14.25    9.43   0
   8   2  16    5.77   13.39   0
   9   2  16  127.26   14.48   0
   9  -2  16  141.80   10.62   0
   1  -3 -16   37.36   14.69   0
  -1   3 -16   35.67    8.37   0
  -1  -3 -16   39.78   11.96   0
   1   3 -16   42.28    7.70   0
   2   3 -16   13.44    7.91   0
  -2   3 -16    8.50    8.36   0
   2  -3 -16    5.11   14.46   0
  -2  -3 -16    7.27   11.45   0
  -3   3 -16   16.98   11.61   0
   3   3 -16   -0.36   11.18   0
   3  -3 -16    5.47   11.66   0
   4  -3 -16    9.13   11.33   0
  -4   3 -16   -6.57    8.23   0
   4   3 -16    5.67    7.59   0
   5   3 -16    3.23   11.16   0
  -5   3 -16   -3.14   11.98   0
   5  -3 -16   -1.28   11.46   0
   6   3  16   -0.55   12.49   0
   6   3 -16    2.44    8.04   0
  -6   3 -16   -7.11   12.37   0
   6  -3  16   -1.15   12.45   0
   6  -3 -16    6.75   11.54   0
   7   3  16    1.88   13.05   0
   7   3 -16    7.80   11.72   0
   7  -3 -16    7.60   11.83   0
  -7   3 -16   10.21   12.61   0
   7  -3  16   -6.28   12.83   0
   8  -3  16   24.62   13.43   0
   8  -3 -16    3.74    8.91   0
  -8   3 -16    4.47    9.30   0
   8   3  16   -2.92    9.64   0
   9  -3  16   -0.53   13.97   0
  -9   3 -16    5.39    9.59   0
   9  -3 -16   10.61   13.83   0
   9   3  16   -4.64   10.18   0
   0   4 -16  283.13    9.62   0
   1   4 -16   71.26    8.33   0
  -1   4 -16   74.34   11.72   0
   1  -4 -16   68.47   19.77   0
   2  -4 -16  121.64   19.46   0
   2   4 -16  120.23   11.64   0
  -2   4 -16  136.60   12.42   0
  -3   4 -16  631.32   11.55   0
   3  -4 -16  626.84   22.42   0
   3   4 -16  624.30   11.09   0
  -4   4 -16   36.10   11.94   0
   4  -4 -16   35.62   14.93   0
   4   4 -16   39.34    8.19   0
   5   4 -16  536.11   10.51   0
   5  -4 -16  543.26   16.27   0
  -5   4 -16  541.88   13.97   0
   6   4  16   32.08   12.94   0
   6   4 -16   36.76    8.29   0
   6  -4  16   31.00   12.53   0
   6  -4 -16   23.73   11.95   0
   6  -4 -16   20.46   12.33   0
  -6   4 -16   24.12    9.02   0
   7   4  16  478.56   16.14   0
   7   4 -16  452.19   10.57   0
   7  -4 -16  464.23   15.08   0
   7  -4 -16  444.72   15.60   0
  -7   4 -16  437.93   10.88   0
   7  -4  16  468.07   11.04   0
   8  -4  16   23.45    9.75   0
   8  -4 -16   24.13   13.36   0
  -8   4 -16   31.98   13.41   0
   8   4  16   35.48   13.97   0
   9  -4  16  171.50   14.59   0
   9   4  16  163.36   15.55   0
  -9   4 -16  170.47   10.62   0
   9  -4 -16  189.99   15.06   0
   1   5 -16   30.40   11.37   0
  -1   5 -16   28.85   11.58   0
   2   5 -16   -6.17    7.88   0
  -2   5 -16    6.60    8.07   0
  -3   5 -16   17.89   11.93   0
   3   5 -16   20.82    7.97   0
  -4   5 -16   43.10    8.64   0
   4  -5 -16   29.66   24.42   0
   4  -5 -16   30.28   24.05   0
   4   5 -16   27.62    8.18   0
   5  -5 -16   21.66   15.19   0
   5   5 -16   19.03    7.89   0
   5  -5 -16   17.05   15.30   0
  -5   5 -16   38.69   12.33   0
   6  -5 -16   -3.42   14.75   0
   6   5 -16   10.31   11.60   0
   6  -5  16    8.20    9.06   0
   6  -5 -16    1.70   12.43   0
   6   5  16   -2.00   12.65   0
  -6   5 -16   -2.14   12.47   0
   7   5  16    2.69    9.56   0
   7  -5  16   15.08    9.16   0
   7  -5 -16    2.41   12.23   0
   7   5 -16   10.14    8.57   0
   7  -5 -16    6.36   12.93   0
  -7   5 -16    5.08   12.87   0
   8  -5  16   -2.69    9.72   0
  -8   5 -16   11.09    9.62   0
   8  -5 -16    1.76   13.89   0
   8   5  16    6.39   13.93   0
   9  -5  16   56.17   14.50   0
   9   5  16   34.17   14.58   0
  -9   5 -16   43.55   10.22   0
   9  -5 -16   35.18   15.05   0
   0   6 -16  204.37   12.06   0
   1   6 -16   32.98    8.15   0
  -1   6 -16   52.88    8.28   0
   2   6 -16  160.20    8.56   0
  -2   6 -16  157.56   12.49   0
  -3   6 -16  503.16   14.05   0
   3   6 -16  521.11   10.45   0
  -4   6 -16   83.80    8.84   0
   4   6 -16   85.08    8.59   0
  -5   6 -16  601.54   11.21   0
   5   6 -16  627.31   13.75   0
   6  -6 -16   -4.49   19.31   0
   6   6  16    6.56   12.75   0
   6  -6 -16    1.26   17.80   0
   6  -6  16    9.02   12.97   0
  -6   6 -16    8.94    8.82   0
   6   6 -16    9.11    8.29   0
   7   6  16  585.61   17.66   0
   7  -6 -16  567.31   20.40   0
   7   6 -16  545.73   10.85   0
   7  -6  16  635.11   15.48   0
  -7   6 -16  583.79   12.08   0
   7  -6 -16  542.28   22.17   0
   8   6 -16    8.92    9.17   0
   8  -6 -16    3.30   13.26   0
  -8   6 -16    5.93    9.53   0
   8   6  16    5.44   14.12   0
   8  -6  16    6.11    9.58   0
   8  -6 -16    2.59   17.74   0
   1   7 -16   13.86    8.12   0
  -1   7 -16   10.26   11.71   0
   2   7 -16   10.12    8.05   0
  -2   7 -16   12.53   12.15   0
  -3   7 -16   36.38    8.91   0
   3   7 -16   35.31    8.12   0
  -4   7 -16    1.48    8.80   0
   4   7 -16   -1.08    8.43   0
  -5   7 -16    9.39    8.94   0
   5   7 -16    9.15    8.42   0
  -6   7 -16   48.29    9.28   0
   6   7 -16   47.97   12.35   0
   7  -7  16   16.24   13.89   0
   7  -7 -16   21.76   21.67   0
   7   7  16   19.46   14.08   0
   7   7 -16   18.96   12.77   0
   7  -7 -16   20.98   19.47   0
  -7   7 -16   19.68    9.61   0
   8   7 -16   30.67   13.15   0
   8  -7  16   24.17   14.06   0
   8  -7 -16   27.29   19.05   0
   8  -7 -16   22.05   13.36   0
  -8   7 -16   35.42    9.92   0
   8   7  16   33.40   14.59   0
   0   8 -16  255.92    9.72   0
   1   8 -16   49.02    8.29   0
  -1   8 -16   52.18    8.45   0
   2   8 -16  246.28    9.49   0
  -2   8 -16  239.79    9.84   0
  -3   8 -16  217.58    9.80   0
   3   8 -16  241.18    9.58   0
  -4   8 -16   23.52   12.68   0
   4   8 -16   30.11   11.98   0
  -5   8 -16  481.27   14.34   0
   5   8 -16  456.87   10.40   0
   6   8 -16   10.49    9.02   0
  -6   8 -16   29.33   13.20   0
   7   8  16  318.86   20.80   0
   7   8 -16  347.48   10.69   0
   7  -8  16  340.48   11.44   0
  -7   8 -16  329.60   11.03   0
   8  -8 -16    9.85   22.46   0
   8  -8 -16   18.13   24.33   0
   1   9 -16   79.61    8.85   0
  -1   9 -16   75.79    9.09   0
   2   9 -16   -1.62    8.18   0
  -2   9 -16    3.04    8.87   0
  -3   9 -16   30.50    9.21   0
   3   9 -16   36.09   12.03   0
  -4   9 -16    7.49    9.20   0
   4   9 -16   17.23    8.61   0
  -5   9 -16   -6.63    9.23   0
   5   9 -16    7.40    8.57   0
  -6   9 -16   36.69   13.50   0
   6   9 -16   61.45   12.98   0
   7  -9  16    5.41   10.03   0
  -7   9 -16   14.10   13.93   0
   7   9 -16   17.11    9.30   0
   0  10 -16   99.22    9.19   0
   1  10 -16   25.47    8.88   0
  -1  10 -16   53.24   12.67   0
   2  10 -16   98.44   12.59   0
  -2  10 -16  101.66   13.34   0
  -3  10 -16  158.24   13.86   0
   3  10 -16  158.16    9.57   0
  -4  10 -16  164.92   13.99   0
   4  10 -16  193.50   13.12   0
   5  10 -16  483.23   14.20   0
  -5  10 -16  469.45   11.75   0
  -6  10 -16   14.01    9.78   0
   6  10 -16    0.84   13.03   0
   1  11 -16  166.44   13.24   0
  -1  11 -16  157.31   13.31   0
   2  11 -16   44.46    9.05   0
  -2  11 -16   36.33   13.23   0
  -3  11 -16   40.31    9.80   0
   3  11 -16   23.22   12.93   0
  -4  11 -16    7.30    9.70   0
   4  11 -16    7.68    9.37   0
  -5  11 -16    8.62    9.96   0
   5  11 -16    0.86    9.46   0
   0  12 -16   89.61    9.50   0
   1  12 -16   51.90   12.99   0
  -1  12 -16   46.02    9.43   0
   2  12 -16  123.44    9.79   0
  -2  12 -16  119.05   13.69   0
  -3  12 -16  244.56   11.29   0
   3  12 -16  294.70   10.68   0
  -4  12 -16   26.60   10.10   0
   4  12 -16   21.83   13.67   0
   1  13 -16   68.89    9.92   0
  -1  13 -16   59.86   10.20   0
   2  13 -16    9.23   13.62   0
  -2  13 -16    4.15   14.19   0
  -1   1 -17  689.75   15.56   0
   1  -1 -17  687.00   17.00   0
   1   1 -17  718.99   15.47   0
  -1  -1 -17  708.44   16.74   0
  -2   1 -17   65.70   12.43   0
   2  -1 -17   54.78   12.44   0
  -2  -1 -17   54.95   12.63   0
   2   1 -17   63.23   11.81   0
   3   1 -17  418.75   13.88   0
  -3  -1 -17  381.14   11.91   0
  -3   1 -17  397.62   11.16   0
   3  -1 -17  421.02   14.51   0
   4  -1 -17  221.41   10.17   0
   4   1 -17  228.29   13.17   0
  -4  -1 -17  217.89   13.65   0
  -4   1 -17  227.36   13.33   0
  -5  -1 -17   54.73   13.00   0
  -5   1 -17   40.89   12.66   0
   5  -1 -17   47.19   12.02   0
   5   1 -17   48.95    8.87   0
   6  -1 -17  274.02   13.82   0
  -6   1 -17  271.76   14.00   0
   6   1  17  256.31   14.07   0
   6  -1  17  275.94   14.31   0
   6   1 -17  287.42   13.52   0
   7   1  17   16.71   13.65   0
   7  -1  17   29.18    9.54   0
   7  -1 -17   22.41   12.79   0
  -7   1 -17   26.48    9.52   0
   7   1 -17   29.73   12.27   0
   8   1 -17  114.81   13.37   0
   8  -1 -17  121.37   13.90   0
   8   1  17  110.08   10.53   0
   8  -1  17  120.04   14.34   0
   0   2 -17   15.20   12.25   0
   0  -2 -17    8.77   12.41   0
   1  -2 -17    3.78   11.80   0
  -1   2 -17   -0.64    8.33   0
   1   2 -17   -5.20    8.08   0
  -1  -2 -17    4.19   12.10   0
  -2   2 -17   12.80    8.62   0
   2  -2 -17   10.69   12.49   0
  -2  -2 -17   17.68   12.36   0
   2   2 -17   13.95    8.30   0
  -3   2 -17   13.84   12.10   0
   3   2 -17    7.48   11.80   0
  -3  -2 -17   -1.12   12.40   0
   3  -2 -17    7.46   11.88   0
   4  -2 -17    8.93   12.13   0
  -4  -2 -17    9.10   12.56   0
   4   2 -17    4.85   11.68   0
  -4   2 -17    9.27    8.54   0
   5   2 -17    5.58   11.83   0
   5  -2 -17   -0.00    8.29   0
  -5   2 -17    4.47    8.90   0
   6  -2 -17   33.04   12.47   0
  -6   2 -17   43.89    9.32   0
   6   2  17   43.87   13.44   0
   6   2 -17   44.71   12.34   0
   6  -2  17   41.11   12.91   0
   7   2  17   12.39   13.87   0
   7   2 -17    2.32    8.74   0
   7  -2  17   -8.61    9.59   0
   7  -2 -17   -2.28   12.67   0
  -7   2 -17   -3.08    9.26   0
   8   2 -17   22.05   13.41   0
   8  -2 -17   17.05   13.46   0
   8   2  17   17.50   14.20   0
  -8   2 -17   26.04   14.07   0
   8  -2  17   30.72    9.67   0
  -1   3 -17  638.89   15.11   0
  -1  -3 -17  581.83   17.81   0
   1   3 -17  622.02   11.55   0
   1  -3 -17  615.73   20.98   0
   2   3 -17  120.34   12.10   0
   2  -3 -17  103.11   13.65   0
  -2   3 -17  105.59    9.23   0
  -2  -3 -17  114.56   15.68   0
  -3   3 -17  344.91   13.68   0
   3   3 -17  355.62   13.05   0
   3  -3 -17  357.25   18.58   0
   4   3 -17  233.06   12.72   0
  -4   3 -17  213.42    9.90   0
   4  -3 -17  219.54   16.51   0
   5   3 -17  103.38    8.98   0
   5  -3 -17   94.41   13.12   0
  -5   3 -17   92.05   12.93   0
   6   3  17  162.60   10.65   0
   6   3 -17  154.32   12.72   0
   6  -3  17  146.85   10.15   0
  -6   3 -17  137.86   13.49   0
   6  -3 -17  142.50   13.58   0
   7   3  17   15.88   13.74   0
   7   3 -17   12.91    9.10   0
  -7   3 -17   11.41    9.59   0
   7  -3  17   28.75   13.32   0
   7  -3 -17   12.00   12.76   0
   8   3 -17   69.62    9.76   0
   8  -3 -17   72.30   13.86   0
   8   3  17   93.55   14.71   0
   8  -3 -17   63.02   10.47   0
  -8   3 -17   79.52   10.14   0
   8  -3  17  100.23   14.25   0
   0   4 -17   37.54   12.24   0
  -1   4 -17   -0.15    8.71   0
   1   4 -17    8.56    8.31   0
   2   4 -17    6.84   11.68   0
  -2   4 -17    6.01   12.10   0
  -3   4 -17   25.76    8.52   0
   3  -4 -17   11.73   18.54   0
   3   4 -17   14.99    8.28   0
  -4   4 -17   17.92   12.14   0
   4  -4 -17    3.18   15.58   0
   4   4 -17    6.59    8.34   0
   5   4 -17   13.63    8.38   0
   5  -4 -17    0.45   15.24   0
   5  -4 -17    4.09   12.26   0
  -5   4 -17    3.44   12.49   0
   6  -4 -17    2.77   12.83   0
   6  -4 -17   -1.65   12.67   0
   6   4 -17    4.44   12.26   0
  -6   4 -17   14.67   13.29   0
   7   4  17   -5.54   13.84   0
   7   4 -17    8.28    8.69   0
   7  -4  17   10.99   13.48   0
   7  -4 -17    1.53   12.68   0
   7  -4 -17    4.42   13.37   0
  -7   4 -17   11.00   13.43   0
   8  -4  17   26.61   14.14   0
   8   4 -17   -2.24    9.32   0
   8   4  17   17.42   14.90   0
  -8   4 -17   -2.39   10.20   0
   8  -4 -17    9.36   14.38   0
   8  -4 -17    9.49   13.43   0
  -1   5 -17  582.38   11.63   0
   1   5 -17  607.33   14.18   0
   2   5 -17  164.76    9.06   0
  -2   5 -17  162.80   12.82   0
  -3   5 -17  179.81    9.57   0
   3   5 -17  156.55    9.03   0
  -4   5 -17  263.95   10.26   0
   4   5 -17  267.33    9.90   0
   5   5 -17   30.72    8.66   0
   5  -5 -17   16.84   19.15   0
   5  -5 -17   18.03   21.49   0
  -5   5 -17   15.81    9.16   0
   6  -5 -17  158.86   15.11   0
   6   5 -17  154.93    9.55   0
   6  -5 -17  151.13   18.39   0
  -6   5 -17  144.08   10.15   0
   7  -5 -17    8.31   13.54   0
   7   5 -17    0.85   13.13   0
   7  -5  17   19.59    9.78   0
   7   5  17   13.95   14.25   0
  -7   5 -17   14.26    9.36   0
   7  -5 -17    4.87   14.27   0
   8  -5  17   42.70   10.73   0
   8  -5 -17   42.29   14.20   0
   8   5 -17   39.28   13.38   0
   8   5  17   45.65   15.21   0
  -8   5 -17   42.15   10.37   0
   8  -5 -17   42.08   15.21   0
   0   6 -17   -1.14    8.27   0
  -1   6 -17    5.01   11.68   0
   1   6 -17   -0.15    8.42   0
   2   6 -17   -4.62    8.23   0
  -2   6 -17   13.02   12.49   0
  -3   6 -17   12.14    8.90   0
   3   6 -17    8.19    8.52   0
  -4   6 -17   17.87    9.20   0
   4   6 -17   11.73    8.44   0
   5   6 -17   84.82   12.78   0
  -5   6 -17   72.67    9.26   0
   6   6 -17   -3.10    8.95   0
  -6   6 -17   -7.50    9.58   0
   7  -6 -17   25.41   18.83   0
   7   6  17   31.72   14.74   0
   7  -6  17   45.12   14.09   0
   7  -6 -17   33.25   17.45   0
  -7   6 -17   47.82   10.01   0
   7   6 -17   40.25    9.19   0
   1   7 -17  531.90   13.92   0
  -1   7 -17  495.57   11.00   0
   2   7 -17   38.80   12.40   0
  -2   7 -17   27.31    9.16   0
  -3   7 -17  321.26   10.71   0
   3   7 -17  344.69    9.99   0
  -4   7 -17  113.75    9.50   0
   4   7 -17  122.06    9.29   0
  -5   7 -17   21.65    9.38   0
   5   7 -17    3.24   12.63   0
   6   7 -17  252.49   14.09   0
  -6   7 -17  230.06   10.83   0
   7  -7  17    8.03   10.20   0
  -7   7 -17   19.53   14.25   0
   7   7 -17   21.04   13.39   0
   0   8 -17   35.51   12.57   0
   1   8 -17   13.83   12.54   0
  -1   8 -17   23.80   12.49   0
   2   8 -17   50.50   12.49   0
  -2   8 -17   35.70   13.28   0
  -3   8 -17   30.34   13.32   0
   3   8 -17   24.95    8.88   0
  -4   8 -17  -13.88   13.19   0
   4   8 -17   13.82   12.67   0
  -5   8 -17   72.73    9.88   0
   5   8 -17   84.77    9.37   0
   6   8 -17   11.39    9.49   0
  -6   8 -17    4.73    9.93   0
   1   9 -17  530.06   14.41   0
  -1   9 -17  516.32   11.47   0
   2   9 -17   50.99    9.43   0
  -2   9 -17   56.46    9.60   0
  -3   9 -17  340.55   11.18   0
   3   9 -17  323.44   10.68   0
  -4   9 -17  114.36   14.35   0
   4   9 -17  124.07    9.63   0
  -5   9 -17  105.52   14.23   0
   5   9 -17  126.12   13.78   0
   0  10 -17   53.75    9.59   0
   1  10 -17    4.74   13.22   0
  -1  10 -17   -1.22    9.62   0
   2  10 -17   33.54    9.30   0
  -2  10 -17   27.11   13.66   0
  -3  10 -17   18.98   13.98   0
   3  10 -17   25.55   13.27   0
  -4  10 -17    7.07    9.85   0
   4  10 -17   10.84    9.40   0
   1  11 -17  279.06   14.50   0
  -1  11 -17  273.98   11.06   0
   2  11 -17   56.68    9.87   0
  -2  11 -17   69.92   14.58   0
   3  11 -17  208.72   10.78   0
  -3  11 -17  197.25   11.15   0
   0   0 -18  998.87   18.09   0
  -1   0 -18    0.97   12.90   0
   1   0 -18   -0.04   12.90   0
   2   0 -18  712.86   13.79   0
  -2   0 -18  725.90   16.44   0
  -3   0 -18   -0.69    8.96   0
   3   0 -18    1.82   12.56   0
   4   0 -18  129.55   13.53   0
  -4   0 -18  125.14   13.68   0
  -5   0 -18   18.89   13.54   0
   5   0 -18   24.70   12.84   0
  -6   0 -18    1.34    9.84   0
   6   0 -18    9.27   12.97   0
   7   0  18   13.49   14.21   0
   7   0 -18   11.51    9.54   0
  -1   1 -18   15.67    8.87   0
   1  -1 -18    4.42   13.15   0
   1   1 -18   -0.59    9.29   0
  -1  -1 -18   11.92   12.67   0
  -2   1 -18    0.08   12.58   0
   2  -1 -18    6.30   13.09   0
   2   1 -18   -1.96    9.14   0
  -2  -1 -18    0.86    8.96   0
  -3  -1 -18   -1.24   12.89   0
   3  -1 -18    8.92   12.76   0
  -3   1 -18    4.35   12.88   0
   3   1 -18    3.73    8.59   0
   4  -1 -18   15.71   12.81   0
   4   1 -18   14.11   12.53   0
  -4  -1 -18   10.74   13.28   0
  -4   1 -18    9.09   13.12   0
   5  -1 -18   18.38    9.29   0
  -5  -1 -18   22.16   13.45   0
  -5   1 -18   27.67   13.72   0
   5   1 -18   19.03   12.88   0
   6   1 -18   -0.67   13.14   0
  -6   1 -18    8.62   13.79   0
   6  -1 -18    4.21   13.41   0
   7   1  18   12.58   14.54   0
   7  -1  18   12.80   14.48   0
   7  -1 -18    1.94   13.67   0
  -7   1 -18    5.86    9.99   0
   7   1 -18   -0.40   13.56   0
   0   2 -18  812.37   14.01   0
   0  -2 -18  775.83   18.86   0
   1  -2 -18    9.10   12.66   0
  -1   2 -18   15.21   12.83   0
   1   2 -18   12.88   12.67   0
  -1  -2 -18    7.52   15.84   0
  -2   2 -18  649.61   15.96   0
   2  -2 -18  667.06   18.36   0
  -2  -2 -18  610.93   17.58   0
   2   2 -18  667.70   15.38   0
   3   2 -18    9.26    8.85   0
   3  -2 -18   10.23   13.28   0
  -3  -2 -18    4.15   12.95   0
  -3   2 -18   13.28    9.40   0
   4   2 -18  297.52   13.96   0
  -4   2 -18  254.62   11.03   0
   4  -2 -18  263.33   15.31   0
   5  -2 -18   16.81   13.10   0
   5   2 -18   15.45    8.87   0
  -5   2 -18   18.86   13.27   0
   6   2 -18    9.69    9.28   0
  -6   2 -18    9.37    9.84   0
   6  -2 -18    8.12   13.25   0
   7  -2 -18    3.92   13.49   0
   7   2  18   17.41   14.42   0
   7  -2  18    7.20   13.99   0
  -7   2 -18   -5.11    9.69   0
[truncated: 2,279,198 more chars]
