# Supplementary material for: Crystal and mol­ecular structures of two silver(I) amidinates, including an unexpected co-crystal with a lithium amidinate
Source: Acta Crystallogr E Crystallogr Commun. 2016 Nov 15;72(Pt 12):1786–90. doi: 10.1107/S2056989016017680 (PMC5137609; doi:10.1107/S2056989016017680)
Supplement: Supplementary file 2 [file e-72-01786-compound_1sup4.hkl]

#
# h,k,l, Fc-squared, Fo-squared, sigma(Fo-squared), status flag
#
data_compound_1
_shelx_title ' '
_shelx_refln_list_code          4
_shelx_F_calc_maximum      364.55
_exptl_crystal_F_000      1264.00
_reflns_d_resolution_high  0.7828

loop_
 _space_group_symop_operation_xyz
 'x, y, z'
 '-x+1/2, -y, z+1/2'
 'x+1/2, -y+1/2, -z'
 '-x, y+1/2, -z+1/2'
 '-x, -y, -z'
 'x-1/2, y, -z-1/2'
 '-x-1/2, y-1/2, z'
 'x, -y-1/2, z-1/2'

_cell_length_a    11.7112
_cell_length_b    15.9238
_cell_length_c    14.8703
_cell_angle_alpha  90.000
_cell_angle_beta   90.000
_cell_angle_gamma  90.000

_shelx_F_squared_multiplier     1.000

loop_
 _refln_index_h
 _refln_index_k
 _refln_index_l
 _refln_F_squared_calc
 _refln_F_squared_meas
 _refln_F_squared_sigma
 _refln_observed_status
   6   0   0       1345.58       1230.42        74.97 o
   8   0   0       9249.54       8720.17       132.03 o
  10   0   0      12838.98      12668.07       124.12 o
  12   0   0      14128.32      13597.61       128.89 o
  14   0   0       9030.60       8349.75       121.52 o
   2   1   0      31206.34      31108.58       234.60 o
   4   1   0       5346.07       5151.48       136.80 o
   6   1   0       2722.87       2961.21        88.89 o
   8   1   0        624.96        735.73        58.07 o
  10   1   0        107.00        157.68        59.56 o
  12   1   0        156.44        118.98        60.95 o
  14   1   0          8.85        -46.52        69.52 o
   0   2   0      26882.37      25572.63       379.67 o
   2   2   0      87644.78      86823.01       384.99 o
   4   2   0      27500.24      26073.03       453.62 o
   6   2   0          2.48          9.36        69.25 o
   8   2   0       8059.39       7906.02       111.61 o
  10   2   0      16635.25      16690.16       111.45 o
  12   2   0      14609.46      14343.32       100.00 o
  14   2   0       3756.45       3977.04        81.87 o
   2   3   0       8436.45       8777.14       198.00 o
   4   3   0       1111.64       1351.98        80.80 o
   6   3   0       2384.36       2215.35        88.54 o
   8   3   0        774.60        808.17        73.85 o
  10   3   0        634.75        478.52        76.67 o
  12   3   0         13.10         17.31        62.33 o
  14   3   0          6.12         -9.77       105.12 o
   0   4   0       1046.45        885.75       109.47 o
   2   4   0      55922.73      56478.36       574.09 o
   4   4   0      44950.94      45178.66       414.31 o
   6   4   0         66.27         75.56        57.50 o
   8   4   0       9193.54       9454.33       141.18 o
  10   4   0      17574.15      17937.35       168.18 o
  12   4   0       5622.28       5636.32       250.84 o
  14   4   0       2271.53       2280.79       134.39 o
   2   5   0      12806.40      13361.97       156.69 o
   4   5   0       4966.21       5473.27       104.52 o
   6   5   0       3102.44       3089.65        71.70 o
   8   5   0         49.88        277.10       101.04 o
  10   5   0       1600.31       1512.25        82.58 o
  12   5   0          0.54         43.47        63.49 o
  14   5   0        489.44        547.62        90.75 o
   0   6   0      80580.73      78696.48       390.80 o
   2   6   0      95043.97      98716.18       507.25 o
   4   6   0       8932.69       8474.43        93.70 o
   6   6   0          3.86          3.45        52.04 o
   8   6   0      11178.40      11749.54       153.41 o
  10   6   0       6312.62       6862.19       137.51 o
  12   6   0      10285.65       9950.92       124.76 o
  14   6   0       6344.63       6859.86       110.26 o
   2   7   0      14563.81      15880.00       411.08 o
   4   7   0       3552.95       3430.04        75.27 o
   6   7   0        116.00        148.38        61.52 o
   8   7   0       3167.34       3325.04        86.36 o
  10   7   0         34.44        108.22        81.11 o
  12   7   0        174.55        312.93        89.07 o
  14   7   0        748.82        729.85        98.54 o
   0   8   0     111114.23     116824.48       429.80 o
   2   8   0      27210.06      27341.40       154.44 o
   4   8   0       7436.65       7717.32       295.42 o
   6   8   0         26.11         42.12        55.35 o
   8   8   0       2684.46       2543.30        76.66 o
  10   8   0      16225.34      16948.49       174.13 o
  12   8   0      11301.33      11489.00       139.65 o
   2   9   0        333.76        454.36        58.64 o
   4   9   0       6342.36       6708.52        90.23 o
   6   9   0       3339.64       3106.66       119.57 o
   8   9   0        183.70        170.45        55.66 o
  10   9   0        558.28        691.83        92.02 o
  12   9   0        555.06        545.56       135.68 o
   0  10   0      45963.11      46264.66       262.02 o
   2  10   0      31164.71      32141.23       159.27 o
   4  10   0       6082.17       6164.24        82.42 o
   6  10   0        206.39        261.93        65.74 o
   8  10   0       3170.19       3228.81       107.48 o
  10  10   0       8614.31       8547.83       151.67 o
  12  10   0       6040.38       6246.33       154.57 o
   2  11   0        240.33        229.39        77.12 o
   4  11   0       2740.70       2712.83        75.54 o
   6  11   0       5265.15       5234.96        81.78 o
   8  11   0       2445.76       2245.61       120.58 o
  10  11   0          0.33        -25.91        90.80 o
  12  11   0         11.13        111.05        96.14 o
   0  12   0      27328.75      26897.59       187.64 o
   2  12   0      15028.65      15201.37       144.25 o
   4  12   0       9973.20      10294.38       102.72 o
   6  12   0         25.11         -5.96        65.48 o
   8  12   0       3682.49       3496.89       101.39 o
  10  12   0       5153.41       5136.91        89.55 o
  12  12   0       4047.94       4341.08       120.45 o
   2  13   0       4666.66       4916.89       120.27 o
   4  13   0       2120.66       2304.21        88.61 o
   6  13   0       6070.14       5963.45        88.00 o
   8  13   0        458.09        564.06        73.60 o
  10  13   0         48.39        102.61        65.61 o
   0  14   0       7866.87       7768.43       118.07 o
   2  14   0      15882.65      15860.21       718.87 o
   4  14   0       3717.73       3797.54        81.85 o
   6  14   0        121.60        184.13        69.94 o
   8  14   0       2888.27       2727.44        87.07 o
  10  14   0       2534.20       2463.93        87.69 o
   2  15   0       2293.98       2172.09        65.24 o
   4  15   0       6378.16       6444.81       189.17 o
   6  15   0       2317.10       2428.43        72.26 o
   8  15   0       3435.66       3518.93       318.43 o
  10  15   0        206.91        262.88       103.63 o
   0  16   0      15430.11      16001.80       172.97 o
   2  16   0      10345.09      10324.12       268.16 o
   4  16   0       2129.39       2349.41        89.91 o
   6  16   0          1.75         36.11        85.36 o
   8  16   0       1160.70       1291.01        99.49 o
   2  17   0       1401.89       1244.55        73.85 o
   4  17   0       4773.00       4445.54        86.77 o
   6  17   0       3371.36       3322.92       206.97 o
   8  17   0       1910.74       1979.90       108.25 o
   0  18   0      10087.53       9892.86       135.23 o
   2  18   0       7564.96       7349.08        97.52 o
   4  18   0       1820.43       1811.30        96.04 o
   6  18   0         81.66        186.29        78.71 o
   2  19   0       1512.85       1535.10        81.75 o
   4  19   0       2543.03       2650.21        98.55 o
   0  20   0       7316.51       7396.75       168.25 o
   2  20   0       2257.11       2200.47       116.47 o
   1   1   1     132895.38     135238.88      1434.90 o
   2   1   1       6487.31       6231.76       110.31 o
   3   1   1      38306.46      37435.48       906.68 o
   4   1   1      11242.02      10600.66       104.11 o
   5   1   1       1628.45       1580.05        75.11 o
   6   1   1       5257.98       5114.08        77.72 o
   7   1   1       3625.90       3518.94        54.30 o
   8   1   1       5730.86       5808.36       117.44 o
   9   1   1       9453.28       9441.31        57.01 o
  10   1   1       1617.15       1588.34        44.87 o
  11   1   1      12019.99      11868.56       135.63 o
  12   1   1          6.60         54.24        40.65 o
  13   1   1       8952.10       8663.16        69.07 o
  14   1   1        456.37        496.23        62.59 o
   0   2   1          0.45         18.38        49.54 o
   1   2   1        186.80        213.96        49.99 o
   2   2   1      24361.88      24421.94       322.43 o
   3   2   1       2205.17       2295.66        69.11 o
   4   2   1        339.32        309.89        44.60 o
   5   2   1        270.87        260.25        43.88 o
   6   2   1       2353.26       2313.75        68.10 o
   7   2   1         84.49        128.59        55.65 o
   8   2   1        159.76        128.34        52.17 o
   9   2   1         61.06        107.13        45.17 o
  10   2   1        257.71        202.10        57.52 o
  11   2   1        885.87        859.37        42.77 o
  12   2   1          4.14        -23.53        41.80 o
  13   2   1         40.74         72.78        54.17 o
  14   2   1         10.53         55.44        51.03 o
   1   3   1      36443.77      36096.64       439.73 o
   2   3   1       2376.23       2372.16        79.81 o
   3   3   1      47014.63      45937.27       316.81 o
   4   3   1      22199.90      21816.12       189.85 o
   5   3   1       1956.02       1738.86        57.06 o
   6   3   1      20633.63      19985.31       234.27 o
   7   3   1       1648.28       1617.08       123.36 o
   8   3   1       8938.54       8655.70       285.95 o
   9   3   1       9963.81       9769.82       164.14 o
  10   3   1       1191.15       1179.54        60.87 o
  11   3   1      11068.29      10827.12        98.22 o
  12   3   1          0.23         67.69        62.72 o
  13   3   1       2965.90       3063.19        48.48 o
  14   3   1        351.39        429.26        48.08 o
   0   4   1        996.56       1035.64        85.51 o
   1   4   1         12.06         54.21        70.13 o
   2   4   1         27.63         43.07        64.97 o
   3   4   1         28.58         73.53        42.50 o
   4   4   1         69.17         46.86        41.85 o
   5   4   1       1822.51       1843.88        48.57 o
   6   4   1        188.93        191.13        44.63 o
   7   4   1        479.67        421.95        61.73 o
   8   4   1        254.69        201.83        59.70 o
   9   4   1       1100.34       1153.85        65.50 o
  10   4   1        123.74         90.26        54.39 o
  11   4   1         51.69         32.17        47.07 o
  12   4   1         28.30         43.81        41.46 o
  13   4   1         90.80         98.05        53.40 o
  14   4   1          9.05         39.34        52.08 o
   1   5   1      50428.83      48922.18       190.82 o
   2   5   1       9749.59      10000.57        99.99 o
   3   5   1      14534.91      13625.69       113.93 o
   4   5   1      16567.92      16661.19       197.74 o
   5   5   1       8580.34       8978.55       117.10 o
   6   5   1      16063.99      15566.20       161.17 o
   7   5   1       1020.42       1084.33        57.20 o
   8   5   1       2902.63       2950.89        72.44 o
   9   5   1      13503.14      13609.74       109.09 o
  10   5   1        424.16        441.94        77.80 o
  11   5   1       7835.32       7519.89        67.91 o
  12   5   1          1.52         37.58        58.46 o
  13   5   1       4159.05       4232.14        55.27 o
  14   5   1        339.38        337.91        55.45 o
   0   6   1       4933.84       4840.44        97.32 o
   1   6   1       2297.20       2330.30        69.09 o
   2   6   1        110.46        164.63        40.19 o
   3   6   1      13572.21      14309.09       151.61 o
   4   6   1         87.96        106.73        37.55 o
   5   6   1       2824.14       2890.92        78.85 o
   6   6   1        119.54        159.00        43.25 o
   7   6   1        676.86        684.34        45.83 o
   8   6   1          5.61        -33.39        44.69 o
   9   6   1         21.18        101.68       150.96 o
  10   6   1         71.83        210.04        64.73 o
  11   6   1        645.50        523.86        69.19 o
  12   6   1        173.38        233.52        53.37 o
  13   6   1         76.71         30.74        51.13 o
  14   6   1          9.47         37.94        54.06 o
   1   7   1      74145.86      77366.14       610.70 o
   2   7   1       5761.73       5817.20        64.42 o
   3   7   1      18302.69      18352.60       234.23 o
   4   7   1       3616.69       3343.25        57.56 o
   5   7   1       1297.06       1261.30        50.79 o
   6   7   1       7342.33       7220.53        95.07 o
   7   7   1       3963.75       3965.70        76.63 o
   8   7   1       4314.32       4343.02        63.62 o
   9   7   1       4201.22       4335.79        72.84 o
  10   7   1        733.05        892.04        83.04 o
  11   7   1       7061.97       7090.53        80.39 o
  12   7   1         10.54         47.65       116.55 o
  13   7   1       7951.31       7900.38       288.53 o
  14   7   1        468.23        545.61        55.79 o
   0   8   1       1520.84       1567.23        58.50 o
   1   8   1        377.91        390.93        40.21 o
   2   8   1       1632.89       1650.73        49.46 o
   3   8   1       1684.54       1778.48        50.98 o
   4   8   1        499.39        526.68        49.11 o
   5   8   1       1048.76        968.03        46.18 o
   6   8   1        127.83        121.76        44.53 o
   7   8   1       3945.20       3929.86        99.49 o
   8   8   1         34.31         70.58        42.80 o
   9   8   1         45.58        153.82        50.26 o
  10   8   1        323.55        425.14        69.21 o
  11   8   1         19.41         11.04        71.00 o
  12   8   1        318.49        345.91        65.71 o
  13   8   1        450.05        439.19        60.11 o
   1   9   1      33939.29      33880.54       252.09 o
   2   9   1       1938.73       1947.33        51.47 o
   3   9   1      20623.38      21113.01       215.67 o
   4   9   1       5993.88       5900.84        89.87 o
   5   9   1        488.65        465.65        45.07 o
   6   9   1       5660.52       5684.10        75.94 o
   7   9   1       1078.09       1075.86        49.52 o
   8   9   1       4899.96       4836.68        56.88 o
   9   9   1       6245.19       6284.94        79.26 o
  10   9   1       1702.13       1758.21        95.38 o
  11   9   1       8998.00       9201.83       101.05 o
  12   9   1          9.55        -21.62        92.01 o
  13   9   1       3412.47       3651.85       169.86 o
   0  10   1        760.06        578.64        61.61 o
   1  10   1        273.57        272.71        41.30 o
   2  10   1        837.50        908.63        44.99 o
   3  10   1        725.14        726.33        54.61 o
   4  10   1        426.85        404.45        45.91 o
   5  10   1       3421.89       3379.71        59.98 o
   6  10   1         29.00         39.40        39.95 o
   7  10   1       1201.44       1172.38        50.26 o
   8  10   1        858.09        930.73        45.68 o
   9  10   1        940.28        937.72        53.35 o
  10  10   1        496.11        573.65        56.03 o
  11  10   1         11.77         57.39        63.63 o
  12  10   1        143.14        221.05        78.73 o
  13  10   1        378.26        418.81        84.53 o
   1  11   1      16930.76      16250.95        77.60 o
   2  11   1       1148.01       1166.42        51.34 o
   3  11   1      15133.31      15278.96        80.02 o
   4  11   1       9308.60       9396.92        70.33 o
   5  11   1       1280.84       1259.54        51.02 o
   6  11   1       4001.32       4079.31       116.47 o
   7  11   1        611.44        676.44        53.01 o
   8  11   1       2235.89       2258.92        54.04 o
   9  11   1       4463.69       4379.55       109.86 o
  10  11   1        520.34        572.19        57.46 o
  11  11   1       5836.00       5925.79       189.25 o
  12  11   1         23.52         81.19        68.15 o
   0  12   1       1722.53       1712.23        82.09 o
   1  12   1       3585.04       3553.94        56.85 o
   2  12   1       1599.33       1679.24        57.73 o
   3  12   1       2627.51       2701.56        95.32 o
   4  12   1        112.83        128.94        46.68 o
   5  12   1       2645.51       2855.42        58.54 o
   6  12   1         40.49         70.28        50.96 o
   7  12   1       1338.63       1455.50        56.01 o
   8  12   1        576.42        588.52        49.70 o
   9  12   1        408.69        447.74        51.66 o
  10  12   1        303.60        384.42        65.11 o
  11  12   1        103.30        186.78        77.71 o
  12  12   1        282.60        468.01        83.43 o
   1  13   1      19716.25      19880.90       106.15 o
   2  13   1       1153.08       1235.52        52.69 o
   3  13   1       3898.42       4010.59       119.32 o
   4  13   1       2755.51       3027.72        57.61 o
   5  13   1        550.84        680.88        48.24 o
   6  13   1       4810.15       4836.69        87.38 o
   7  13   1        162.96        276.06        54.56 o
   8  13   1       1858.16       1867.84        54.50 o
   9  13   1       3238.36       3240.40        56.25 o
  10  13   1        368.42        448.96        85.13 o
  11  13   1       2177.33       2108.26        87.42 o
   0  14   1       1886.95       2041.76        69.66 o
   1  14   1          2.17        -21.32        38.17 o
   2  14   1       1207.46       1107.65        48.11 o
   3  14   1       1379.82       1458.83        45.08 o
   4  14   1         58.41        104.04        40.37 o
   5  14   1       5514.59       5278.84       117.89 o
   6  14   1          4.94        -28.98        50.27 o
   7  14   1       2584.74       2455.26        84.37 o
   8  14   1         72.25         92.87        52.08 o
   9  14   1        668.12        725.35        55.59 o
  10  14   1        608.34        565.04        58.11 o
   1  15   1       7697.41       7714.24        94.22 o
   2  15   1       1893.56       1877.13        54.67 o
   3  15   1       6356.46       6168.57        56.04 o
   4  15   1       1489.51       1465.07        48.19 o
   5  15   1       1425.01       1306.84        46.84 o
   6  15   1       3453.44       3468.42        56.43 o
   7  15   1        622.86        617.59        49.77 o
   8  15   1       1926.29       2084.73        58.74 o
   9  15   1       2028.43       1855.37        60.87 o
  10  15   1        387.35        391.01        54.90 o
   0  16   1        461.17        462.58        67.02 o
   1  16   1        151.29        228.96        40.87 o
   2  16   1        574.46        580.15        49.43 o
   3  16   1       4147.69       3997.30        89.55 o
   4  16   1        180.89        257.09        59.52 o
   5  16   1       3296.25       3410.13        70.14 o
   6  16   1         39.29        151.38        64.08 o
   7  16   1       2171.19       2206.75        52.51 o
   8  16   1        145.48        173.12        49.37 o
   9  16   1        766.92        770.96        56.40 o
   1  17   1       8616.30       8815.30       120.84 o
   2  17   1        385.50        466.08        60.04 o
   3  17   1       3793.38       3728.15        73.81 o
   4  17   1       1785.39       1709.69        59.53 o
   5  17   1        819.70        840.56        57.32 o
   6  17   1        928.22        901.49        62.52 o
   7  17   1        229.72        226.20        56.17 o
   8  17   1        629.49        692.02        63.87 o
   0  18   1       1956.19       1787.07        69.57 o
   1  18   1        350.98        383.33        51.55 o
   2  18   1        683.52        704.30        64.35 o
   3  18   1       2861.42       2704.80        59.11 o
   4  18   1        341.74        412.99        59.11 o
   5  18   1       1936.88       1781.65        56.84 o
   6  18   1         25.30         47.06        55.21 o
   1  19   1       5017.23       4863.04        63.05 o
   2  19   1        182.76        278.45        51.48 o
   3  19   1       2854.19       2978.88        68.69 o
   4  19   1        788.47        801.59        60.16 o
   5  19   1         48.70        104.58        52.49 o
   0  20   1       1629.44       1734.33       103.21 o
   1  20   1        663.40        680.32        54.70 o
   2  20   1        940.36        921.26        66.65 o
   0   0   2     106705.31     109299.34       661.32 o
   1   0   2       7391.85       7012.16       141.20 o
   2   0   2       1483.15       1467.69        75.62 o
   3   0   2      39363.62      38588.59       492.21 o
   4   0   2       3231.13       2972.45        98.94 o
   5   0   2      20978.96      19228.53       168.78 o
   6   0   2          1.89         45.51        67.83 o
   7   0   2      23422.18      23036.52       178.69 o
   8   0   2        529.39        372.56        74.82 o
   9   0   2       4133.89       3898.52        64.98 o
  10   0   2       4838.52       4926.89        90.76 o
  11   0   2       2237.81       2086.17        65.24 o
  12   0   2       2577.42       2737.52        83.07 o
  13   0   2        915.96        927.50        68.04 o
  14   0   2       2298.98       2246.87        92.83 o
   1   1   2       5046.69       4872.06        94.98 o
   2   1   2       5930.67       6194.38       101.13 o
   3   1   2       5059.66       5084.38        77.39 o
   4   1   2        904.60        960.23        47.39 o
   5   1   2        851.24        883.15        57.87 o
   6   1   2       3824.40       3964.52        68.88 o
   7   1   2          4.63         50.77        76.06 o
   8   1   2         18.19         65.77        43.76 o
   9   1   2        611.89        629.31        51.84 o
  10   1   2         14.39         29.21        38.62 o
  11   1   2         60.61         14.12        41.31 o
  12   1   2         87.14         93.22        48.31 o
  13   1   2          9.95        -10.00        40.71 o
  14   1   2         25.94        100.47        43.50 o
   0   2   2      11195.77      10836.98       191.85 o
   1   2   2      17807.10      17423.25       153.43 o
   2   2   2      32939.59      34610.92       233.72 o
   3   2   2      28436.69      27484.71       297.64 o
   4   2   2       6283.68       6124.49        72.81 o
   5   2   2      44417.73      42876.13       810.70 o
   6   2   2        234.50        225.07        55.41 o
   7   2   2      32880.31      32595.50       209.88 o
   8   2   2       2376.70       2377.14        51.77 o
   9   2   2       9687.65       9382.74       145.82 o
  10   2   2       4496.34       4612.44        63.87 o
  11   2   2        712.48        807.34        47.49 o
  12   2   2       4067.94       3925.32        50.06 o
  13   2   2        383.63        456.72        44.41 o
  14   2   2        873.72        903.49        52.99 o
   1   3   2       1673.40       1692.84        68.32 o
   2   3   2        754.08        701.21        62.88 o
   3   3   2        598.36        633.31        54.48 o
   4   3   2        488.00        495.09        48.73 o
   5   3   2       2033.79       2022.26        59.39 o
   6   3   2        111.33        100.30        44.31 o
   7   3   2       1206.92       1313.21        65.86 o
   8   3   2        132.55        219.17        57.67 o
   9   3   2        432.99        440.24        64.03 o
  10   3   2        516.98        478.64        48.05 o
  11   3   2        420.15        427.71        48.43 o
  12   3   2          2.87         23.52        39.55 o
  13   3   2         62.66        137.80        47.47 o
  14   3   2         44.06         58.92        48.66 o
   0   4   2      30862.48      29860.78       221.31 o
   1   4   2          5.45         15.93        51.10 o
   2   4   2      15530.84      15170.18       230.73 o
   3   4   2      39957.98      40790.63       731.41 o
   4   4   2       4325.07       4336.56        70.97 o
   5   4   2      63269.86      63331.32      1133.93 o
   6   4   2         37.41         78.15        41.30 o
   7   4   2      29701.04      28625.32       448.43 o
   8   4   2       4027.28       4011.04       171.97 o
   9   4   2      11734.80      11142.19       168.07 o
  10   4   2       4070.76       4177.37        80.26 o
  11   4   2        195.55        253.42        44.25 o
  12   4   2       1489.72       1486.46        57.54 o
  13   4   2        445.46        529.58        48.35 o
  14   4   2        490.55        527.05        50.24 o
   1   5   2        759.10        785.84        51.49 o
   2   5   2        169.23        109.43        48.38 o
   3   5   2       1361.80       1572.71        52.35 o
   4   5   2       2574.14       2546.59        55.87 o
   5   5   2        511.05        575.00        38.01 o
   6   5   2         74.42        112.29        60.06 o
   7   5   2         31.13         71.83        46.86 o
   8   5   2        408.57        416.94        45.21 o
   9   5   2        729.85        783.05        60.34 o
  10   5   2        348.42        316.19        44.78 o
  11   5   2          1.07         90.00        54.20 o
  12   5   2          0.29        -16.70        47.14 o
  13   5   2        318.40        322.07        56.41 o
  14   5   2         41.19         20.74        53.17 o
   0   6   2       5741.90       5518.86       397.96 o
   1   6   2       4895.48       4889.27        66.52 o
   2   6   2      18726.30      19350.85       390.17 o
   3   6   2      17686.24      16963.16       442.62 o
   4   6   2       1723.84       1646.42        43.49 o
   5   6   2      38717.27      38595.93       469.91 o
   6   6   2         37.21        119.89        52.06 o
   7   6   2      16420.26      16461.63       374.34 o
   8   6   2       3358.62       3398.36       121.31 o
   9   6   2       8376.67       8453.77       127.33 o
  10   6   2        685.87        607.71        64.17 o
  11   6   2         32.47         53.85        47.00 o
  12   6   2       2568.05       2478.07       156.62 o
  13   6   2        443.59        512.36        64.08 o
  14   6   2       1429.12       1350.74        79.13 o
   1   7   2       2809.94       2619.60        47.50 o
   2   7   2       1381.92       1512.39        54.27 o
   3   7   2       3018.95       2971.92        70.49 o
   4   7   2         21.36         98.06        40.02 o
   5   7   2        702.28        792.28        49.74 o
   6   7   2        639.66        651.11        45.72 o
   7   7   2        225.58        231.52        51.05 o
   8   7   2       4036.00       3916.65        75.66 o
   9   7   2         39.90         34.97        49.64 o
  10   7   2         20.98         68.09        98.86 o
  11   7   2       1244.02       1360.45        95.36 o
  12   7   2         63.70        111.84        55.85 o
  13   7   2         95.85        116.77        65.56 o
   0   8   2      24593.65      25322.40       300.02 o
   1   8   2       3061.75       3031.39        54.62 o
   2   8   2       7773.65       7443.95        82.39 o
   3   8   2      17165.36      17484.64       325.71 o
   4   8   2       3793.17       3871.53        96.27 o
   5   8   2      14769.49      14662.56       262.29 o
   6   8   2          0.17        -36.18        54.45 o
   7   8   2      19352.98      19197.75       357.63 o
   8   8   2        712.67        715.02        51.97 o
   9   8   2       4544.26       4647.30        65.07 o
  10   8   2       5336.15       5283.03       108.65 o
  11   8   2       1427.12       1510.36        91.23 o
  12   8   2       2479.50       2557.44        98.27 o
  13   8   2        166.46        187.17        76.32 o
   1   9   2       3439.00       3485.55        49.46 o
   2   9   2       1034.75       1065.08        49.64 o
   3   9   2       3765.00       3844.68        52.25 o
   4   9   2       1956.46       2056.39        76.15 o
   5   9   2         70.75         73.81        39.18 o
   6   9   2       1031.73        993.47        57.21 o
   7   9   2          7.47         68.39        39.60 o
   8   9   2         33.77         42.90        57.05 o
   9   9   2       2130.60       2123.58       128.03 o
  10   9   2        136.13        174.44        70.93 o
  11   9   2       1139.69       1146.30        66.39 o
  12   9   2        117.51        181.61        76.93 o
  13   9   2        374.80        371.74        70.48 o
   0  10   2      15232.01      15204.07       112.05 o
   1  10   2       3076.87       3103.62        54.04 o
   2  10   2       8602.68       8762.17        73.92 o
   3  10   2      14202.32      14448.87       122.21 o
   4  10   2       1328.91       1394.07        49.62 o
   5  10   2      18049.65      18703.96       196.68 o
   6  10   2         23.13         48.76        55.36 o
   7  10   2      12224.43      12249.75       108.51 o
   8  10   2        541.76        565.05        44.89 o
   9  10   2       5180.24       5467.00        73.56 o
  10  10   2       2866.22       2805.47        69.22 o
  11  10   2        993.17       1101.02        77.21 o
  12  10   2       1966.28       2082.21       131.28 o
   1  11   2       4460.05       4142.70        49.25 o
   2  11   2          0.66          3.82        44.91 o
   3  11   2       1232.18       1278.33        58.51 o
   4  11   2        814.45        980.07        48.12 o
   5  11   2        659.92        575.83        48.33 o
   6  11   2        511.29        550.72        53.11 o
   7  11   2       1451.09       1330.76        44.45 o
   8  11   2        196.36        235.37        48.01 o
   9  11   2       2003.61       2018.94        59.73 o
  10  11   2         41.30         11.18        54.84 o
  11  11   2       1056.60       1009.23        68.88 o
  12  11   2         10.09         76.40       133.32 o
   0  12   2       6579.90       6491.35       102.43 o
   1  12   2        395.62        364.12        48.71 o
   2  12   2       2046.49       1970.03        50.60 o
   3  12   2      10524.76      10969.31       165.05 o
   4  12   2       1339.16       1422.50        44.87 o
   5  12   2      14707.08      14744.93       182.61 o
   6  12   2          2.50         33.52        43.89 o
   7  12   2      10785.27      10888.65       270.39 o
   8  12   2        686.26        721.65        44.67 o
   9  12   2       3413.00       3444.01        65.31 o
  10  12   2       1459.08       1523.83        61.59 o
  11  12   2        264.07        334.85        67.95 o
   1  13   2       5130.18       5313.52       101.83 o
   2  13   2        142.04        130.45        45.41 o
   3  13   2       1191.46       1153.98        50.06 o
   4  13   2       1135.84       1213.60        46.64 o
   5  13   2        248.36        336.08        41.18 o
   6  13   2       2628.70       2584.36        55.77 o
   7  13   2        522.41        511.23        44.48 o
   8  13   2        306.92        277.42        52.58 o
   9  13   2       1491.62       1481.18        60.58 o
  10  13   2         34.11        118.30        82.46 o
  11  13   2        828.34        803.52        79.12 o
   0  14   2       1188.69       1294.72        65.91 o
   1  14   2       2403.74       2409.15        51.01 o
   2  14   2       6226.01       6392.02        58.73 o
   3  14   2       3484.52       3535.72        57.50 o
   4  14   2       1246.46       1225.26        49.76 o
   5  14   2      11098.44      11069.74       122.19 o
   6  14   2         16.07         79.15        53.18 o
   7  14   2      10064.13       9909.81        88.73 o
   8  14   2       1151.19       1244.11       106.63 o
   9  14   2       3272.29       3270.04        72.37 o
  10  14   2        343.56        388.21        69.71 o
   1  15   2       3074.28       3140.11        58.37 o
   2  15   2       1238.01       1320.46        48.99 o
   3  15   2       1089.58       1113.10        50.07 o
   4  15   2       1669.02       1537.50        47.97 o
   5  15   2         16.78         27.32        45.90 o
   6  15   2        541.96        470.95        52.40 o
   7  15   2        394.62        451.26        62.27 o
   8  15   2       1086.28       1135.93        61.90 o
   9  15   2        495.60        540.33        53.04 o
   0  16   2       4086.76       4192.99       157.06 o
   1  16   2        217.05        285.61        46.92 o
   2  16   2       2509.19       2683.92        55.02 o
   3  16   2       4699.03       4533.23       110.69 o
   4  16   2        902.09        920.80        50.33 o
   5  16   2       6096.35       6084.63       147.31 o
   6  16   2         16.69        127.76        64.17 o
   7  16   2       3749.07       3827.48       111.16 o
   8  16   2        642.34        785.41        58.23 o
   9  16   2       2413.84       2332.01        60.97 o
   1  17   2       3018.82       3035.15        56.83 o
   2  17   2        655.44        630.39        55.64 o
   3  17   2       1769.56       1723.23        58.31 o
   4  17   2        495.58        520.45        48.09 o
   5  17   2          7.15         47.93        44.40 o
   6  17   2        327.03        382.40        58.07 o
   7  17   2        257.00        226.64        62.94 o
   8  17   2        343.41        480.99        66.02 o
   0  18   2       2569.44       2571.37        83.39 o
   1  18   2        119.73        144.34        47.50 o
   2  18   2        904.50        851.01        58.76 o
   3  18   2       2666.24       2711.03        55.40 o
   4  18   2        181.37        221.13        61.97 o
   5  18   2       3327.14       3327.05        61.33 o
   6  18   2        109.36        134.21        57.08 o
   1  19   2       4081.87       4076.87        76.94 o
   2  19   2        378.42        383.99        56.62 o
   3  19   2       1706.65       1854.74        62.75 o
   4  19   2       1141.67       1133.52        58.69 o
   5  19   2        223.02        304.34        53.39 o
   0  20   2       2819.87       2767.35        91.60 o
   1  20   2        333.90        428.73        53.90 o
   2  20   2        800.17        877.86        60.44 o
   1   1   3       1869.99       1887.10        69.46 o
   2   1   3      21576.92      21254.00       347.09 o
   3   1   3         85.23        112.98        58.22 o
   4   1   3      62561.65      60434.46       183.53 o
   5   1   3         49.98         95.65        39.41 o
   6   1   3      38302.44      37077.00       385.88 o
   7   1   3        176.56        218.98        68.34 o
   8   1   3      20163.53      19338.19       259.87 o
   9   1   3         49.01         77.53        50.66 o
  10   1   3       4830.18       4671.64       112.94 o
  11   1   3          7.12         61.02        46.64 o
  12   1   3          7.66        -38.32        41.36 o
  13   1   3         36.99         57.09        47.70 o
  14   1   3       1639.27       1677.18        54.62 o
   0   2   3      12456.48      12768.89       198.31 o
   1   2   3       8984.12       9262.67       113.58 o
   2   2   3      11008.54      11262.79       166.35 o
   3   2   3       1381.76       1322.30        52.75 o
   4   2   3        882.64       1013.45        53.84 o
   5   2   3        137.98        178.74        37.63 o
   6   2   3         18.80         15.96        34.03 o
   7   2   3       1784.71       1795.05        54.68 o
   8   2   3         60.95        136.87        50.50 o
   9   2   3         31.62         49.82        46.87 o
  10   2   3       1396.95       1411.22        50.64 o
  11   2   3         11.23         -6.27        47.06 o
  12   2   3        264.22        319.45        49.52 o
  13   2   3         18.74        -34.87        52.53 o
  14   2   3          5.04        -21.57        44.85 o
   1   3   3       7347.95       7404.15       100.63 o
   2   3   3      36225.00      36357.44       533.65 o
   3   3   3         47.83         33.60        56.40 o
   4   3   3      57543.46      57471.62       463.99 o
   5   3   3          7.99          8.98        49.13 o
   6   3   3      52270.93      52459.31       694.32 o
   7   3   3        191.57        192.57        35.38 o
   8   3   3      25754.03      24134.87       706.09 o
   9   3   3        129.10        167.48        52.37 o
  10   3   3       3367.96       3523.23        61.54 o
  11   3   3         11.22         99.04        64.61 o
  12   3   3          7.17         50.24        54.79 o
  13   3   3          6.15        -29.51        41.54 o
  14   3   3       1856.97       1883.33       109.97 o
   0   4   3        941.99        997.47        95.17 o
   1   4   3        702.39        692.88        60.28 o
   2   4   3       2738.44       2756.86        62.06 o
   3   4   3        209.54        201.51        65.37 o
   4   4   3        187.46        197.86        48.44 o
   5   4   3        185.03        184.69        53.30 o
   6   4   3          0.14         30.43        45.71 o
   7   4   3        295.71        393.99        47.37 o
   8   4   3       1542.65       1558.68        54.76 o
   9   4   3         11.50         60.68        60.85 o
  10   4   3        197.45        190.49        47.16 o
  11   4   3         52.41         74.99        47.75 o
  12   4   3        127.84        197.40        57.12 o
  13   4   3          4.38       -113.44        49.41 o
  14   4   3         81.63         10.88        52.92 o
   1   5   3       1865.89       2022.10        56.78 o
   2   5   3      10414.04       9716.99       135.61 o
   3   5   3        256.88        298.93        48.82 o
   4   5   3      45821.02      46366.61      1563.84 o
   5   5   3        209.61        305.28        46.96 o
   6   5   3      56966.07      58177.51       297.59 o
   7   5   3        469.11        435.19        49.83 o
   8   5   3      21764.59      21870.21       114.50 o
   9   5   3        561.71        607.38        49.92 o
  10   5   3       4379.60       4238.42        59.21 o
  11   5   3        178.68        193.42        67.38 o
  12   5   3        135.48        220.23        52.86 o
  13   5   3         80.94        157.38        55.39 o
  14   5   3       1861.71       1924.16        51.19 o
   0   6   3       7305.98       6964.28       198.65 o
   1   6   3       1161.01       1285.87        56.13 o
   2   6   3          3.87          1.26        41.62 o
   3   6   3        998.49       1134.08        58.95 o
   4   6   3         48.42         86.28        53.09 o
   5   6   3        267.91        252.34        49.63 o
   6   6   3         46.43         69.41        46.62 o
   7   6   3        771.15        881.60        56.84 o
   8   6   3        135.92        162.07        50.30 o
   9   6   3         92.79        128.59        50.14 o
  10   6   3        246.21        260.89        49.10 o
  11   6   3        214.81        226.33        49.94 o
  12   6   3        267.31        318.23        59.37 o
  13   6   3         47.05         32.42        64.19 o
  14   6   3         96.65        168.49        55.31 o
   1   7   3         10.92         60.63        43.58 o
   2   7   3      12190.27      11912.97       471.60 o
   3   7   3        238.77        287.11        49.45 o
   4   7   3      27739.37      27648.90       597.45 o
   5   7   3       1751.91       1824.02        45.67 o
   6   7   3      34254.09      34830.78       438.01 o
   7   7   3        166.17        210.93        55.36 o
   8   7   3      16728.85      16775.88        93.57 o
   9   7   3        381.13        454.33        59.30 o
  10   7   3       2056.62       2097.49        64.83 o
  11   7   3         28.38         63.52        51.61 o
  12   7   3          0.97         -7.77        61.14 o
  13   7   3          0.00         40.54        65.07 o
   0   8   3       7889.20       7614.53        92.65 o
   1   8   3        119.48        128.05        45.03 o
   2   8   3       2765.28       2657.15        53.10 o
   3   8   3          7.15         18.67        59.36 o
   4   8   3         74.12         43.83        41.76 o
   5   8   3          5.28         15.11        47.37 o
   6   8   3        718.65        776.72        44.38 o
   7   8   3       1096.58       1195.01        52.90 o
   8   8   3          6.79         17.92        49.33 o
   9   8   3         47.00         63.96        45.64 o
  10   8   3       1091.78       1233.20        63.18 o
  11   8   3         27.21         97.13        70.67 o
  12   8   3        864.97        850.97        74.06 o
  13   8   3         29.88        -10.92        96.48 o
   1   9   3        344.41        385.18        46.01 o
   2   9   3      16723.33      17296.18       135.92 o
   3   9   3         47.71         60.67        46.54 o
   4   9   3      23852.03      23815.79       440.24 o
   5   9   3         40.97         82.78        54.96 o
   6   9   3      17259.46      17421.85       302.35 o
   7   9   3         93.02         99.80        56.21 o
   8   9   3       8890.73       9034.17        92.85 o
   9   9   3         49.81         64.87        50.82 o
  10   9   3       3229.93       3347.41        86.48 o
  11   9   3          0.22        -63.43        95.05 o
  12   9   3        149.76        203.30        65.12 o
  13   9   3          6.02         -6.77        60.75 o
   0  10   3      10388.89       9931.86       235.90 o
   1  10   3         12.05         49.41        40.10 o
   2  10   3       4756.27       4854.59        53.48 o
   3  10   3          0.03         22.49        52.00 o
   4  10   3       1082.62       1057.76        53.44 o
   5  10   3         14.18        -12.99        45.62 o
   6  10   3          0.63         31.01        42.58 o
   7  10   3         79.89         75.99        50.74 o
   8  10   3       2650.59       2632.43       112.69 o
   9  10   3          7.63        -33.32        49.98 o
  10  10   3       2438.42       2366.90        61.82 o
  11  10   3         19.61         72.15        66.45 o
  12  10   3        892.01       1029.81       100.41 o
   1  11   3        264.11        308.55        39.09 o
   2  11   3       8115.91       7879.03        87.05 o
   3  11   3        111.07         96.35        56.67 o
   4  11   3      23640.98      23432.27       229.43 o
   5  11   3        425.84        487.48        48.57 o
   6  11   3      14265.96      14453.31       373.18 o
   7  11   3         28.87         13.09        46.81 o
   8  11   3      12115.53      12316.76       294.79 o
   9  11   3         49.87        132.17        55.02 o
  10  11   3       3779.50       3820.53        81.06 o
  11  11   3         31.94        116.77        58.29 o
  12  11   3         40.59        -61.15        81.31 o
   0  12   3        974.63        949.96        67.17 o
   1  12   3        485.47        515.18        49.51 o
   2  12   3       6129.60       6101.11        61.57 o
   3  12   3         23.70         31.56        50.98 o
   4  12   3       2513.44       2415.79        55.86 o
   5  12   3         11.16         15.41        47.20 o
   6  12   3         24.72         66.33        46.41 o
   7  12   3         96.12        140.87        53.83 o
   8  12   3       3061.17       3013.45        89.36 o
   9  12   3         19.33         58.86        50.72 o
  10  12   3       1792.85       1699.01        56.83 o
  11  12   3         21.68         14.18        59.83 o
   1  13   3        361.93        387.44        41.57 o
   2  13   3       3039.58       2973.66        54.62 o
   3  13   3        275.26        317.54        44.90 o
   4  13   3      13670.46      13579.42       164.75 o
   5  13   3        502.21        475.45        52.35 o
   6  13   3      22105.71      21702.47       131.58 o
   7  13   3         27.59         65.56        49.45 o
   8  13   3       8827.89       8559.24       131.75 o
   9  13   3          0.07         84.59        63.87 o
  10  13   3       1651.00       1810.98        99.96 o
  11  13   3         48.31         42.99        62.84 o
   0  14   3       4885.38       4874.96       116.01 o
   1  14   3        181.01        190.82        44.24 o
   2  14   3       3170.40       3106.94        63.54 o
   3  14   3        198.93        187.16        40.75 o
   4  14   3        249.14        288.60        40.60 o
   5  14   3        451.75        441.09        45.13 o
   6  14   3        127.53        133.26        54.64 o
   7  14   3        205.65        155.22        59.18 o
   8  14   3        757.73        743.94        50.01 o
   9  14   3          0.19         -6.95        60.17 o
  10  14   3       1513.89       1517.73       120.16 o
   1  15   3         67.18         37.17        45.53 o
   2  15   3       3596.32       3467.23        58.84 o
   3  15   3        649.72        658.39        52.24 o
   4  15   3       6139.52       6085.01        61.96 o
   5  15   3          0.71         57.82        48.91 o
   6  15   3      11903.97      11676.92       248.61 o
   7  15   3          4.28          8.67        58.25 o
   8  15   3       5307.02       5385.54        76.39 o
   9  15   3          6.38         33.61        79.95 o
   0  16   3       7788.16       7892.68        93.35 o
   1  16   3         54.98         76.67        57.96 o
   2  16   3       3197.54       3433.94        61.79 o
   3  16   3         25.91         58.79        47.10 o
   4  16   3        203.75        253.54        60.34 o
   5  16   3         96.22         67.67        41.24 o
   6  16   3        242.93        274.93        52.31 o
   7  16   3          0.01         39.88        59.55 o
   8  16   3        381.21        393.56        57.51 o
   1  17   3         30.84         49.96        44.84 o
   2  17   3       1774.09       1730.70        63.13 o
   3  17   3         59.31        159.32        49.45 o
   4  17   3       6501.59       6377.42        76.03 o
   5  17   3         85.86        208.83        62.89 o
   6  17   3       3782.50       3818.82        83.51 o
   7  17   3          6.12         21.20        53.28 o
   0  18   3       7210.48       7149.20       111.82 o
   1  18   3         44.96         88.60        52.18 o
   2  18   3       2677.75       2659.82        59.35 o
   3  18   3        148.02        219.31        64.18 o
   4  18   3       1139.00       1174.98        57.42 o
   5  18   3          2.54        -52.29        58.89 o
   6  18   3         48.41         61.20        52.37 o
   1  19   3         11.46         67.31        55.62 o
   2  19   3       2316.96       2369.47        58.67 o
   3  19   3          9.98         65.65        51.91 o
   4  19   3       3736.01       3726.55        66.32 o
   0  20   3       2821.02       2739.21       109.90 o
   1  20   3          5.52         21.21        63.93 o
   0   0   4       2578.92       2336.72       154.34 o
   1   0   4      11081.05      11927.31       157.00 o
   2   0   4       7664.99       7438.40       209.04 o
   3   0   4      37886.10      37432.36       333.98 o
   4   0   4      33543.54      34743.25       358.00 o
   5   0   4      37456.56      35937.94       722.27 o
   6   0   4       2062.50       2009.91        80.34 o
   7   0   4      28573.77      27702.93       181.12 o
   8   0   4       9465.88       9521.26       118.66 o
   9   0   4       9303.96       8859.24       112.59 o
  10   0   4       2911.04       3054.88       119.90 o
  11   0   4       1679.30       1560.31        66.89 o
  12   0   4       4693.60       4545.14        70.97 o
  13   0   4       1281.28       1165.69       139.75 o
  14   0   4       1170.08       1432.46        94.39 o
   1   1   4        289.30        295.46        50.94 o
   2   1   4      15156.25      15934.96       184.05 o
   3   1   4        319.64        368.61        44.87 o
   4   1   4          5.12         16.57        44.94 o
   5   1   4        455.79        540.04        52.11 o
   6   1   4       2739.66       3004.82        59.71 o
   7   1   4        657.18        766.51        60.52 o
   8   1   4         91.62        309.64        75.56 o
   9   1   4        794.60        795.75        63.53 o
  10   1   4          3.43         -0.59        45.83 o
  11   1   4         13.82         59.40        54.21 o
  12   1   4         38.58         -2.14        41.82 o
  13   1   4          0.31          4.75        43.69 o
  14   1   4         77.39         81.63        45.24 o
   0   2   4      35527.44      36073.90       275.78 o
   1   2   4      21337.02      22167.41       335.60 o
   2   2   4      16487.54      16394.01       140.02 o
   3   2   4      32290.35      32198.58       822.89 o
   4   2   4       1919.82       1661.51        52.86 o
   5   2   4      32971.42      31996.43       192.27 o
   6   2   4          1.49         28.78        49.01 o
   7   2   4      23076.66      22320.44       194.66 o
   8   2   4       1570.89       1486.06        46.90 o
   9   2   4       6651.22       6210.86       149.18 o
  10   2   4       2616.78       2566.36        53.27 o
  11   2   4        232.77        356.64        53.03 o
  12   2   4       1976.89       1965.52        69.90 o
  13   2   4        371.61        409.70        49.73 o
  14   2   4       1314.06       1210.56        55.55 o
   1   3   4       2146.61       2127.58        67.02 o
   2   3   4       3035.65       3013.16        62.60 o
   3   3   4       1598.47       1738.75        60.69 o
   4   3   4          4.25         39.18        47.66 o
   5   3   4        252.31        291.64        43.83 o
   6   3   4         56.18        132.27        44.48 o
   7   3   4        914.58        919.48        40.37 o
   8   3   4         79.35         72.68        37.64 o
   9   3   4        334.75        388.71        43.68 o
  10   3   4        132.40        184.63        46.29 o
  11   3   4        471.43        465.64        63.14 o
  12   3   4          5.72         37.78        51.73 o
  13   3   4          1.12        -31.14        48.56 o
  14   3   4         92.79        106.77        46.69 o
   0   4   4      25534.19      25411.81       220.37 o
   1   4   4       5633.56       5382.62        83.85 o
   2   4   4      17095.28      17522.44       320.79 o
   3   4   4      34348.47      34411.12       518.57 o
   4   4   4         65.44         57.16        54.26 o
   5   4   4      42485.30      41743.06       635.99 o
   6   4   4        872.51        954.97        40.76 o
   7   4   4      25245.81      25017.56       429.27 o
   8   4   4         59.78        123.02        39.60 o
   9   4   4       6660.68       6729.22       147.18 o
  10   4   4       2617.99       2501.04        98.24 o
  11   4   4        279.12        288.80        46.78 o
  12   4   4       2234.48       2313.23        58.63 o
  13   4   4        635.03        662.43        64.85 o
  14   4   4       1017.13        995.40        52.36 o
   1   5   4       3028.02       2944.69        59.06 o
   2   5   4         11.67          8.70        47.51 o
   3   5   4        392.43        375.52        49.69 o
   4   5   4         22.29         47.80        54.59 o
   5   5   4        101.65        163.03        46.14 o
   6   5   4       3825.22       4045.19        61.45 o
   7   5   4         10.70         36.98        37.20 o
   8   5   4        868.73        946.20        66.48 o
   9   5   4       1353.50       1374.22        44.80 o
  10   5   4         55.35         33.70        49.54 o
  11   5   4         17.66         73.44        49.45 o
  12   5   4         46.66         25.26        52.55 o
  13   5   4        278.33        183.24        57.34 o
  14   5   4         38.83         46.23        60.51 o
   0   6   4      18622.62      18756.85       177.13 o
   1   6   4       4127.33       4157.97        64.02 o
   2   6   4       8094.05       7633.46       122.00 o
   3   6   4       9206.59       8973.71       141.78 o
   4   6   4       3921.68       4072.46       136.14 o
   5   6   4      45376.25      45836.01       692.52 o
   6   6   4        660.19        826.33        63.97 o
   7   6   4      23778.30      23702.83       610.52 o
   8   6   4       1190.73       1194.16        58.76 o
   9   6   4      12056.89      11529.27       146.77 o
  10   6   4       4601.42       4630.91       117.91 o
  11   6   4          8.41         61.78        46.16 o
  12   6   4       1624.58       1646.16        83.20 o
  13   6   4        733.44        762.55        59.22 o
   1   7   4        197.44        160.97        41.35 o
   2   7   4        147.21        147.31        46.56 o
   3   7   4        743.06        736.45        54.32 o
   4   7   4       3342.87       3320.78        56.19 o
   5   7   4        203.19        274.64        90.49 o
   6   7   4        989.94        960.34        47.84 o
   7   7   4        496.09        512.00        50.94 o
   8   7   4          1.50        114.62        55.64 o
   9   7   4        223.54        191.05        50.67 o
  10   7   4         12.83         91.37        45.63 o
  11   7   4       1242.65       1161.78        51.91 o
  12   7   4          8.30         -1.09        62.92 o
  13   7   4        164.75         83.95        53.67 o
   0   8   4       9328.12       9437.69       112.15 o
   1   8   4        922.79        803.71        47.49 o
   2   8   4      12012.31      12091.82       105.20 o
   3   8   4      21586.54      21972.03       381.34 o
   4   8   4       5779.38       5743.73       123.59 o
   5   8   4      17231.21      16648.29       927.17 o
   6   8   4        157.31        251.61        54.80 o
   7   8   4      13314.28      14008.74       135.01 o
   8   8   4       2703.83       2639.88        54.31 o
   9   8   4       2090.94       2212.12        56.79 o
  10   8   4       1115.30       1160.61        44.70 o
  11   8   4        887.92        874.09        75.96 o
  12   8   4       2113.91       2070.15        61.49 o
  13   8   4        197.14        162.57        61.16 o
   1   9   4       7702.85       7623.59        72.83 o
   2   9   4        154.17        151.37        41.89 o
   3   9   4        573.57        519.77        48.78 o
   4   9   4       1114.05       1141.39        52.24 o
   5   9   4         22.29          6.04        61.99 o
   6   9   4          7.54        101.13        49.58 o
   7   9   4         20.13        108.93        51.34 o
   8   9   4        694.60        624.80        51.56 o
   9   9   4       2104.84       2068.79        58.06 o
  10   9   4        190.83        181.34        48.70 o
  11   9   4        454.32        479.64        59.75 o
  12   9   4        170.92        176.59        75.81 o
  13   9   4        646.18        621.79        70.69 o
   0  10   4       7800.05       7618.74       213.97 o
   1  10   4       3683.96       3705.71        57.29 o
   2  10   4       6264.89       6068.66       104.93 o
   3  10   4      13348.40      13447.46       197.97 o
   4  10   4       1494.42       1447.33        59.90 o
   5  10   4      11449.51      11475.86       110.60 o
   6  10   4         77.94         90.36        41.67 o
   7  10   4       9379.80       9272.32        77.24 o
   8  10   4        771.44        865.31        57.13 o
   9  10   4       4349.73       4415.82       206.09 o
  10  10   4       1609.74       1613.99        56.28 o
  11  10   4        985.59       1053.04        60.63 o
  12  10   4       1734.20       1704.85        72.46 o
   1  11   4       5116.71       5307.44        62.01 o
   2  11   4       1081.98       1085.00        54.87 o
   3  11   4       3266.41       3281.54        54.75 o
   4  11   4        357.73        371.82        47.26 o
   5  11   4        798.85        780.48        53.46 o
   6  11   4        489.34        553.46        65.87 o
   7  11   4       1427.84       1484.83        58.14 o
   8  11   4        251.49        303.24        61.34 o
   9  11   4       2298.25       2200.99        75.54 o
  10  11   4         26.11         17.74        86.41 o
  11  11   4       1683.33       1685.01        69.49 o
  12  11   4          0.65         68.83        79.29 o
   0  12   4       7374.41       7277.61       171.92 o
   1  12   4        345.92        387.80        48.07 o
   2  12   4       4121.13       4189.99        89.92 o
   3  12   4      11537.64      11393.17        66.77 o
   4  12   4        711.39        835.33        48.19 o
   5  12   4      14947.91      14797.23       244.22 o
   6  12   4         38.48        -12.29        56.93 o
   7  12   4      13481.42      13635.27       100.17 o
   8  12   4        246.29        312.27        61.47 o
   9  12   4       5129.09       5034.81        78.77 o
  10  12   4        902.79        929.80        61.05 o
  11  12   4        262.41        214.32        62.63 o
   1  13   4       1329.20       1346.62        45.21 o
   2  13   4        642.28        599.61        49.27 o
   3  13   4       2360.32       2308.28        48.02 o
   4  13   4         64.94        110.68        46.87 o
   5  13   4         10.21         44.81        50.78 o
   6  13   4       1935.37       1747.21        73.94 o
   7  13   4        290.21        333.98        49.91 o
   8  13   4        410.03        563.41        62.01 o
   9  13   4       2018.32       1872.92        63.87 o
  10  13   4          0.13        166.56        60.46 o
  11  13   4        980.85        906.99        73.83 o
   0  14   4       5219.02       5211.53        80.94 o
   1  14   4       2099.44       2161.54        47.62 o
   2  14   4       1779.90       1736.04        46.51 o
   3  14   4       2910.40       3017.36        69.68 o
   4  14   4        912.83        968.54        54.25 o
   5  14   4      12534.92      12364.68       209.13 o
   6  14   4         89.10        135.49        70.15 o
   7  14   4       7750.48       7533.06       201.07 o
   8  14   4        407.00        438.08        66.11 o
   9  14   4       2415.40       2412.53        64.05 o
  10  14   4       1150.84       1175.71        64.41 o
   1  15   4       4435.33       4402.05        99.65 o
   2  15   4         57.20         94.17        46.08 o
   3  15   4        530.09        538.77        44.16 o
   4  15   4       1873.55       1853.15        55.95 o
   5  15   4          1.78         17.85        54.79 o
   6  15   4       1104.34       1047.54        88.33 o
   7  15   4        663.63        637.21        59.18 o
   8  15   4        217.66        264.27        66.44 o
   9  15   4        232.82        201.84        62.66 o
   0  16   4       1845.90       1893.85        74.99 o
   1  16   4        206.01        290.20        59.56 o
   2  16   4       2605.08       2639.45        56.00 o
   3  16   4       2841.67       2913.66        66.69 o
   4  16   4       1132.95       1075.40        47.59 o
   5  16   4       4884.81       4636.34        64.90 o
   6  16   4          3.87          3.25        56.96 o
   7  16   4       3356.45       3423.66       109.77 o
   8  16   4        131.12        155.27        69.96 o
   1  17   4       5186.38       4964.88        76.63 o
   2  17   4        367.97        340.81        51.43 o
   3  17   4       1359.62       1377.74        54.26 o
   4  17   4       1447.15       1501.81        65.99 o
   5  17   4         10.15         40.40        51.70 o
   6  17   4        467.21        433.86        50.39 o
   7  17   4        246.25        193.63        59.26 o
   0  18   4       1810.39       1698.43        72.21 o
   1  18   4        586.10        614.99        58.18 o
   2  18   4       2576.51       2569.74        67.60 o
   3  18   4       3470.02       3388.15        67.61 o
   4  18   4        411.63        446.84        55.22 o
   5  18   4       3723.20       3808.46        69.25 o
   6  18   4         37.57         44.73        61.47 o
   1  19   4       2288.84       2157.39        89.62 o
   2  19   4        127.42        109.72        69.33 o
   3  19   4       1725.83       1836.09        71.37 o
   4  19   4         83.43        131.77        62.24 o
   1   1   5      65278.62      66684.26       477.35 o
   2   1   5       7920.23       8104.92       126.48 o
   3   1   5      28848.16      29034.53       287.80 o
   4   1   5      11588.25      11553.47       178.82 o
   5   1   5       3646.73       3676.04        68.12 o
   6   1   5       7588.14       7393.17        66.21 o
   7   1   5       2306.45       2278.14        68.51 o
   8   1   5       6006.53       5754.20       224.08 o
   9   1   5      10313.15      10433.60        93.28 o
  10   1   5       1844.19       1827.72        79.94 o
  11   1   5      10323.80      10343.38       151.22 o
  12   1   5        138.29        103.18        43.68 o
  13   1   5       5251.86       5109.24        68.76 o
  14   1   5       1010.97       1094.08        60.41 o
   0   2   5        692.94        666.96        79.04 o
   1   2   5       1244.35       1317.70        62.45 o
   2   2   5        428.05        451.01        48.70 o
   3   2   5         23.99         50.54        41.91 o
   4   2   5        257.95        228.84        51.56 o
   5   2   5         43.73         75.78        39.37 o
   6   2   5          0.02        -15.89        40.68 o
   7   2   5          1.21         15.18        46.00 o
   8   2   5       1991.21       1878.67        57.41 o
   9   2   5        366.32        385.04        47.74 o
  10   2   5        205.71        279.86        48.04 o
  11   2   5         15.80        -24.74        49.12 o
  12   2   5          1.54         16.85        58.16 o
  13   2   5          4.96         72.15        54.18 o
  14   2   5          0.81          7.47        53.49 o
   1   3   5      58356.82      58390.47       622.60 o
   2   3   5       7597.80       7583.91        81.87 o
   3   3   5      28506.03      28123.68       132.03 o
   4   3   5       7251.04       6741.99        83.65 o
   5   3   5        444.83        401.72        41.89 o
   6   3   5      13832.61      13814.13       120.13 o
   7   3   5        923.90        917.33        45.26 o
   8   3   5       3203.33       3218.58        50.58 o
   9   3   5       5781.26       5647.11        64.03 o
  10   3   5         58.15         65.07        43.30 o
  11   3   5       9487.74       9413.53       171.03 o
  12   3   5         10.52         69.96        60.40 o
  13   3   5       4951.75       5009.59        73.50 o
  14   3   5        599.11        587.12        51.24 o
   0   4   5       1175.93       1024.41       106.36 o
   1   4   5          6.67         14.75        61.81 o
   2   4   5       1723.21       1826.03        53.93 o
   3   4   5        910.76        889.21        43.44 o
   4   4   5        228.07        316.00        52.37 o
   5   4   5       1437.02       1427.73        52.36 o
   6   4   5         18.26         -1.10        41.07 o
   7   4   5          1.68         84.06        45.71 o
   8   4   5       1052.82        965.36        42.92 o
   9   4   5         24.26         41.25        44.02 o
  10   4   5          7.80         74.51        67.07 o
  11   4   5          5.47        -12.08        69.93 o
  12   4   5         87.33        111.84        59.38 o
  13   4   5         13.84         31.14        56.09 o
  14   4   5         13.97         11.55        60.99 o
   1   5   5      35281.26      32776.18       255.41 o
   2   5   5        931.58        762.77        45.50 o
   3   5   5      14904.24      14854.36       303.13 o
   4   5   5      20663.50      20966.01       154.60 o
   5   5   5       2619.34       2635.61       146.70 o
   6   5   5      15089.30      14234.89        92.74 o
   7   5   5       1307.83       1300.54        43.79 o
   8   5   5       3385.29       3321.00        64.18 o
   9   5   5       4994.27       5082.66       115.69 o
  10   5   5        415.40        447.96        55.74 o
  11   5   5       4914.62       5029.32       145.54 o
  12   5   5        131.87        139.79       118.05 o
  13   5   5       5250.06       5308.47        84.92 o
   0   6   5       1433.17       1457.23        75.57 o
   1   6   5        464.95        512.50        51.39 o
   2   6   5          3.74         45.21        53.50 o
   3   6   5        400.43        360.26        55.35 o
   4   6   5          0.47          9.76        48.56 o
   5   6   5       1610.63       1606.47       109.46 o
   6   6   5          0.59         58.35        38.28 o
   7   6   5       4292.59       4181.48        67.18 o
   8   6   5        313.32        287.66        45.05 o
   9   6   5        448.31        469.47        45.44 o
  10   6   5       1128.44       1073.20        44.92 o
  11   6   5         66.52        118.07        67.62 o
  12   6   5        165.73        177.35        55.23 o
  13   6   5        283.28        274.64        64.79 o
   1   7   5      30042.77      29541.23       253.04 o
   2   7   5       2306.70       2230.65        70.31 o
   3   7   5      15604.37      15361.04       221.42 o
   4   7   5       9508.27       9668.12       206.94 o
   5   7   5       6376.03       6302.62       356.71 o
   6   7   5       5493.10       5451.88        73.82 o
   7   7   5       1731.46       1854.95        61.03 o
   8   7   5       6621.91       6357.65       171.66 o
   9   7   5       9179.69       8758.87       105.06 o
  10   7   5        632.26        649.51        41.61 o
  11   7   5       7041.51       7039.97       178.79 o
  12   7   5        330.03        400.28        63.05 o
  13   7   5       3935.69       4071.32        65.54 o
   0   8   5       1418.94       1283.57        70.26 o
   1   8   5       1724.41       1768.56        48.13 o
   2   8   5        375.72        351.97        42.52 o
   3   8   5       4065.04       4137.77        56.46 o
   4   8   5          8.66         88.86        48.48 o
   5   8   5       2403.56       2326.81        71.66 o
   6   8   5        753.35        752.04        57.28 o
   7   8   5        977.83        977.71        59.33 o
   8   8   5        128.93        181.04        45.57 o
   9   8   5        479.19        395.33        42.92 o
  10   8   5        272.90        270.60        44.04 o
  11   8   5        108.65        146.55        46.38 o
  12   8   5        165.75        216.38        58.49 o
  13   8   5        138.67        208.93        61.89 o
   1   9   5      39174.23      39345.07       150.21 o
   2   9   5       5629.88       5796.24        57.86 o
   3   9   5      18102.40      18589.14       322.07 o
   4   9   5       3218.80       3107.88        58.27 o
   5   9   5        247.56        351.04        49.99 o
   6   9   5       3098.71       2940.87        66.57 o
   7   9   5        900.70        930.58        58.07 o
   8   9   5       1576.18       1615.35        84.63 o
   9   9   5       4093.31       4123.27        59.69 o
  10   9   5        802.45        750.11        48.62 o
  11   9   5       7936.56       7751.00       124.65 o
  12   9   5         43.71        139.16        59.50 o
   0  10   5       3638.06       3681.21       130.34 o
   1  10   5        145.33        126.88        46.88 o
   2  10   5       1140.13       1117.55        43.52 o
   3  10   5       2009.61       2051.70        59.06 o
   4  10   5        604.07        623.43        46.30 o
   5  10   5       1288.64       1404.22        54.36 o
   6  10   5         12.22         39.18        79.70 o
   7  10   5        256.87        289.84        64.46 o
   8  10   5       1612.18       1529.99        61.90 o
   9  10   5        117.92         87.12        48.62 o
  10  10   5        396.30        396.12        47.49 o
  11  10   5         20.23         30.07        44.86 o
  12  10   5         71.83         10.35        68.58 o
   1  11   5      20271.68      20398.08       114.95 o
   2  11   5       3635.11       3596.81        53.55 o
   3  11   5       6295.39       6371.83        86.34 o
   4  11   5       3591.09       3606.63        55.45 o
   5  11   5        279.62        343.98        46.79 o
   6  11   5       5560.62       5363.08       568.51 o
   7  11   5        124.60        211.53        55.59 o
   8  11   5       2372.51       2286.32        67.89 o
   9  11   5       2727.48       2859.27        68.11 o
  10  11   5        435.85        524.92        64.79 o
  11  11   5       4333.12       4246.73       123.45 o
   0  12   5         78.82        150.67       128.64 o
   1  12   5         63.35         55.40        54.10 o
   2  12   5       2443.43       2487.31        56.14 o
   3  12   5         35.41         12.56        37.76 o
   4  12   5        835.55        840.42        51.24 o
   5  12   5       3144.31       3057.38        58.83 o
   6  12   5         42.92        117.03        63.69 o
   7  12   5       3243.49       3411.14       179.47 o
   8  12   5       1196.28       1171.71        65.22 o
   9  12   5        335.64        383.84        55.39 o
  10  12   5        464.97        484.55        60.23 o
  11  12   5          1.43         -6.09        60.73 o
   1  13   5       6135.14       6012.31        72.81 o
   2  13   5         81.24         69.33        44.48 o
   3  13   5       7668.07       7440.26        95.38 o
   4  13   5       5001.51       5161.78       113.16 o
   5  13   5       2237.13       2257.89        63.44 o
   6  13   5       6595.25       6568.96       167.01 o
   7  13   5        526.05        504.59        62.10 o
   8  13   5       1521.64       1572.88        76.68 o
   9  13   5       2547.38       2646.41        64.34 o
  10  13   5        328.04        348.26        67.55 o
   0  14   5       2625.40       2653.13        74.64 o
   1  14   5        956.65        915.30        51.81 o
   2  14   5        410.94        437.14        47.32 o
   3  14   5       4747.60       4748.34        73.99 o
   4  14   5         74.60         67.81        43.97 o
   5  14   5       3694.96       3692.81        64.80 o
   6  14   5          4.34        -20.92        46.02 o
   7  14   5       2206.06       2342.95       163.00 o
   8  14   5        183.26        213.23        74.45 o
   9  14   5        570.00        537.58        56.58 o
  10  14   5        320.05        335.46        64.02 o
   1  15   5      11755.74      11710.46       189.29 o
   2  15   5        753.80        777.62        47.54 o
   3  15   5       4902.65       4951.61        66.72 o
   4  15   5       1685.67       1748.76        51.94 o
   5  15   5        907.32        920.73        50.44 o
   6  15   5       1434.72       1524.87        51.97 o
   7  15   5        486.85        598.83        65.32 o
   8  15   5       1461.44       1627.50       110.45 o
   9  15   5       1895.00       1831.82        63.89 o
   0  16   5       3639.91       3485.95        93.97 o
   1  16   5        318.24        310.89        53.79 o
   2  16   5        585.15        628.15        44.37 o
   3  16   5       3080.40       3007.17        56.45 o
   4  16   5        145.54         93.49        50.52 o
   5  16   5       2555.63       2329.21        52.36 o
   6  16   5         56.97         67.44        42.75 o
   7  16   5        811.17        799.45        57.33 o
   8  16   5        138.93         58.21        71.67 o
   1  17   5       7665.11       7634.57        77.51 o
   2  17   5        807.79        823.43        52.34 o
   3  17   5       3166.39       3125.09        92.51 o
   4  17   5       1725.98       1753.18        82.38 o
   5  17   5        214.18        263.41        58.12 o
   6  17   5        865.29        914.12        56.90 o
   7  17   5         93.00        239.33        83.50 o
   0  18   5       1241.11       1192.41        80.32 o
   1  18   5        295.58        265.49        53.30 o
   2  18   5        696.22        664.79        55.68 o
   3  18   5        662.48        593.21        60.38 o
   4  18   5        447.91        471.96        62.17 o
   5  18   5       1330.60       1239.22        62.49 o
   1  19   5       3823.15       3755.19        77.25 o
   2  19   5        812.96        803.55        58.33 o
   3  19   5       1496.21       1490.73        60.55 o
   0   0   6      93401.92      95458.27       494.31 o
   1   0   6      10558.44      11250.01       127.67 o
   2   0   6      39869.24      40819.45       220.60 o
   3   0   6      10055.30      10769.22       272.22 o
   4   0   6      20794.17      20710.10       557.13 o
   5   0   6          5.06        112.29        55.65 o
   6   0   6        154.44        156.12        72.67 o
   7   0   6        709.21        468.98        81.03 o
   8   0   6       9593.20       8584.26       144.11 o
   9   0   6         94.43         50.52        77.85 o
  10   0   6      14852.31      14224.33       136.42 o
  11   0   6         14.43         34.73        84.16 o
  12   0   6      10900.13      10537.67       107.66 o
  13   0   6        532.28        528.77        62.51 o
  14   0   6       4154.66       4127.76       233.83 o
   1   1   6        469.11        513.74        48.46 o
   2   1   6       1545.01       1641.39        56.00 o
   3   1   6        139.01        221.56        43.29 o
   4   1   6        522.91        646.88        42.52 o
   5   1   6        161.02        128.36        57.54 o
   6   1   6        205.49        226.27        46.65 o
   7   1   6         30.41         43.06        52.53 o
   8   1   6         26.23         14.79       113.34 o
   9   1   6        234.75        277.31        86.62 o
  10   1   6          5.40         59.84        43.01 o
  11   1   6        300.46        387.86        58.07 o
  12   1   6         21.96         72.02        62.73 o
  13   1   6         14.49        -17.74        55.79 o
  14   1   6        107.77        168.40        55.04 o
   0   2   6      91939.03      95283.12       415.55 o
   1   2   6       1519.62       1727.53        45.28 o
   2   2   6      75994.07      78667.48       525.11 o
   3   2   6         29.71         70.63        46.96 o
   4   2   6       7944.16       7396.30       116.83 o
   5   2   6         95.16        144.34        51.25 o
   6   2   6        175.25        187.52        46.68 o
   7   2   6         32.88         10.41        46.58 o
   8   2   6       6376.40       6196.26       122.01 o
   9   2   6          0.21        -39.12        43.18 o
  10   2   6      11728.14      11908.94       161.40 o
  11   2   6        113.56        132.28        47.34 o
  12   2   6       9031.08       9194.78       127.00 o
  13   2   6          9.50         22.43        52.42 o
  14   2   6       4497.08       4651.47        68.44 o
   1   3   6       1159.75       1297.57        39.35 o
   2   3   6       1452.29       1700.92        60.20 o
   3   3   6        776.70        957.92        55.49 o
   4   3   6          3.62        -14.15        43.26 o
   5   3   6         65.58        145.35        45.68 o
   6   3   6         48.42         96.83        50.55 o
   7   3   6         86.57        124.53        43.26 o
   8   3   6        479.85        435.27        41.05 o
   9   3   6         23.84         51.74        47.00 o
  10   3   6          2.45         35.90        49.32 o
  11   3   6         12.66         30.19        65.39 o
  12   3   6          4.54         13.92        52.64 o
  13   3   6         36.10        147.78        52.21 o
  14   3   6         66.62         53.48        50.96 o
   0   4   6      48589.52      47006.53       264.30 o
   1   4   6          0.35         31.21        41.04 o
   2   4   6      34058.56      33334.86       407.67 o
   3   4   6       1261.22       1403.66        48.27 o
   4   4   6      15282.64      14849.55       132.18 o
   5   4   6        496.91        501.67        50.74 o
   6   4   6         16.92         68.18        42.73 o
   7   4   6        284.72        272.94        43.31 o
   8   4   6       4451.94       4436.13       100.47 o
   9   4   6        638.64        696.83        44.58 o
  10   4   6      10576.96      10390.75       133.03 o
  11   4   6          1.01         86.35        55.12 o
  12   4   6       8797.56       8895.37        88.90 o
  13   4   6          0.53         10.28        73.83 o
   1   5   6         58.27        103.84        42.69 o
   2   5   6        550.57        526.76        50.54 o
   3   5   6          3.91         -4.95        50.42 o
   4   5   6       1680.69       1668.22        47.64 o
   5   5   6         34.88         18.43        40.75 o
   6   5   6       1192.07       1153.94        47.42 o
   7   5   6        603.76        633.43        45.68 o
   8   5   6        219.10        297.60        41.42 o
   9   5   6        367.84        406.99        49.45 o
  10   5   6         87.93        138.49        42.80 o
  11   5   6         57.32         67.15        53.98 o
  12   5   6        504.53        464.29        84.05 o
  13   5   6         40.38         50.65        60.00 o
   0   6   6      34058.32      32195.69       200.20 o
   1   6   6        939.98        895.11        48.69 o
   2   6   6      26643.26      25412.74       356.90 o
   3   6   6        365.46        540.52        52.39 o
   4   6   6       8879.30       8797.28        88.17 o
   5   6   6        207.56        238.45        39.79 o
   6   6   6       1091.06       1064.53        62.47 o
   7   6   6         13.12         51.89        37.82 o
   8   6   6       7722.30       7590.48        89.68 o
   9   6   6         47.30         61.67        44.30 o
  10   6   6      10568.76      10617.06       121.75 o
  11   6   6        707.04        685.60        54.66 o
  12   6   6       7099.58       7406.66       186.71 o
  13   6   6         37.71        103.81        55.32 o
   1   7   6        932.73       1047.06        47.71 o
   2   7   6       5107.27       5510.49       103.77 o
   3   7   6          0.51        -65.13        53.09 o
   4   7   6       6651.70       6991.03       144.64 o
   5   7   6        381.39        418.22        59.99 o
   6   7   6       2937.31       2870.83        97.38 o
   7   7   6        578.11        562.22        61.41 o
   8   7   6        766.99        761.33        42.80 o
   9   7   6        565.52        616.64        56.80 o
  10   7   6         20.19         16.94        51.46 o
  11   7   6         28.35        -74.89        50.02 o
  12   7   6        161.72         58.78        57.48 o
  13   7   6         78.92         93.87        68.19 o
   0   8   6      63079.71      62140.37       256.50 o
   1   8   6        345.75        426.02        47.44 o
   2   8   6      40487.72      40946.73       261.09 o
   3   8   6        892.06        971.24        51.28 o
   4   8   6       9265.88       9331.25       177.54 o
   5   8   6         17.91          3.27        49.72 o
   6   8   6       1581.07       1597.12        86.70 o
   7   8   6         23.01          8.21        53.34 o
   8   8   6       3459.59       3578.08        52.92 o
   9   8   6          0.40         69.96        42.24 o
  10   8   6       7603.56       7321.64       208.18 o
  11   8   6         34.07        -66.99        50.29 o
  12   8   6       8113.49       8240.71       112.75 o
   1   9   6         67.47         51.72        45.44 o
   2   9   6        917.79        916.54        49.16 o
   3   9   6        343.63        465.90        82.86 o
   4   9   6       1608.97       1652.02        54.97 o
   5   9   6        212.77        303.92        49.85 o
   6   9   6       2529.77       2488.51       140.94 o
   7   9   6          4.95         75.63        62.50 o
   8   9   6        658.66        660.93        43.30 o
   9   9   6        192.70        208.56        51.49 o
  10   9   6        200.35        258.74        48.89 o
  11   9   6        163.88        250.77        56.42 o
  12   9   6        259.00        309.10        59.90 o
   0  10   6      33537.07      33386.45       529.58 o
   1  10   6        190.54        203.31        49.16 o
   2  10   6      25196.32      25201.36       103.59 o
   3  10   6        293.22        293.95        62.88 o
   4  10   6       4933.95       5015.22       169.07 o
   5  10   6         12.06         38.20        50.71 o
   6  10   6         20.48         15.72        64.94 o
   7  10   6         17.99         12.29        61.34 o
   8  10   6       3420.37       3377.16       108.14 o
   9  10   6         54.48        118.75        54.75 o
  10  10   6       7533.04       7463.10       201.15 o
  11  10   6          5.90        -38.36        57.56 o
  12  10   6       6086.38       5986.61       129.48 o
   1  11   6        328.74        403.24        49.88 o
   2  11   6        161.74        220.79        42.89 o
   3  11   6        133.41        137.58        48.14 o
   4  11   6       1746.24       1703.39        85.01 o
   5  11   6         67.98         -6.67        56.59 o
   6  11   6       1374.42       1373.35        60.11 o
   7  11   6         53.85        171.78        78.99 o
   8  11   6       1112.47       1073.68       115.83 o
   9  11   6         34.73         45.58        50.02 o
  10  11   6          2.61         23.28        44.95 o
  11  11   6         14.98         28.29        67.94 o
   0  12   6      17133.20      16951.66       745.25 o
   1  12   6        310.21        359.34        51.20 o
   2  12   6       9232.28       9131.60        76.64 o
   3  12   6         21.83         60.33        47.64 o
   4  12   6       4392.01       4339.53        66.41 o
   5  12   6         24.73         53.41        49.28 o
   6  12   6         22.42         70.89        66.92 o
   7  12   6          2.22         36.93        60.99 o
   8  12   6       2225.50       2267.94       125.03 o
   9  12   6        100.84         83.28        56.74 o
  10  12   6       4086.59       4148.36        85.41 o
  11  12   6         43.43         52.85        52.04 o
   1  13   6         23.77         12.87        43.80 o
   2  13   6       1947.78       1979.86        66.08 o
   3  13   6        147.66        182.57        47.82 o
   4  13   6       2975.64       2903.14        56.68 o
   5  13   6        375.61        372.41        53.96 o
   6  13   6       5024.70       4909.43        73.73 o
   7  13   6        117.49        146.61        50.32 o
   8  13   6       2167.56       2145.14        93.54 o
   9  13   6         79.62         97.87        64.17 o
  10  13   6        213.50        191.27        55.09 o
   0  14   6      11224.70      11630.71       119.45 o
   1  14   6         59.07         98.37        44.55 o
   2  14   6      12350.24      12027.42       157.60 o
   3  14   6        353.64        453.70        47.21 o
   4  14   6       3100.52       3179.09        94.77 o
   5  14   6         37.88        158.66        53.49 o
   6  14   6        120.07        168.41        55.91 o
   7  14   6          0.87         80.15        62.20 o
   8  14   6       1432.22       1459.50        70.50 o
   9  14   6        137.45         95.27        78.72 o
   1  15   6        126.12        222.05        57.14 o
   2  15   6       1933.63       1923.40        51.38 o
   3  15   6         39.13         67.34        50.80 o
   4  15   6       6280.66       5881.11       129.69 o
   5  15   6          3.47        -42.33        46.13 o
   6  15   6       3104.57       3223.56        81.63 o
   7  15   6        124.06        238.14        65.38 o
   8  15   6       1282.24       1256.86        65.66 o
   0  16   6      13154.76      12906.01       175.79 o
   1  16   6        101.03        137.60        53.51 o
   2  16   6       8101.99       8091.22        74.25 o
   3  16   6         38.78        120.83        54.69 o
   4  16   6       3139.21       3072.52        62.23 o
   5  16   6         11.66         77.29        51.55 o
   6  16   6          5.67         -2.85        74.68 o
   7  16   6          0.19          5.01        68.25 o
   1  17   6         13.16         29.86        51.23 o
   2  17   6       1296.54       1392.66        66.65 o
   3  17   6         11.21         26.35        56.64 o
   4  17   6       2675.35       2860.74        96.98 o
   5  17   6          1.54         -0.36        66.45 o
   6  17   6       2358.31       2328.55        72.26 o
   0  18   6       8021.18       7869.05       104.69 o
   1  18   6         51.31         64.08        59.33 o
   2  18   6       5194.53       5067.26        67.38 o
   3  18   6         34.83         25.07        54.88 o
   4  18   6        987.47        956.18        57.43 o
   5  18   6          1.94          7.31        62.37 o
   1  19   6         11.67         58.71        63.85 o
   2  19   6        539.65        581.05        58.22 o
   1   1   7      74207.60      76541.76       296.18 o
   2   1   7        563.91        526.30        55.43 o
   3   1   7      12670.42      12454.14        83.74 o
   4   1   7       5737.38       5635.36        81.46 o
   5   1   7        786.61        694.31        45.25 o
   6   1   7      10062.17       9893.68       131.14 o
   7   1   7       2117.39       2227.66        61.58 o
   8   1   7       4639.26       4709.59        82.20 o
   9   1   7       7319.19       6991.10        85.86 o
  10   1   7       1449.72       1526.49        97.11 o
  11   1   7      10311.12      10032.26       170.07 o
  12   1   7        110.63         68.20        54.35 o
  13   1   7       5499.62       5572.24       119.48 o
   0   2   7        575.26        598.80        60.56 o
   1   2   7        308.20        307.56        35.66 o
   2   2   7         24.40         67.21        50.73 o
   3   2   7       3036.89       3342.53        59.38 o
   4   2   7          3.12         53.71        35.27 o
   5   2   7        763.26        771.52        50.18 o
   6   2   7        387.21        444.00        54.08 o
   7   2   7       1027.93        904.47        54.91 o
   8   2   7        157.67        242.76        49.56 o
   9   2   7        841.18        898.79        51.21 o
  10   2   7        638.57        622.61        51.63 o
  11   2   7          1.15         30.49        47.66 o
  12   2   7          1.09          0.28        54.37 o
  13   2   7         86.19        168.34        59.00 o
   1   3   7      25449.58      24618.09       235.09 o
   2   3   7       4075.12       4093.77        68.52 o
   3   3   7      23828.31      24267.86       404.87 o
   4   3   7      10760.86      11025.17        96.21 o
   5   3   7       3727.57       3801.69       112.52 o
   6   3   7       4880.22       4823.14        94.27 o
   7   3   7       2111.92       2079.04        50.64 o
   8   3   7       3351.26       3121.18       104.52 o
   9   3   7       7708.59       7758.99       109.13 o
  10   3   7        772.11        818.88        53.13 o
  11   3   7       8071.94       8130.57       237.21 o
  12   3   7          4.21         27.79        54.75 o
  13   3   7       4353.99       4318.66       136.45 o
   0   4   7       7716.15       8321.63       118.28 o
   1   4   7          8.19         68.70        48.26 o
   2   4   7        620.27        662.01        48.40 o
   3   4   7         88.95         85.64        45.36 o
   4   4   7          2.52         32.92        41.17 o
   5   4   7       1658.04       1635.72        49.32 o
   6   4   7         94.24        154.77        41.65 o
   7   4   7         45.27         -6.21        38.78 o
   8   4   7          0.14         -5.76        40.44 o
   9   4   7        115.10         89.29        41.61 o
  10   4   7        148.36        275.91        57.15 o
  11   4   7          6.04         77.26        52.09 o
  12   4   7         54.81         85.45        55.94 o
  13   4   7         87.17        140.02        60.79 o
   1   5   7      28386.84      26778.19       129.46 o
   2   5   7       8831.15       9237.53        93.80 o
   3   5   7      21313.30      21188.18       205.31 o
   4   5   7       6651.07       6375.00        65.20 o
   5   5   7       1194.91       1145.88        42.94 o
   6   5   7       7694.56       7744.69        70.38 o
   7   5   7       2860.49       2818.52        79.25 o
   8   5   7       6364.23       6246.65       217.23 o
   9   5   7       8083.67       8234.50        71.12 o
  10   5   7       1372.23       1424.10        50.54 o
  11   5   7       4027.28       4040.56        59.81 o
  12   5   7         20.40         48.31        58.02 o
  13   5   7       3331.90       3317.72       163.89 o
   0   6   7        614.06        637.04        71.88 o
   1   6   7        328.62        303.60        69.69 o
   2   6   7        124.56        159.28        50.40 o
   3   6   7       3748.69       3949.46        62.16 o
   4   6   7        249.89        332.46        41.27 o
   5   6   7        501.42        427.20        41.70 o
   6   6   7          4.98         30.44        42.85 o
   7   6   7       1105.41       1051.06        52.08 o
   8   6   7        210.60        205.53        44.48 o
   9   6   7       1255.73       1234.47        42.96 o
  10   6   7         95.89        192.75        52.07 o
  11   6   7         38.81         22.49        54.79 o
  12   6   7        159.32        146.73        67.56 o
  13   6   7        447.38        464.47        78.47 o
   1   7   7      30511.44      30570.90       335.88 o
   2   7   7       2829.96       2781.44        56.21 o
   3   7   7      14261.23      14719.37       250.57 o
   4   7   7       5495.50       5520.95       114.96 o
   5   7   7        918.74       1028.86        51.43 o
   6   7   7       6652.62       6778.26       101.68 o
   7   7   7        725.45        716.06        45.14 o
   8   7   7       1814.62       1806.37        54.56 o
   9   7   7       6607.54       6646.41       141.16 o
  10   7   7       1285.55       1256.27        51.51 o
  11   7   7       9350.93       9150.84       210.95 o
  12   7   7        320.32        329.44        60.44 o
   0   8   7        619.03        724.14        74.82 o
   1   8   7       1555.46       1432.75        64.51 o
   2   8   7         78.39        119.20        47.52 o
   3   8   7       3906.67       3941.90        60.44 o
   4   8   7        289.52        320.31        49.85 o
   5   8   7       1060.98       1160.81        48.79 o
   6   8   7        473.91        521.91        49.82 o
   7   8   7        934.68        864.49        51.22 o
   8   8   7        670.43        618.50        55.87 o
   9   8   7         63.13         91.53        46.50 o
  10   8   7        270.51        253.19        46.23 o
  11   8   7         80.43         98.38        51.92 o
  12   8   7          5.86         81.41        59.91 o
   1   9   7      29646.86      29546.85       424.42 o
   2   9   7        103.24        113.78        44.37 o
   3   9   7       9284.25       9243.32       175.84 o
   4   9   7       2176.85       2141.71        65.11 o
   5   9   7        435.44        462.12        60.54 o
   6   9   7       3755.36       3672.33        54.30 o
   7   9   7        492.86        466.56        45.52 o
   8   9   7       2359.11       2351.00        76.54 o
   9   9   7       3678.82       3534.28        57.23 o
  10   9   7        279.64        327.93        49.93 o
  11   9   7       7699.98       7552.02       164.17 o
  12   9   7          0.37         21.43        51.57 o
   0  10   7       3427.44       3347.17        88.54 o
   1  10   7         68.77         88.73        49.33 o
   2  10   7       2166.37       2200.20        69.68 o
   3  10   7        482.06        550.69        54.73 o
   4  10   7        106.93        138.13        55.48 o
   5  10   7       2904.09       2980.38        65.49 o
   6  10   7        184.41        118.52        45.20 o
   7  10   7        986.41        984.69        47.99 o
   8  10   7         69.14         64.81        51.70 o
   9  10   7         94.47         60.19        53.49 o
  10  10   7        343.03        281.26        52.69 o
  11  10   7         43.69         82.13        52.71 o
   1  11   7      19245.37      19300.99       274.29 o
   2  11   7         30.52         81.37        52.86 o
   3  11   7       4400.68       4481.06       134.96 o
   4  11   7       4615.24       4622.21        64.50 o
   5  11   7       1168.80       1233.86        53.39 o
   6  11   7       4402.18       4532.91        87.98 o
   7  11   7       1767.68       1749.15        56.20 o
   8  11   7       3094.36       2960.30        69.32 o
   9  11   7       3276.29       3168.24        68.47 o
  10  11   7       1086.95       1025.02        51.39 o
  11  11   7       2398.37       2310.21        78.16 o
   0  12   7       6070.58       6121.87       202.51 o
   1  12   7         63.06        160.91        50.38 o
   2  12   7        275.36        284.49        44.85 o
   3  12   7        347.96        364.34        53.17 o
   4  12   7         12.35         74.16        59.97 o
   5  12   7       3889.59       3744.98        98.79 o
   6  12   7         54.96        107.17        76.38 o
   7  12   7       2248.79       2283.02        76.18 o
   8  12   7          9.99         38.88        45.93 o
   9  12   7        477.11        472.91        60.08 o
  10  12   7        462.91        577.54        60.26 o
   1  13   7       5502.96       5689.58       104.44 o
   2  13   7       5439.74       5349.60       149.26 o
   3  13   7       8545.36       8469.83        71.82 o
   4  13   7       3234.93       3290.85        69.82 o
   5  13   7       1321.37       1401.56        74.69 o
   6  13   7       2050.53       2217.26        59.50 o
   7  13   7        482.27        522.86        58.65 o
   8  13   7       2128.49       2106.17        93.85 o
   9  13   7       3277.01       3181.60       156.05 o
  10  13   7        472.18        502.59        62.53 o
   0  14   7         29.82        118.87        66.54 o
   1  14   7       1639.93       1610.28        55.78 o
   2  14   7        221.73        304.61        57.40 o
   3  14   7       4204.35       4160.32        74.74 o
   4  14   7        577.60        523.03        57.11 o
   5  14   7       2329.23       2520.76        59.19 o
   6  14   7         58.19         63.93        54.42 o
   7  14   7       1510.71       1468.08        62.24 o
   8  14   7         77.00         29.73        80.68 o
   9  14   7        334.89        314.38        49.57 o
   1  15   7       8669.32       8640.79       128.52 o
   2  15   7        451.28        534.39        53.84 o
   3  15   7       5273.50       5301.34       122.99 o
   4  15   7       1115.14       1176.37        62.77 o
   5  15   7        123.55        139.07        53.85 o
   6  15   7       1376.82       1353.69        76.41 o
   7  15   7        155.29        242.77        65.76 o
   8  15   7        510.01        516.77        58.37 o
   0  16   7        334.15        480.85        93.37 o
   1  16   7        341.97        437.45        63.78 o
   2  16   7        951.71        970.07        53.63 o
   3  16   7       2145.43       2100.79        69.65 o
   4  16   7        249.14        296.56        65.00 o
   5  16   7       2164.20       2119.18        96.09 o
   6  16   7         71.91        150.25        60.51 o
   7  16   7       1559.58       1582.65        65.42 o
   1  17   7       8007.14       7922.30       107.00 o
   2  17   7         39.13         68.00        56.80 o
   3  17   7       1669.40       1680.48        69.16 o
   4  17   7        487.10        561.27        65.77 o
   5  17   7        242.07        319.41        66.87 o
   6  17   7       1589.65       1606.16        72.39 o
   0  18   7        877.06        955.38       101.06 o
   1  18   7         24.09         54.51        57.72 o
   2  18   7       1064.35       1033.10        59.93 o
   3  18   7       1487.77       1538.40        84.22 o
   4  18   7        113.38        146.65        70.44 o
   0   0   8      20646.97      21282.11       225.23 o
   1   0   8       9271.93       9278.85        88.05 o
   2   0   8       9291.61       9708.94       377.85 o
   3   0   8      24545.26      25549.49       366.89 o
   4   0   8       6456.71       6577.15       139.36 o
   5   0   8      18561.72      18034.03       524.57 o
   6   0   8        444.33        547.58       121.42 o
   7   0   8      11611.03      11757.14       161.84 o
   8   0   8        837.16        885.25        86.37 o
   9   0   8       9172.96       9286.06       123.90 o
  10   0   8       7116.20       6932.38       114.06 o
  11   0   8        337.02        429.56       123.91 o
  12   0   8       2514.76       2460.74       153.91 o
  13   0   8         15.80          5.86        66.10 o
   1   1   8        876.86        949.70        36.55 o
   2   1   8       2836.04       2918.53        55.62 o
   3   1   8       2461.16       2509.16        60.82 o
   4   1   8        231.72        259.25        41.46 o
   5   1   8         79.17         73.54        52.19 o
   6   1   8         52.54         29.90        55.28 o
   7   1   8        414.48        370.99        57.98 o
   8   1   8        909.86        941.09        60.06 o
   9   1   8         65.90        204.22        63.98 o
  10   1   8         62.71        164.69        65.64 o
  11   1   8         69.24        141.83        49.30 o
  12   1   8          6.60         35.37        51.67 o
  13   1   8         30.29        142.32        53.51 o
   0   2   8       9309.07       8838.14       115.74 o
   1   2   8       1117.87       1013.87        36.66 o
   2   2   8      12984.15      12791.86       143.12 o
   3   2   8      12066.64      11791.89       174.64 o
   4   2   8        848.32        837.56        49.16 o
   5   2   8      26155.85      25796.01       196.26 o
   6   2   8        115.01        156.09        55.03 o
   7   2   8      16726.30      16974.16       347.31 o
   8   2   8       1490.32       1538.06        49.90 o
   9   2   8       6050.84       5947.84        85.66 o
  10   2   8       2840.25       2848.72        60.23 o
  11   2   8        727.26        733.83        60.59 o
  12   2   8       2245.95       2228.31        68.45 o
  13   2   8        346.01        425.01        55.86 o
   1   3   8       1515.11       1601.37        51.08 o
   2   3   8          0.66         20.15        40.39 o
   3   3   8        216.38        268.13        74.65 o
   4   3   8        399.42        400.16        48.80 o
   5   3   8         69.80        117.32        54.91 o
   6   3   8          0.34         48.17        62.33 o
   7   3   8         63.23        141.20        50.66 o
   8   3   8        241.12        310.86        57.55 o
   9   3   8        787.67        793.29        61.75 o
  10   3   8         99.06         68.36        51.90 o
  11   3   8         78.94         34.46        52.58 o
  12   3   8         12.10         29.54        86.70 o
  13   3   8         34.25         14.59        55.36 o
   0   4   8      16386.58      16048.91       150.68 o
   1   4   8       1697.65       1714.43        66.01 o
   2   4   8       4540.84       4257.91       137.67 o
   3   4   8      14949.67      15325.20       288.21 o
   4   4   8       2369.03       2412.30        62.67 o
   5   4   8      24457.03      24324.37       151.48 o
   6   4   8         43.89          3.38        69.80 o
   7   4   8      24838.34      24303.96       165.48 o
   8   4   8       3543.69       3541.28        75.48 o
   9   4   8       4922.83       4939.20        75.50 o
  10   4   8       1819.86       1845.28        56.05 o
  11   4   8        274.65        285.40        53.68 o
  12   4   8       1718.27       1753.00        56.86 o
  13   4   8        324.73        409.36        61.56 o
   1   5   8       1518.05       1656.76        73.27 o
   2   5   8        202.53        196.07        37.02 o
   3   5   8        342.18        283.87        48.55 o
   4   5   8       1378.51       1416.66        52.24 o
   5   5   8        153.17        234.27        39.91 o
   6   5   8        598.57        598.31        42.63 o
   7   5   8         21.18        142.67        48.75 o
   8   5   8        405.35        431.28        46.11 o
   9   5   8          9.57         43.25        42.55 o
  10   5   8        435.07        392.01        58.81 o
  11   5   8        212.51        194.64        60.03 o
  12   5   8        536.36        617.07        65.77 o
  13   5   8        402.76        429.10        63.26 o
   0   6   8      11142.03      11128.98       124.52 o
   1   6   8       1222.72       1217.24        52.81 o
   2   6   8      12241.48      12474.52       136.20 o
   3   6   8      20120.88      20891.09       114.93 o
   4   6   8       1190.86       1175.42        49.20 o
   5   6   8      24526.56      24732.42       372.08 o
   6   6   8        154.88        141.77        49.54 o
   7   6   8      11230.12      11089.58       225.59 o
   8   6   8       4330.06       4333.01       109.89 o
   9   6   8       4639.15       4737.32       131.59 o
  10   6   8       2494.97       2570.32        51.86 o
  11   6   8       1888.74       1883.49        99.93 o
  12   6   8       1901.51       1910.29       173.88 o
   1   7   8        479.89        404.15        58.74 o
   2   7   8       1831.25       1894.58        46.91 o
   3   7   8          2.67         -4.41        49.55 o
   4   7   8        501.21        546.97        51.99 o
   5   7   8         89.92        131.42        48.60 o
   6   7   8         99.67        126.24        44.15 o
   7   7   8          3.37         -5.70        38.89 o
   8   7   8         17.28         75.93        48.30 o
   9   7   8        637.14        612.38        45.52 o
  10   7   8        141.33        136.34        46.51 o
  11   7   8        433.20        473.44        49.94 o
  12   7   8        308.57        454.94        68.76 o
   0   8   8       9474.32       9481.17       138.89 o
   1   8   8       3296.22       3363.82        63.42 o
   2   8   8       5285.83       5186.72        70.79 o
   3   8   8       7633.66       7698.58       140.55 o
   4   8   8       2081.44       2083.27        57.81 o
   5   8   8       7784.87       7970.49       137.60 o
   6   8   8        730.02        716.55        43.64 o
   7   8   8      10352.85      10459.72       169.93 o
   8   8   8        254.52        314.03        51.36 o
   9   8   8       5574.29       5516.74       243.56 o
  10   8   8       2867.42       2767.54        66.39 o
  11   8   8        191.46        224.34        48.16 o
  12   8   8       1914.06       1959.00        66.26 o
   1   9   8       1703.22       1756.92        80.08 o
   2   9   8        382.96        357.03        53.50 o
   3   9   8       2023.06       1937.14        50.06 o
   4   9   8          2.58         48.23        46.81 o
   5   9   8        290.67        280.94        45.40 o
   6   9   8       1408.97       1417.55        59.94 o
   7   9   8        926.05        920.01        52.88 o
   8   9   8         46.00        103.97        43.95 o
   9   9   8        747.09        670.82        59.55 o
  10   9   8        138.34        125.31        44.41 o
  11   9   8        476.64        445.82        55.69 o
   0  10   8       5659.31       5834.30       125.40 o
   1  10   8        541.79        556.35        61.47 o
   2  10   8       4070.00       3988.80        85.24 o
   3  10   8       4321.06       4358.35        65.10 o
   4  10   8        589.70        548.64        50.98 o
   5  10   8      13411.24      13255.95       166.20 o
   6  10   8         12.78         50.13        46.77 o
   7  10   8       8907.55       8571.43       133.30 o
   8  10   8        673.78        690.95        54.64 o
   9  10   8       3580.18       3381.36       135.24 o
  10  10   8       1740.75       1597.47        59.58 o
  11  10   8        191.72        190.53        49.14 o
   1  11   8       4807.88       4547.26       167.34 o
   2  11   8        120.07         88.58        46.03 o
   3  11   8       1616.49       1599.54        52.39 o
   4  11   8       2105.53       2045.70        46.14 o
   5  11   8         31.10         82.71        45.96 o
   6  11   8        706.83        638.22        53.70 o
   7  11   8        369.36        378.83        48.36 o
   8  11   8        707.88        694.42        46.79 o
   9  11   8        946.61        883.22        48.72 o
  10  11   8          8.52         18.25        56.61 o
   0  12   8       8560.26       8535.01       108.69 o
   1  12   8        965.60        958.58       119.64 o
   2  12   8       2763.25       2698.51        54.70 o
   3  12   8       7537.71       7309.02       128.95 o
   4  12   8       1181.49       1191.81        45.03 o
   5  12   8      12268.52      12282.83       263.49 o
   6  12   8         69.68        113.82        51.95 o
   7  12   8       8634.97       8441.58       152.67 o
   8  12   8        864.02        853.00        79.41 o
   9  12   8       3497.67       3428.42       122.32 o
  10  12   8       1290.52       1334.59        55.35 o
   1  13   8       2235.11       2203.92        58.55 o
   2  13   8        255.55        227.32        57.00 o
   3  13   8        851.77        901.91        54.09 o
   4  13   8       1001.25       1177.84        94.51 o
   5  13   8         76.46         37.68        46.45 o
   6  13   8        739.86        701.96        50.51 o
   7  13   8        223.00        275.89        47.30 o
   8  13   8        188.01        203.90        53.42 o
   9  13   8        440.88        446.92        52.19 o
   0  14   8        533.09        428.72        78.08 o
   1  14   8        568.75        657.96       118.84 o
   2  14   8       3872.20       3976.40        63.70 o
   3  14   8       5527.44       5582.22       132.32 o
   4  14   8        437.78        399.35        59.36 o
   5  14   8       6121.23       6261.19       104.63 o
   6  14   8         24.26         12.61        56.69 o
   7  14   8       4510.35       4434.14        60.71 o
   8  14   8        834.60        872.90        56.66 o
   1  15   8       1694.78       1760.46        76.43 o
   2  15   8        236.47        302.36        55.05 o
   3  15   8        562.83        613.99        75.34 o
   4  15   8        904.14        842.18        60.54 o
   5  15   8        229.87        286.90        54.99 o
   6  15   8        508.69        504.35        45.85 o
   7  15   8         32.57         78.30        60.46 o
   0  16   8       2694.14       2586.55        84.84 o
   1  16   8        302.70        316.21        55.19 o
   2  16   8        983.87       1051.36        65.46 o
   3  16   8       2163.72       2154.74        64.66 o
   4  16   8        567.17        706.80        91.24 o
   5  16   8       2888.92       2868.27        66.17 o
   6  16   8          0.01        -34.13        60.39 o
   1  17   8       2397.05       2457.24       127.18 o
   2  17   8       1056.92       1109.71        79.95 o
   3  17   8       1552.87       1497.18       112.82 o
   4  17   8       1021.64       1031.46        69.75 o
   5  17   8        192.61        242.35        69.64 o
   0  18   8       3589.67       3536.65       241.20 o
   1  18   8        228.74        227.46        66.15 o
   2  18   8       1160.87       1225.30        74.93 o
   1   1   9        395.53        464.61        46.94 o
   2   1   9      11801.21      11658.82       131.19 o
   3   1   9         50.34         97.50        53.45 o
   4   1   9      29713.55      29817.74       179.03 o
   5   1   9         55.14         48.04        45.52 o
   6   1   9      22968.99      22150.57       487.50 o
   7   1   9         94.13        126.63        51.32 o
   8   1   9       9002.27       9142.39       198.26 o
   9   1   9         41.78         35.56        66.57 o
  10   1   9       2792.18       2884.00       113.12 o
  11   1   9         13.05        179.67        89.59 o
  12   1   9         17.36         43.40       112.42 o
  13   1   9         10.88        133.65        70.12 o
   0   2   9       2812.84       2841.93        76.89 o
   1   2   9        579.28        681.05        46.85 o
   2   2   9        106.15        141.87        34.61 o
   3   2   9       1275.36       1266.42        45.65 o
   4   2   9        904.07        980.32        52.68 o
   5   2   9         24.33        105.33        55.34 o
   6   2   9          7.34        -29.14        51.86 o
   7   2   9         54.23         82.04        57.75 o
   8   2   9        589.45        584.38        65.56 o
   9   2   9        110.45        150.91        65.93 o
  10   2   9        430.78        467.36        52.83 o
  11   2   9         24.17         59.79        49.63 o
  12   2   9        252.26        310.51        57.88 o
  13   2   9          0.44        174.26        80.74 o
   1   3   9        151.41        216.66        42.64 o
   2   3   9      10834.68      10744.47       107.74 o
   3   3   9         25.36         30.68        47.62 o
   4   3   9      21467.38      21429.00       363.03 o
   5   3   9         75.98         95.97        50.41 o
   6   3   9      36099.70      36496.66       418.46 o
   7   3   9        144.59        202.06        57.60 o
   8   3   9      18470.22      18360.39       296.84 o
   9   3   9         84.14        130.52        46.36 o
  10   3   9       2210.33       2176.86        87.34 o
  11   3   9         88.10         55.98        71.04 o
  12   3   9         17.40        -11.29        53.90 o
   0   4   9       1578.58       1527.72        89.57 o
   1   4   9          3.41          4.33        45.96 o
   2   4   9         18.84         21.97        42.56 o
   3   4   9         18.83         53.87        47.98 o
   4   4   9         80.14         74.71        45.60 o
   5   4   9        629.88        544.24        53.17 o
   6   4   9        147.16        152.21        50.16 o
   7   4   9          7.39        -34.94        58.62 o
   8   4   9        125.06         93.49        43.53 o
   9   4   9         17.04         56.59        66.05 o
  10   4   9        369.82        445.34        49.52 o
  11   4   9         45.18         67.81        55.62 o
  12   4   9        214.84        116.43        75.85 o
   1   5   9        301.27        318.72        58.27 o
   2   5   9      10057.30      10097.26       110.75 o
   3   5   9        140.22        171.34        48.45 o
   4   5   9      25363.81      25791.50       232.19 o
   5   5   9         39.00         37.59        44.90 o
   6   5   9      23505.65      23905.85       285.45 o
   7   5   9        269.83        347.30        46.26 o
   8   5   9      15996.32      15668.46       418.16 o
   9   5   9        300.68        357.47        48.83 o
  10   5   9       2861.56       2882.69        72.99 o
  11   5   9          5.62         58.91        93.49 o
  12   5   9        277.18        251.67        67.47 o
   0   6   9        437.34        421.77        71.22 o
   1   6   9        273.46        219.62        57.24 o
   2   6   9       1892.10       1958.03        49.78 o
   3   6   9         35.99        137.51        57.74 o
   4   6   9          0.47         21.68        46.54 o
   5   6   9        108.91        132.52        50.39 o
   6   6   9       1076.17       1004.46        46.12 o
   7   6   9          1.63         30.58        44.43 o
   8   6   9         20.80         16.01        68.18 o
   9   6   9         14.17          2.20        44.65 o
  10   6   9         10.14         63.95        52.47 o
  11   6   9          0.56         56.51        52.30 o
  12   6   9        157.73        265.14        72.07 o
   1   7   9        163.83        153.67        49.00 o
   2   7   9       6971.01       7025.43       122.77 o
   3   7   9        224.26        250.12        45.03 o
   4   7   9      24652.82      24797.55       256.90 o
   5   7   9         45.20         90.62        45.30 o
   6   7   9      12037.06      12165.44       210.43 o
   7   7   9         94.67        116.92        55.96 o
   8   7   9       6732.90       6843.75        66.68 o
   9   7   9        189.34        332.25        67.74 o
  10   7   9       3080.91       3013.22       121.50 o
  11   7   9        138.95        141.42        64.82 o
  12   7   9          9.17         65.34        56.70 o
   0   8   9       1673.97       1663.56       108.41 o
   1   8   9        220.75        214.44        59.82 o
   2   8   9       2377.64       2483.82        66.57 o
   3   8   9        324.95        369.23        45.37 o
   4   8   9        415.45        433.12        59.68 o
   5   8   9        504.62        523.55        52.02 o
   6   8   9          7.15         38.33        49.82 o
   7   8   9         86.53        117.05        51.26 o
   8   8   9       1044.49       1032.46        56.03 o
   9   8   9         68.57        135.97        53.63 o
  10   8   9       1137.44       1064.40        82.91 o
  11   8   9         87.81         33.73        59.92 o
   1   9   9         16.19         47.90        50.74 o
   2   9   9       5330.56       5217.04       109.72 o
   3   9   9        345.96        421.28        42.90 o
   4   9   9       9994.52       9906.12       101.29 o
   5   9   9        496.48        533.30        56.99 o
   6   9   9      18435.82      18516.40       228.59 o
   7   9   9          1.83         -5.46        49.11 o
   8   9   9       8820.96       8592.79        93.77 o
   9   9   9         18.40          0.32        48.97 o
  10   9   9       1123.05       1017.03        54.87 o
  11   9   9         14.86         51.76        57.49 o
   0  10   9       3484.34       3558.08       115.57 o
   1  10   9          0.06        108.63        64.02 o
   2  10   9       1930.79       1980.26        57.97 o
   3  10   9        106.04         99.65        46.91 o
   4  10   9       1039.88       1080.71        50.84 o
   5  10   9        371.63        392.77        48.09 o
   6  10   9          0.13         -2.87        57.90 o
   7  10   9         20.67         42.47        48.18 o
   8  10   9       1122.45       1069.79        53.09 o
   9  10   9          9.93         42.04        51.60 o
  10  10   9       1444.71       1397.92        51.37 o
   1  11   9        607.72        696.81        74.15 o
   2  11   9       3445.13       3439.52       105.64 o
   3  11   9        220.72        266.78        47.00 o
   4  11   9      12470.99      12554.08       104.71 o
   5  11   9         55.11         36.17        46.86 o
   6  11   9      15881.72      15254.52       228.51 o
   7  11   9         58.96         55.87        57.31 o
   8  11   9       6057.71       5867.73       114.00 o
   9  11   9          2.22         42.90        53.33 o
  10  11   9       1547.61       1526.89        75.40 o
   0  12   9       7535.86       7494.10       129.81 o
   1  12   9         25.49         86.60        56.72 o
   2  12   9       2696.38       2730.94        69.22 o
   3  12   9        383.58        444.09        49.37 o
   4  12   9         29.91         22.54        47.87 o
   5  12   9        418.86        476.28        72.20 o
   6  12   9        238.17        277.70        53.53 o
   7  12   9        188.48        232.29        55.01 o
   8  12   9        381.87        356.99        48.12 o
   9  12   9          0.66         64.15        55.66 o
   1  13   9        105.49        387.43       117.86 o
   2  13   9       6200.74       5839.51        72.68 o
   3  13   9        272.29        226.93        50.86 o
   4  13   9       8633.44       8505.93       119.12 o
   5  13   9        116.66        110.35        47.97 o
   6  13   9       7066.23       6869.47        83.63 o
   7  13   9         42.57         85.88        54.15 o
   8  13   9       6410.25       6250.73       213.07 o
   9  13   9        659.12        647.58        59.61 o
   0  14   9       1871.18       1764.70        86.61 o
   1  14   9         25.88        -16.99        55.53 o
   2  14   9       1949.87       1975.58        62.84 o
   3  14   9          8.77         39.23        50.61 o
   4  14   9       1245.63       1233.33        71.49 o
   5  14   9          5.41         42.80        63.67 o
   6  14   9        125.71        212.32        62.12 o
   7  14   9         70.97         94.83        58.34 o
   8  14   9        774.50        668.39        64.08 o
   1  15   9        128.96        151.16        66.46 o
   2  15   9       1248.14       1304.37       136.42 o
   3  15   9         78.26        257.82       118.38 o
   4  15   9       6698.14       6512.29       142.36 o
   5  15   9        121.91        166.95        53.15 o
   6  15   9       6283.66       6187.84       121.46 o
   7  15   9        154.93        156.72        55.26 o
   0  16   9       3311.57       3527.23       135.58 o
   1  16   9        106.60         59.44        70.11 o
   2  16   9       1547.18       1705.84        66.13 o
   3  16   9        278.02        325.40        62.87 o
   4  16   9        517.88        539.67        58.69 o
   5  16   9         37.27         47.45        56.76 o
   1  17   9         97.42        251.99        86.07 o
   2  17   9       1167.95       1167.37       127.48 o
   3  17   9        163.87        268.61        68.01 o
   4  17   9       2970.24       2862.50       118.59 o
   0   0  10       5684.07       5531.03       140.21 o
   1   0  10        763.33        763.96        66.06 o
   2   0  10      16521.44      16356.58       103.02 o
   3   0  10      23156.80      23848.19       906.09 o
   4   0  10        915.11        832.22        83.41 o
   5   0  10      11805.86      11979.21       597.93 o
   6   0  10         68.97        111.92        65.80 o
   7   0  10       5401.23       5360.56        97.87 o
   8   0  10       1334.90       1427.53       121.57 o
   9   0  10       5624.05       5945.64       141.27 o
  10   0  10       1671.06       1618.37       130.62 o
  11   0  10         16.49         94.07        92.65 o
  12   0  10       1828.87       1819.24       107.63 o
   1   1  10         17.10         13.02        50.14 o
   2   1  10         16.56         41.74        34.07 o
   3   1  10       2619.20       2826.30        74.63 o
   4   1  10         26.38         29.82        45.88 o
   5   1  10         13.60          9.43        43.82 o
   6   1  10        207.57        150.53        47.45 o
   7   1  10         43.11         -2.85        56.09 o
   8   1  10         52.26         90.87        52.09 o
   9   1  10        161.49        199.74        60.35 o
  10   1  10        102.44        128.65        65.71 o
  11   1  10        164.33        142.02        75.89 o
  12   1  10         42.83         26.86        65.75 o
   0   2  10       7367.03       7399.97       108.38 o
   1   2  10       2418.59       2383.41        56.18 o
   2   2  10       4582.15       4553.13        53.50 o
   3   2  10      10460.32      10386.08       168.43 o
   4   2  10       3394.88       3420.39        54.23 o
   5   2  10      25173.19      25282.69       498.12 o
   6   2  10        441.11        524.60        48.40 o
   7   2  10      15247.09      15551.85       397.42 o
   8   2  10        656.02        770.89        53.62 o
   9   2  10       5000.75       5108.72        72.54 o
  10   2  10       2283.77       2266.34        66.33 o
  11   2  10        324.10        387.23        64.88 o
  12   2  10       1487.29       1580.24        81.74 o
   1   3  10        772.68        754.13        52.38 o
   2   3  10        221.80        255.41        38.16 o
   3   3  10        105.64        153.66        44.48 o
   4   3  10        130.19        169.09        56.79 o
   5   3  10         97.56        156.75        53.47 o
   6   3  10         74.64        100.46        66.57 o
   7   3  10         56.01         78.04        50.01 o
   8   3  10        178.17        209.76        58.43 o
   9   3  10        519.07        572.81        42.85 o
  10   3  10         83.38        136.26        62.20 o
  11   3  10        284.23        373.45        65.06 o
  12   3  10         38.11        117.82        55.84 o
   0   4  10       7716.95       7479.54       105.82 o
   1   4  10       3166.84       3257.10        69.21 o
   2   4  10       4511.75       4511.25        62.12 o
   3   4  10      13280.15      13522.88        96.02 o
   4   4  10       1625.36       1622.11        56.31 o
   5   4  10      18941.44      19654.94       422.95 o
   6   4  10          3.66        -16.47        42.31 o
   7   4  10      23987.74      24077.41       108.13 o
   8   4  10        192.72        189.32        57.33 o
   9   4  10       3299.38       3368.52        66.09 o
  10   4  10        493.86        619.61        52.08 o
  11   4  10         92.67        103.19        53.54 o
  12   4  10       1314.98       1408.53        72.38 o
   1   5  10        160.68        316.94        79.54 o
   2   5  10         60.75        110.11        47.77 o
   3   5  10        385.82        394.13        39.69 o
   4   5  10        137.63        109.84        50.44 o
   5   5  10        536.18        536.48        48.87 o
   6   5  10        146.82        222.60        51.52 o
   7   5  10         77.31         70.84        46.50 o
   8   5  10        538.99        529.08        54.99 o
   9   5  10         23.88         54.96        42.05 o
  10   5  10          1.94          5.82        43.20 o
  11   5  10          1.09         18.28        65.04 o
  12   5  10          5.33         36.13        62.82 o
   0   6  10      16117.90      16523.31       164.72 o
   1   6  10        923.12        956.70        55.44 o
   2   6  10       3585.47       3598.14        83.79 o
   3   6  10      10597.93      10893.99       124.97 o
   4   6  10       1181.20       1239.85        65.67 o
   5   6  10      19828.92      19785.32       230.25 o
   6   6  10        261.09        274.17        47.20 o
   7   6  10       5685.85       5750.45        74.04 o
   8   6  10         23.69         36.38        51.34 o
   9   6  10       2625.92       2765.36        67.63 o
  10   6  10       1073.34       1072.95        67.99 o
  11   6  10        393.69        473.55        50.76 o
   1   7  10       2173.28       2169.23        59.13 o
   2   7  10         11.90         71.41        53.89 o
   3   7  10        155.50        211.29        50.79 o
   4   7  10        273.98        305.15        53.90 o
   5   7  10        161.01        211.31        46.60 o
   6   7  10       1602.06       1501.43        55.19 o
   7   7  10         50.90         92.02        45.99 o
   8   7  10        201.51        180.56        52.91 o
   9   7  10        295.98        295.28        55.79 o
  10   7  10         65.46        114.04        62.83 o
  11   7  10        897.48        953.47        62.52 o
   0   8  10       2277.56       2397.56       111.05 o
   1   8  10       1325.21       1340.71        76.53 o
   2   8  10       5776.52       5599.89       216.96 o
   3   8  10       9179.45       9265.86        72.94 o
   4   8  10       2282.91       2331.61        64.02 o
   5   8  10       8404.84       8920.59       202.82 o
   6   8  10        748.65        736.26        46.14 o
   7   8  10      11241.04      11193.95       173.91 o
   8   8  10        816.87        871.94        55.41 o
   9   8  10       3983.32       4048.61        65.06 o
  10   8  10       1920.29       2019.22        78.67 o
  11   8  10         56.63         83.50       106.94 o
   1   9  10       2391.53       2324.90       122.71 o
   2   9  10        117.92        167.54        74.21 o
   3   9  10        538.47        604.16        75.00 o
   4   9  10        257.12        322.68        49.82 o
   5   9  10        235.89        228.11        49.23 o
   6   9  10        136.65         80.08        52.79 o
   7   9  10        493.31        520.10        55.62 o
   8   9  10        138.30        138.05        55.60 o
   9   9  10       1159.04       1102.42        61.24 o
  10   9  10         19.89        118.72        60.28 o
   0  10  10       3944.90       3826.94        92.58 o
   1  10  10       1788.69       1783.84        57.97 o
   2  10  10       3599.29       3735.47        82.30 o
   3  10  10       6447.36       6381.04       261.93 o
   4  10  10       1498.46       1541.35        51.06 o
   5  10  10      12100.32      12181.44        88.20 o
   6  10  10        155.09         93.10        48.47 o
   7  10  10       7174.36       7015.87       106.38 o
   8  10  10       1013.12       1032.44        53.55 o
   9  10  10       2941.90       2922.28       133.09 o
  10  10  10        900.20        964.69        58.14 o
   1  11  10       2157.17       2280.08        68.43 o
   2  11  10        163.32        172.76        61.29 o
   3  11  10        805.41        799.32        99.27 o
   4  11  10        181.65        280.65        53.76 o
   5  11  10          9.45         17.81        47.18 o
   6  11  10        118.67        224.52        51.50 o
   7  11  10        550.64        639.80        63.35 o
   8  11  10         38.33        128.80        56.50 o
   9  11  10        814.62        897.00        69.39 o
   0  12  10       2031.97       2024.93        83.46 o
   1  12  10        481.63        482.18        89.84 o
   2  12  10       2890.03       3047.03        63.33 o
   3  12  10       5866.68       5905.83        72.60 o
   4  12  10        372.32        378.33        66.36 o
   5  12  10       6761.30       6891.56       163.87 o
   6  12  10          5.99         29.00        49.13 o
   7  12  10       5307.49       5155.92        88.42 o
   8  12  10        109.37        120.93        54.19 o
   9  12  10       2454.95       2390.45        63.75 o
   1  13  10       1745.92       1693.38       120.87 o
   2  13  10        502.74        488.17        57.50 o
   3  13  10       3221.62       3246.91       118.31 o
   4  13  10        896.48        867.62        62.10 o
   5  13  10         96.87        106.75        49.03 o
   6  13  10        122.42        249.20        70.54 o
   7  13  10        223.53        256.94        60.35 o
   8  13  10        360.25        414.66        58.23 o
   0  14  10       4126.33       4143.80       127.89 o
   1  14  10        339.22        390.09        81.15 o
   2  14  10        853.22        953.58       138.31 o
   3  14  10       3097.69       3135.81        75.45 o
   4  14  10        811.88        774.12        63.71 o
   5  14  10       7829.66       7843.80       139.01 o
   6  14  10          0.30          2.79        57.96 o
   7  14  10       4603.82       4639.14        99.53 o
   1  15  10       2511.91       2472.26        83.41 o
   2  15  10         91.13        181.50        60.38 o
   3  15  10        277.99        226.07        67.56 o
   4  15  10        321.01        439.68        60.97 o
   5  15  10        232.84        301.18        59.14 o
   6  15  10       1186.71       1094.80        59.86 o
   0  16  10       2592.87       2694.76        98.50 o
   1  16  10        313.11        238.45       116.67 o
   2  16  10       1551.33       1586.10        79.35 o
   3  16  10       2550.78       2459.12        98.50 o
   4  16  10        496.37        616.05        70.36 o
   1  17  10       2582.72       2573.87        86.42 o
   2  17  10          8.80         28.60       113.56 o
   1   1  11      23085.96      22699.03       120.71 o
   2   1  11       1242.03       1348.39        44.27 o
   3   1  11      16934.18      16926.30       144.65 o
   4   1  11       6611.01       6554.06       117.90 o
   5   1  11       2590.21       2568.18        54.79 o
   6   1  11       4430.66       4356.22        77.71 o
   7   1  11       1671.92       1601.06        63.55 o
   8   1  11       2159.55       2096.72        55.94 o
   9   1  11       5931.61       6228.87       102.91 o
  10   1  11        354.33        358.04        74.24 o
  11   1  11       5652.00       5695.84       157.66 o
  12   1  11         31.77        169.99        61.91 o
   0   2  11        314.26        312.42        62.34 o
   1   2  11        830.98        834.86        50.45 o
   2   2  11        131.72        129.77        44.49 o
   3   2  11        408.69        403.42        42.40 o
   4   2  11         56.03         69.82        46.60 o
   5   2  11       1355.98       1349.28        51.51 o
   6   2  11         54.56         85.80        65.28 o
   7   2  11         67.43         63.82        61.05 o
   8   2  11        126.94        137.41        52.53 o
   9   2  11        224.24        245.60        54.68 o
  10   2  11        190.37        214.77        74.14 o
  11   2  11        271.41        275.72        60.73 o
  12   2  11         18.34         16.57        70.50 o
   1   3  11      19960.66      19780.04       107.13 o
   2   3  11       5167.66       5157.94       102.23 o
   3   3  11       5144.34       5227.30        54.05 o
   4   3  11       5505.26       5653.70        69.28 o
   5   3  11        855.29        920.69        82.26 o
   6   3  11       8169.08       8152.40        87.48 o
   7   3  11        301.11        378.92        51.37 o
   8   3  11       2744.63       2709.05        76.47 o
   9   3  11       2511.12       2649.62        56.63 o
  10   3  11         68.89        129.96        56.94 o
  11   3  11       4033.88       4092.67       186.84 o
   0   4  11        567.01        560.35        72.10 o
   1   4  11         36.51         17.50        52.54 o
   2   4  11         34.09         94.44        57.95 o
   3   4  11        116.14         99.11        39.81 o
   4   4  11         37.75         97.94        51.15 o
   5   4  11        273.10        250.88        51.20 o
   6   4  11          9.63         48.86        45.42 o
   7   4  11        638.53        651.47        44.36 o
   8   4  11        277.82        340.89        53.63 o
   9   4  11        237.98        280.35        46.03 o
  10   4  11         33.17         51.86        50.99 o
  11   4  11         77.84        118.98        58.82 o
   1   5  11      19087.62      19156.94       222.02 o
   2   5  11       2046.64       2115.42        61.76 o
   3   5  11       7158.23       7292.29        60.05 o
   4   5  11       4514.70       4492.92        61.21 o
   5   5  11        531.40        568.61        51.16 o
   6   5  11       4542.13       4509.72        94.65 o
   7   5  11         54.41        124.11        46.63 o
   8   5  11       2804.24       2748.28        59.98 o
   9   5  11       2261.25       2244.27       114.16 o
  10   5  11        371.67        453.23        53.21 o
  11   5  11       5054.30       4850.08        78.87 o
   0   6  11        100.87        116.50       111.06 o
   1   6  11         33.59        111.94        63.64 o
   2   6  11        483.27        572.76        62.39 o
   3   6  11        725.82        716.90        52.31 o
   4   6  11         73.28        120.95        61.91 o
   5   6  11       2987.07       2840.83        61.48 o
   6   6  11        534.76        512.68        48.12 o
   7   6  11        649.35        671.59        50.61 o
   8   6  11          1.41         11.52        53.53 o
   9   6  11        147.23        111.77        62.61 o
  10   6  11          0.80        -73.48        75.22 o
  11   6  11        179.46        138.92        56.72 o
   1   7  11      17446.00      17304.20       117.41 o
   2   7  11       1083.46       1058.43        57.19 o
   3   7  11      11425.17      10983.91       157.81 o
   4   7  11       6809.77       6632.31       113.79 o
   5   7  11        691.45        748.19        54.32 o
   6   7  11       2868.32       2886.18        70.29 o
   7   7  11        390.67        368.52        49.51 o
   8   7  11        978.88       1093.63        52.89 o
   9   7  11       3780.42       3711.53        94.69 o
  10   7  11        293.53        273.80        50.71 o
  11   7  11       4633.19       4546.91        74.20 o
   0   8  11        261.08        230.08       104.42 o
   1   8  11         95.41         63.59        59.35 o
   2   8  11        464.15        330.70       109.39 o
   3   8  11        192.49        147.94        53.20 o
   4   8  11        317.56        277.10        47.34 o
   5   8  11       1548.64       1709.21        58.19 o
   6   8  11         15.66        -13.04        55.32 o
   7   8  11        370.71        468.04        62.47 o
   8   8  11        131.09        176.44        50.76 o
   9   8  11        121.94        125.34        53.53 o
  10   8  11        757.81        735.84        57.14 o
   1   9  11      10287.87      10513.79       143.08 o
   2   9  11       2018.71       1915.33        61.40 o
   3   9  11       8664.15       8455.42       239.91 o
   4   9  11       2672.26       2729.69        76.69 o
   5   9  11       1530.90       1620.68        55.86 o
   6   9  11       4716.40       4838.46       107.81 o
   7   9  11       1228.88       1286.48        59.30 o
   8   9  11       1890.07       1889.56        62.52 o
   9   9  11       3470.16       3631.68       103.40 o
  10   9  11         71.94        168.05        57.37 o
   0  10  11       1593.14       1649.90        80.72 o
   1  10  11        314.53        325.20        63.05 o
   2  10  11        296.86        320.00        64.35 o
   3  10  11        739.67        747.80        64.35 o
   4  10  11         21.33         59.99        44.33 o
   5  10  11        319.50        479.38        66.01 o
   6  10  11         48.39        101.32        52.22 o
   7  10  11        841.88        818.17        60.85 o
   8  10  11        490.54        575.63        54.99 o
   9  10  11        500.90        510.31        56.86 o
   1  11  11      11272.66      11526.81       172.44 o
   2  11  11        497.22        578.87        65.37 o
   3  11  11       2770.35       2843.32        87.69 o
   4  11  11       2374.55       2459.88        65.60 o
   5  11  11       1430.91       1388.17        55.06 o
   6  11  11       2755.26       2798.87        98.78 o
   7  11  11        247.29        323.96        62.83 o
   8  11  11       1356.64       1253.48        63.72 o
   9  11  11       2063.74       1945.42        77.82 o
   0  12  11       1325.80       1450.02        85.07 o
   1  12  11         68.49         67.65        56.04 o
   2  12  11        898.05        733.63        67.41 o
   3  12  11       2279.85       2318.15        88.61 o
   4  12  11          6.32         81.61        57.57 o
   5  12  11       1044.88       1008.88        54.10 o
   6  12  11         24.99         21.74        61.53 o
   7  12  11        480.91        491.66        55.69 o
   8  12  11        211.05        269.39        62.37 o
   1  13  11       7603.07       7389.67       112.97 o
   2  13  11       2005.10       1994.86        64.24 o
   3  13  11       3447.17       3286.12        78.52 o
   4  13  11       1939.79       2039.95        67.35 o
   5  13  11        136.12        176.30        62.58 o
   6  13  11       1389.86       1484.31        82.92 o
   7  13  11         60.08        -29.87        56.43 o
   0  14  11        192.61        154.72        87.87 o
   1  14  11         72.07         66.35       125.97 o
   2  14  11        699.87        617.63        61.31 o
   3  14  11        584.86        616.26        62.80 o
   4  14  11        688.21        615.60        64.29 o
   5  14  11       1496.22       1574.43        68.37 o
   6  14  11         66.02        102.72        55.74 o
   1  15  11       4253.47       4248.30        88.25 o
   2  15  11        191.69        253.81        87.27 o
   3  15  11       2871.64       2893.81       111.86 o
   4  15  11       1828.43       1611.36        83.55 o
   5  15  11        377.99        434.26        68.93 o
   0  16  11       1813.96       1722.05       140.53 o
   1  16  11        244.23        251.32        73.50 o
   2  16  11        279.11        385.53        86.07 o
   3  16  11        817.76        913.72        70.37 o
   0   0  12      27855.11      28114.31       241.97 o
   1   0  12        496.84        505.36        80.47 o
   2   0  12      36726.55      36302.98       902.58 o
   3   0  12       3706.04       3748.70       128.94 o
   4   0  12       6190.92       6175.31        92.37 o
   5   0  12        308.05        316.14        83.08 o
   6   0  12        281.19        353.80        81.84 o
   7   0  12          3.44          6.86        69.35 o
   8   0  12       4553.58       4759.21       110.46 o
   9   0  12         17.33        144.81       126.95 o
  10   0  12       7108.35       7853.35       159.53 o
  11   0  12          1.48         95.81        98.64 o
   1   1  12       2362.14       2287.44        55.00 o
   2   1  12         17.27         78.56        49.61 o
   3   1  12       1080.08       1020.32        40.70 o
   4   1  12       1236.16       1219.87        51.65 o
   5   1  12        147.84        129.17        47.61 o
   6   1  12         66.05         45.59        48.84 o
   7   1  12          0.49          0.02        52.47 o
   8   1  12        119.22        105.32        55.03 o
   9   1  12         71.32         58.63        72.75 o
  10   1  12         12.36        -79.57        75.88 o
  11   1  12          3.75        -63.70        69.56 o
   0   2  12      26040.54      26653.72       334.78 o
   1   2  12        126.72        130.14        43.45 o
   2   2  12      18828.71      18748.93       146.20 o
   3   2  12         22.97         43.24        38.92 o
   4   2  12       4551.48       4635.92       127.29 o
   5   2  12        344.19        365.96        43.49 o
   6   2  12         15.02         38.58        51.01 o
   7   2  12          6.35         38.11        57.81 o
   8   2  12       3685.91       3658.24        89.78 o
   9   2  12         81.66         42.65        63.52 o
  10   2  12       7720.33       7828.53       319.89 o
  11   2  12         69.47        121.59        79.00 o
   1   3  12        173.71        125.49        56.67 o
   2   3  12          6.12         29.91        55.17 o
   3   3  12          2.93         -8.89        36.22 o
   4   3  12        183.71        226.57        51.77 o
   5   3  12        304.53        304.95        48.35 o
   6   3  12          0.52          8.01        58.24 o
   7   3  12        189.31        165.41        53.05 o
   8   3  12          5.26         -1.84        54.07 o
   9   3  12         12.30         82.01        50.64 o
  10   3  12        129.49        164.67        65.39 o
  11   3  12          7.71         64.84        67.21 o
   0   4  12      25928.03      26185.65       299.55 o
   1   4  12        431.57        419.05        55.41 o
   2   4  12      11180.32      11397.82        93.69 o
   3   4  12        152.86        202.79        45.16 o
   4   4  12       4767.27       4990.17        79.61 o
   5   4  12         27.36         67.01        51.02 o
   6   4  12          5.94         70.37        50.96 o
   7   4  12        232.05        199.24        45.04 o
   8   4  12       2127.79       2171.69        65.18 o
   9   4  12        201.39        273.69        66.82 o
  10   4  12       4301.94       4341.37        64.71 o
  11   4  12        584.58        619.01        63.77 o
   1   5  12        798.88        799.29        64.75 o
   2   5  12        320.12        277.22        53.86 o
   3   5  12         22.94         95.64        39.33 o
   4   5  12       2186.64       2071.16        44.78 o
   5   5  12        314.31        382.11        46.35 o
   6   5  12        856.07        845.15        49.72 o
   7   5  12          0.59        114.21        52.80 o
   8   5  12        557.15        570.73        56.11 o
   9   5  12          3.70          7.90        48.98 o
  10   5  12         27.24        100.69        60.85 o
  11   5  12         44.40         83.62        53.48 o
   0   6  12      28207.27      27315.92       175.82 o
   1   6  12          0.24        -74.97        53.11 o
   2   6  12      13931.82      13744.20        95.90 o
   3   6  12          0.50         83.93        63.62 o
   4   6  12       5299.22       5288.99        52.74 o
   5   6  12        733.52        733.20        55.14 o
   6   6  12         56.77        106.40        48.36 o
   7   6  12        148.91        145.51        61.02 o
   8   6  12       2456.87       2442.19        62.16 o
   9   6  12          0.09         37.48        57.86 o
  10   6  12       6368.54       6133.65        66.76 o
   1   7  12        100.32        125.51        60.80 o
   2   7  12        301.46        386.33       118.09 o
   3   7  12        173.49        125.93        61.78 o
   4   7  12        844.84        758.46        44.99 o
   5   7  12          0.62        -39.48        54.15 o
   6   7  12       1889.47       1788.75        56.05 o
   7   7  12         71.73         95.30        55.83 o
   8   7  12        258.20        336.42        57.25 o
   9   7  12          0.97          5.03        49.58 o
  10   7  12          1.41        -29.40        55.44 o
   0   8  12      13082.28      12950.93       129.00 o
   1   8  12        317.05        344.43        63.85 o
   2   8  12      17372.79      16914.12       100.38 o
   3   8  12        971.77        935.84        67.74 o
   4   8  12       5029.55       5003.75        68.39 o
   5   8  12        293.81        311.57        47.47 o
   6   8  12        149.27        210.97        51.35 o
   7   8  12         68.73        154.19        73.82 o
   8   8  12       2946.98       2999.28       108.79 o
   9   8  12         12.10         95.70        55.68 o
   1   9  12         18.71         87.46        77.67 o
   2   9  12       1555.87       1521.12        70.54 o
   3   9  12        194.92        164.55        64.60 o
   4   9  12        631.39        607.00        54.08 o
   5   9  12         78.37        100.26        49.61 o
   6   9  12       1044.19       1083.52        71.40 o
   7   9  12         43.54         66.40        57.36 o
   8   9  12        390.39        361.80        54.91 o
   9   9  12         76.13        101.04        71.31 o
   0  10  12      17231.82      17218.33       141.52 o
   1  10  12         55.99        170.12        63.31 o
   2  10  12      11160.07      11444.21       214.12 o
   3  10  12          0.58         16.42        64.56 o
   4  10  12       1543.23       1693.08        87.14 o
   5  10  12         51.36         73.29        47.19 o
   6  10  12         11.77        -18.02        57.09 o
   7  10  12         20.48         18.07        55.64 o
   8  10  12       2410.89       2270.85        61.84 o
   1  11  12          0.60        -28.51        66.52 o
   2  11  12        231.07        400.43        95.87 o
   3  11  12          3.84        -11.87       147.25 o
   4  11  12       1806.70       1795.64        73.67 o
   5  11  12        105.16        160.15        58.11 o
   6  11  12       1119.75       1115.90        54.26 o
   7  11  12        128.38         72.69        62.80 o
   8  11  12        805.16        891.87        73.04 o
   0  12  12       9647.52       9725.81       122.88 o
   1  12  12        154.55        197.60        63.91 o
   2  12  12       7277.51       7311.88       127.96 o
   3  12  12         14.64         13.41        68.19 o
   4  12  12       2662.30       2527.79        71.27 o
   5  12  12         38.33         42.24        71.40 o
   6  12  12         82.57        103.23        55.82 o
   7  12  12         37.54         33.06        55.58 o
   1  13  12          1.95        -31.47        85.50 o
   2  13  12        470.57        515.90        73.04 o
   3  13  12         38.91        128.21        89.25 o
   4  13  12       2006.17       1933.56       153.45 o
   5  13  12         37.92        153.75        73.98 o
   6  13  12       1342.14       1275.50        62.36 o
   0  14  12       6615.80       6525.71       113.68 o
   1  14  12         70.60        217.22        71.61 o
   2  14  12       5189.02       5304.46        86.65 o
   3  14  12         29.43         47.52       105.34 o
   4  14  12       2006.08       1984.64        82.57 o
   5  14  12        132.70        126.36        66.63 o
   1  15  12        203.99        213.06        66.67 o
   2  15  12       1148.35       1038.55        80.22 o
   3  15  12         64.10         65.77        80.73 o
   1   1  13      17579.19      17640.07       118.11 o
   2   1  13         39.00         74.94        49.08 o
   3   1  13       7927.83       7884.03        89.50 o
   4   1  13        909.48        948.78        41.97 o
   5   1  13        881.09        797.74        47.11 o
   6   1  13       4066.89       4040.88       139.48 o
   7   1  13        977.22       1090.77        57.77 o
   8   1  13       2175.55       2276.42        68.96 o
   9   1  13       5198.58       5436.28       107.45 o
  10   1  13        525.02        579.30        79.51 o
   0   2  13       5990.92       5692.34        93.17 o
   1   2  13         37.12         38.76        45.46 o
   2   2  13         46.61         21.06        44.09 o
   3   2  13          2.66         -2.16        38.84 o
   4   2  13         17.03         44.74        39.55 o
   5   2  13         26.12         -5.28        58.33 o
   6   2  13         62.10         69.36        53.92 o
   7   2  13        332.17        377.54        51.23 o
   8   2  13          9.77         16.92        51.46 o
   9   2  13         98.52        116.59        64.75 o
  10   2  13         34.33        122.83        79.19 o
   1   3  13      17521.36      17396.81       103.19 o
   2   3  13       3653.90       3481.14        61.78 o
   3   3  13       6996.21       7055.23       132.55 o
   4   3  13       4677.13       4672.99        61.10 o
   5   3  13        193.79        259.93        59.12 o
   6   3  13       3277.06       3388.84        93.60 o
   7   3  13       1552.96       1561.52        54.61 o
   8   3  13       2556.95       2465.22       125.33 o
   9   3  13       3338.54       3266.30       119.12 o
  10   3  13       1403.59       1369.02        71.78 o
   0   4  13         10.18         -3.08        67.82 o
   1   4  13         48.50         64.78        54.84 o
   2   4  13          3.85         -8.74        58.81 o
   3   4  13        416.90        402.69        55.99 o
   4   4  13         21.67         86.73        41.41 o
   5   4  13        419.09        481.75        96.12 o
   6   4  13        194.33        207.88        61.47 o
   7   4  13         87.88        132.65        54.72 o
   8   4  13          1.98        -19.08        57.81 o
   9   4  13         54.30         71.36        49.89 o
  10   4  13         11.26          6.65        56.42 o
   1   5  13      11012.47      11129.75        98.83 o
   2   5  13       2297.90       2274.96       147.06 o
   3   5  13       7046.71       6972.78        73.09 o
   4   5  13       4609.82       4688.79        68.15 o
   5   5  13        980.53       1115.96        56.10 o
   6   5  13       1732.28       1818.61        69.30 o
   7   5  13        707.62        755.95        52.21 o
   8   5  13       1252.14       1231.69        73.37 o
   9   5  13       3833.53       3848.45        65.94 o
  10   5  13        759.92        725.77        58.53 o
   0   6  13       1019.06        965.99        79.95 o
   1   6  13        318.75        356.91        63.68 o
   2   6  13         43.23         37.45        64.40 o
   3   6  13        826.89        928.41        57.97 o
   4   6  13        252.83        266.24        46.19 o
   5   6  13        598.72        533.67        42.20 o
   6   6  13        292.32        345.18        54.96 o
   7   6  13        318.84        384.77        56.13 o
   8   6  13         40.89         33.52        51.99 o
   9   6  13        229.07        206.93        61.57 o
   1   7  13      14395.06      14423.02       188.47 o
   2   7  13          2.42         69.42        63.47 o
   3   7  13       5483.22       5562.30       152.56 o
   4   7  13       1197.46       1160.34        51.66 o
   5   7  13        271.40        295.81        42.82 o
   6   7  13       2606.76       2567.68        63.00 o
   7   7  13        636.84        596.34        54.17 o
   8   7  13       2363.44       2482.96        65.31 o
   9   7  13       3661.05       3639.92        76.40 o
   0   8  13        542.67        477.19        80.69 o
   1   8  13        179.80        157.59        81.93 o
   2   8  13        344.52        361.70        65.57 o
   3   8  13        225.22        267.88        64.75 o
   4   8  13          8.81         64.05        67.31 o
   5   8  13       1689.21       1687.81        54.36 o
   6   8  13         51.30        117.06        59.45 o
   7   8  13        560.67        512.41        56.03 o
   8   8  13         48.84         41.67        50.49 o
   9   8  13        101.71        160.46        63.41 o
   1   9  13      11178.63      11341.07       105.96 o
   2   9  13        346.48        355.86        58.98 o
   3   9  13       5969.89       5821.70       128.62 o
   4   9  13       1483.72       1555.24        73.57 o
   5   9  13        128.67        195.96        52.29 o
   6   9  13       2606.23       2545.23       105.97 o
   7   9  13        961.12        885.57        59.42 o
   8   9  13       1593.91       1516.32        68.16 o
   0  10  13       1119.00       1141.13       119.26 o
   1  10  13         80.88        136.10        66.47 o
   2  10  13        306.21        252.43        59.09 o
   3  10  13        765.41        745.78        73.32 o
   4  10  13          8.22        -39.16        60.13 o
   5  10  13        900.61        972.52        87.53 o
   6  10  13         70.89         27.78        54.01 o
   7  10  13        631.04        577.01        75.74 o
   8  10  13         41.89        106.81        66.25 o
   1  11  13       7166.14       7431.07       102.95 o
   2  11  13       1899.26       1780.06        66.36 o
   3  11  13       2417.92       2562.83        68.79 o
   4  11  13        755.33        716.54        74.00 o
   5  11  13       1341.18       1384.07        77.90 o
   6  11  13       1630.46       1633.39        60.70 o
   7  11  13        382.78        487.08        62.94 o
   0  12  13        150.87        170.73        88.19 o
   1  12  13         33.85         25.65        62.66 o
   2  12  13        240.64        298.80        73.30 o
   3  12  13       1241.31       1206.79       225.79 o
   4  12  13        531.03        603.84        76.88 o
   5  12  13       1115.58       1106.65        69.99 o
   6  12  13         69.83        135.40        75.59 o
   1  13  13       5133.07       5235.00       267.66 o
   2  13  13         51.18        140.82        63.13 o
   3  13  13       3420.89       3421.42       163.43 o
   4  13  13       1544.17       1575.79        82.83 o
   5  13  13         70.82         51.62        77.09 o
   0  14  13        862.63        777.25        96.49 o
   1  14  13        316.53        255.31        85.80 o
   2  14  13        198.45        194.18        67.94 o
   3  14  13       1372.07       1355.80       131.41 o
   0   0  14       6142.68       6109.17       150.82 o
   1   0  14          6.00         -6.09        58.12 o
   2   0  14       2069.80       2138.78        77.01 o
   3   0  14        997.57       1117.72        83.81 o
   4   0  14        692.99        785.88        67.97 o
   5   0  14      13115.09      12415.37       124.62 o
   6   0  14         65.71        203.44        72.87 o
   7   0  14       6536.26       6715.94       289.25 o
   8   0  14       1332.24       1419.47       137.24 o
   9   0  14       4264.98       4327.71       117.30 o
  10   0  14       1098.61       1098.26       144.31 o
   1   1  14        982.11       1037.84        60.03 o
   2   1  14        156.05        169.50        56.72 o
   3   1  14        136.15        158.41        51.09 o
   4   1  14         61.73         48.87        38.00 o
   5   1  14          0.50         42.53        41.41 o
   6   1  14        444.20        450.55        51.78 o
   7   1  14          3.00         61.39        64.13 o
   8   1  14         49.26         67.61        65.30 o
   9   1  14         41.54         42.37        68.21 o
  10   1  14          5.95        -15.45        80.50 o
   0   2  14       5580.49       5503.58        93.63 o
   1   2  14       1151.71       1180.42        55.58 o
   2   2  14       4746.47       4730.02        63.68 o
   3   2  14       8238.40       7812.05        87.97 o
   4   2  14        480.59        549.26        45.01 o
   5   2  14       9010.13       9091.10        60.42 o
   6   2  14          0.26          1.58        62.32 o
   7   2  14       7504.26       7598.19       184.50 o
   8   2  14       1430.40       1364.98        62.68 o
   9   2  14       2830.98       2785.07       127.73 o
  10   2  14       2430.77       2359.60        78.84 o
   1   3  14        704.52        710.53        48.97 o
   2   3  14          1.85         -9.58        51.65 o
   3   3  14         64.60        108.44        50.67 o
   4   3  14        552.75        578.86        45.37 o
   5   3  14         76.04        168.14        48.13 o
   6   3  14        110.52        152.59        62.24 o
   7   3  14          2.07         46.33        74.02 o
   8   3  14         70.57        153.69        76.08 o
   9   3  14         41.46        124.17        60.82 o
   0   4  14       4825.12       4983.83       114.01 o
   1   4  14       2939.32       2880.31        72.15 o
   2   4  14       4365.85       4413.50        77.57 o
   3   4  14       8845.86       8581.50        80.64 o
   4   4  14       1818.29       1771.87        53.82 o
   5   4  14       8587.89       8635.11        93.11 o
   6   4  14        957.70        854.91        66.23 o
   7   4  14       7431.36       7305.02       186.71 o
   8   4  14       1005.68       1099.48        68.02 o
   9   4  14       2934.28       2956.00       105.65 o
   1   5  14          3.47         36.03       102.62 o
   2   5  14        256.22        314.74        66.78 o
   3   5  14        272.14        345.81        61.80 o
   4   5  14          4.71         11.67        51.14 o
   5   5  14         10.26         17.23        45.56 o
   6   5  14          6.06         14.22        51.07 o
   7   5  14         21.79        103.08        64.50 o
   8   5  14         74.53         47.07        55.18 o
   9   5  14        162.57        228.58        52.29 o
   0   6  14       5615.70       5608.05       133.53 o
   1   6  14        229.71        279.19       110.84 o
   2   6  14       2134.10       2106.63        88.96 o
   3   6  14       4955.29       5025.42       101.59 o
   4   6  14        122.94        275.79        66.41 o
   5   6  14       5288.74       5362.18        58.89 o
   6   6  14          6.23        -33.61        57.21 o
   7   6  14       8536.03       8392.56       205.47 o
   8   6  14       1561.10       1514.83        59.09 o
   9   6  14       3079.44       3114.30        66.36 o
   1   7  14        103.60        118.33        56.55 o
   2   7  14         22.35        167.26        80.42 o
   3   7  14        584.36        588.83        69.32 o
   4   7  14        336.01        411.91        81.84 o
   5   7  14         99.53        164.95        46.56 o
   6   7  14        354.32        376.67        51.35 o
   7   7  14         97.88         91.91        54.43 o
   8   7  14        360.40        377.86        59.12 o
   0   8  14       3472.82       3576.34        97.34 o
   1   8  14        367.06        453.71        69.26 o
   2   8  14       2617.29       2586.58        67.61 o
   3   8  14       2775.99       2850.45        80.42 o
   4   8  14        952.12        952.25        63.36 o
   5   8  14       8729.84       8479.51       169.61 o
   6   8  14        115.61         42.31        53.68 o
   7   8  14       3908.16       4011.97        78.46 o
   8   8  14        445.44        467.61        59.62 o
   1   9  14       1695.93       1606.40        73.27 o
   2   9  14        305.47        255.48        60.77 o
   3   9  14         57.16        126.38        71.71 o
   4   9  14        706.43        706.27        74.76 o
   5   9  14        219.33        232.79        72.28 o
   6   9  14        308.60        312.95        61.69 o
   7   9  14        283.17        309.41        52.57 o
   0  10  14       3106.26       3233.39       129.37 o
   1  10  14        397.01        574.10        84.88 o
   2  10  14       2929.70       2935.90       125.65 o
   3  10  14       2555.46       2509.37        69.80 o
   4  10  14        220.52        185.20        72.95 o
   5  10  14       5533.38       5520.52       300.14 o
   6  10  14          3.93         31.82        56.41 o
   1  11  14       1702.75       1637.07       122.82 o
   2  11  14          3.45          8.54        72.29 o
   3  11  14        584.46        974.88       193.89 o
   4  11  14        438.55        416.57        75.62 o
   5  11  14         48.67         77.28        74.06 o
   6  11  14        285.49        248.95        78.29 o
   0  12  14       1664.31       1702.93        98.69 o
   1  12  14        640.68        693.41        94.69 o
   2  12  14        957.07       1000.48        94.64 o
   3  12  14       2531.35       2541.43        96.05 o
   4  12  14        617.61        652.85        79.74 o
   1  13  14       1041.48       1008.42        69.31 o
   2  13  14        822.35        886.55        70.66 o
   3  13  14        604.30        573.89        95.50 o
   1   1  15          0.84         27.81        45.38 o
   2   1  15       4288.64       4410.71        79.46 o
   3   1  15         74.24        104.73        52.51 o
   4   1  15       9946.36       9979.37       121.38 o
   5   1  15         31.31         38.52        40.15 o
   6   1  15      10598.26      10529.93       160.26 o
   7   1  15        130.74        147.88        84.48 o
   8   1  15       6565.57       6749.30       109.04 o
   9   1  15        127.30        135.15       140.40 o
   0   2  15        141.37        160.04        84.04 o
   1   2  15          0.40         -5.65        48.21 o
   2   2  15          0.17         75.91        53.36 o
   3   2  15        400.51        450.62        54.02 o
   4   2  15        310.12        279.30        54.78 o
   5   2  15        118.95        128.68        48.57 o
   6   2  15         45.23         89.72        42.89 o
   7   2  15          0.12         17.35        59.52 o
   8   2  15          7.59         60.86        60.94 o
   9   2  15          5.82         19.55        71.73 o
   1   3  15        162.83        178.61        54.66 o
   2   3  15       3882.84       3949.10        83.37 o
   3   3  15        199.12        230.83        53.46 o
   4   3  15       9643.63       9392.10       116.50 o
   5   3  15        263.40        253.72        46.40 o
   6   3  15      11094.56      11002.69       158.44 o
   7   3  15         85.24        108.29        58.47 o
   8   3  15       5204.65       5320.80       102.33 o
   0   4  15       1121.86       1134.49        95.72 o
   1   4  15        204.55        196.08        75.65 o
   2   4  15        303.44        306.07        66.55 o
   3   4  15         88.50        144.30        55.65 o
   4   4  15         40.63        145.61        71.83 o
   5   4  15          0.37         26.94        50.73 o
   6   4  15         44.07         43.28        44.54 o
   7   4  15          0.34         87.39        53.72 o
   8   4  15         81.14        138.70        51.89 o
   1   5  15          1.42         24.85        67.31 o
   2   5  15       3124.08       2993.94        81.08 o
   3   5  15          2.38        -37.06        67.91 o
   4   5  15      11405.89      11126.98       187.96 o
   5   5  15          5.86         -8.39        49.23 o
   6   5  15      10715.84      10673.60       110.56 o
   7   5  15        319.07        236.84        61.38 o
   8   5  15       5362.23       5668.01       171.06 o
   0   6  15        121.50        101.91        82.20 o
   1   6  15        177.16        363.47        83.28 o
   2   6  15        387.24        454.00        64.84 o
   3   6  15          3.47         93.95        68.88 o
   4   6  15         15.70        -26.87        62.82 o
   5   6  15         53.53         63.08        48.57 o
   6   6  15         51.90         13.16        51.31 o
   7   6  15         29.78         35.23        69.06 o
   8   6  15        127.00        126.71        64.97 o
   1   7  15         37.59         90.87        68.69 o
   2   7  15       2804.49       2988.72        77.85 o
   3   7  15        302.39        259.50        61.16 o
   4   7  15       7436.61       7395.03        99.20 o
   5   7  15         10.25         82.44       100.71 o
   6   7  15       8172.29       8166.37        82.97 o
   7   7  15        133.46        154.19        60.24 o
   0   8  15        639.62        809.88       121.86 o
   1   8  15         39.07        126.01        70.67 o
   2   8  15        763.02        803.70       103.51 o
   3   8  15         61.19        -70.38        88.93 o
   4   8  15         19.97        151.91        72.88 o
   5   8  15        133.95        180.56        93.55 o
   6   8  15         38.16         94.91        59.69 o
   7   8  15         20.74         31.74        58.20 o
   1   9  15          0.91        177.07        86.40 o
   2   9  15       2861.19       2896.22        80.35 o
   3   9  15        133.55        236.94        65.01 o
   4   9  15       4886.63       4744.21        89.53 o
   5   9  15        195.79        261.03        66.16 o
   6   9  15       5740.62       5415.91       151.15 o
   0  10  15       2291.36       2399.60       133.69 o
   1  10  15          6.96         67.63        73.07 o
   2  10  15       1318.86       1391.73        76.08 o
   3  10  15          7.88         28.21        93.87 o
   4  10  15        428.44        452.19        77.18 o
   5  10  15          0.56        -46.52        95.20 o
   1  11  15         38.39         91.57        74.98 o
   2  11  15       1868.99       1832.05        99.55 o
   3  11  15         31.04         41.32        77.27 o
   4  11  15       5694.91       5661.10       280.72 o
   0  12  15       1384.73       1398.44       101.19 o
   1  12  15          0.33        -12.47       101.69 o
   2  12  15        961.23       1116.33       122.25 o
   0   0  16       1340.53       1549.14       133.43 o
   1   0  16        560.54        565.29        88.74 o
   2   0  16       3765.90       3637.01       103.09 o
   3   0  16       3014.58       3182.06        86.60 o
   4   0  16        565.94        632.02        76.70 o
   5   0  16      11539.70      11269.76       104.95 o
   6   0  16        555.34        596.74        76.84 o
   7   0  16       7336.63       7241.83       223.31 o
   8   0  16         51.56         43.99       142.09 o
   1   1  16        128.16         80.49        62.41 o
   2   1  16        174.82        167.68        50.55 o
   3   1  16          7.70         23.45        61.00 o
   4   1  16        138.67        117.99        62.91 o
   5   1  16        332.89        270.44        45.61 o
   6   1  16         12.58         15.02        49.74 o
   7   1  16         15.69         38.81        46.94 o
   8   1  16         38.69        101.49        63.53 o
   0   2  16       3139.63       3151.67       105.78 o
   1   2  16       1068.09       1073.45        61.05 o
   2   2  16       1943.18       1895.27        62.45 o
   3   2  16       4867.50       4681.99        70.60 o
   4   2  16       1633.21       1515.19        55.98 o
   5   2  16       7630.10       7742.68        75.11 o
   6   2  16         15.64         39.94        50.24 o
   7   2  16       4969.10       4883.82       119.94 o
   1   3  16        436.40        428.03        52.66 o
   2   3  16        112.59        100.19        52.69 o
   3   3  16          1.99         79.13        72.14 o
   4   3  16          7.99         24.06        54.50 o
   5   3  16          0.03         -3.53        72.41 o
   6   3  16          1.20          4.27        52.89 o
   7   3  16          4.93         47.79        60.24 o
   0   4  16       3381.98       3086.06       104.86 o
   1   4  16        778.32        783.41        69.93 o
   2   4  16       1386.44       1387.37        84.79 o
   3   4  16       7010.79       6848.48        82.22 o
   4   4  16        354.20        411.96        67.00 o
   5   4  16       5929.87       5882.36        81.40 o
   6   4  16        356.58        317.67        47.40 o
   7   4  16       4949.99       4973.18        61.78 o
   1   5  16        247.53        322.65        88.34 o
   2   5  16          2.92          1.51        69.52 o
   3   5  16        187.84        213.92        72.16 o
   4   5  16        353.23        384.50        61.11 o
   5   5  16        230.88        261.57        61.60 o
   6   5  16          1.23         29.57        52.28 o
   7   5  16         36.31         80.51        46.35 o
   0   6  16       2087.27       2226.60       131.39 o
   1   6  16        428.93        490.95       108.35 o
   2   6  16       1665.38       1736.03        76.92 o
   3   6  16       5866.09       5616.00        97.90 o
   4   6  16        954.94        919.88        67.09 o
   5   6  16       6705.25       6677.88       140.57 o
   6   6  16         22.50         69.17        51.13 o
   1   7  16        159.25        134.86        72.65 o
   2   7  16         73.77        120.64        73.07 o
   3   7  16        355.48        389.86        65.35 o
   4   7  16          0.19          1.88        66.28 o
   5   7  16         45.15        100.89        66.74 o
   6   7  16        507.25        524.59        80.79 o
   0   8  16       2935.57       2788.91       105.92 o
   1   8  16        611.43        551.23        64.44 o
   2   8  16       2520.79       2649.89        74.43 o
   3   8  16       2549.04       2508.87       128.57 o
   4   8  16        188.42        292.99        94.82 o
   5   8  16       5424.38       5077.13       133.04 o
   1   9  16        825.54        847.25        69.06 o
   2   9  16         17.44          6.70        65.47 o
   3   9  16        373.06        357.04        79.63 o
   4   9  16         57.53        136.33        68.45 o
   0  10  16       1062.59       1080.61       100.09 o
   1  10  16        328.07        427.13       151.19 o
   2  10  16        930.63       1088.88        99.72 o
   3  10  16       1809.58       1723.19        85.79 o
   1   1  17       7737.91       7658.78        88.13 o
   2   1  17        634.01        655.46        67.06 o
   3   1  17       4597.74       4387.94        96.02 o
   4   1  17       2528.24       2435.68        67.02 o
   5   1  17        475.89        527.61        61.08 o
   6   1  17       2859.66       2982.25        67.92 o
   0   2  17        100.10        130.72        94.92 o
   1   2  17          2.16         -1.42        52.06 o
   2   2  17        110.75        149.35        53.82 o
   3   2  17         25.52         75.88        65.53 o
   4   2  17         51.32         88.39        58.89 o
   5   2  17          3.21         33.40        58.77 o
   6   2  17        405.70        456.12        57.35 o
   1   3  17       6824.96       6750.96        99.77 o
   2   3  17       1184.36       1202.84        65.09 o
   3   3  17       3829.32       3836.86        91.76 o
   4   3  17       2287.70       2407.09        76.94 o
   5   3  17       1035.94       1074.88        70.02 o
   6   3  17       1680.35       1639.46        57.72 o
   0   4  17        248.77        408.75       133.27 o
   1   4  17         75.11         46.90        65.46 o
   2   4  17         12.50         70.03        91.49 o
   3   4  17        163.58        204.02        61.57 o
   4   4  17         44.38        100.94        68.48 o
   5   4  17         10.67         71.16        61.24 o
   1   5  17       6748.69       6466.30       136.11 o
   2   5  17       1737.98       1787.75        80.60 o
   3   5  17       1922.03       1833.57       126.70 o
   4   5  17       3055.99       2895.64        77.64 o
   5   5  17        205.89        241.46        62.71 o
   0   6  17          3.12        -12.41        90.04 o
   1   6  17          0.85         21.90        74.36 o
   2   6  17         51.45         25.98        96.03 o
   3   6  17         92.90        110.21        67.01 o
   4   6  17        167.90        159.70        67.72 o
   5   6  17        871.84        841.68        81.66 o
   1   7  17       5624.74       5563.80       198.11 o
   2   7  17        339.16        351.82        80.23 o
   3   7  17       3590.24       3642.54       127.69 o
   4   7  17       1188.06       1286.76        72.34 o
   0   8  17        297.61        386.65       136.87 o
   1   8  17         33.57        204.96        96.35 o
   2   8  17        395.26        483.65        99.07 o
   3   8  17        198.06        295.14        80.45 o
   0   0  18      10716.87      10911.14       197.61 o
   1   0  18          1.53          5.06        99.31 o
   2   0  18       7877.27       7839.40       115.31 o
   3   0  18          9.34          3.87        79.42 o
   4   0  18       1307.89       1387.70       104.78 o
   1   1  18         38.90         86.44        57.14 o
   2   1  18          0.27         10.66        56.92 o
   3   1  18         15.26         42.77        61.11 o
   4   1  18        108.91        135.63        70.36 o
   0   2  18       8842.38       8731.04       199.46 o
   1   2  18        121.68        123.66        72.54 o
   2   2  18       7050.64       7098.54       116.89 o
   3   2  18         74.34        103.93        57.61 o
   4   2  18       3007.92       2947.64       128.59 o
   1   3  18          3.55         -4.81        59.93 o
   2   3  18        107.78        143.17        85.11 o
   3   3  18        109.87         67.66        63.97 o
   4   3  18         12.87         62.22        70.39 o
   0   4  18       8720.69       8703.92       175.53 o
   1   4  18          1.08         66.19        80.53 o
   2   4  18       5515.96       5566.02       288.40 o
   3   4  18        379.78        402.44        98.31 o
   1   5  18         27.42         44.25       111.44 o
   2   5  18         11.98         -9.86        69.44 o
   3   5  18          5.60        -89.05        70.36 o
   0   6  18       8138.34       8456.98       173.20 o
   1   6  18         33.71          6.16        95.59 o
                                                
