# Supplementary material for: Crystal and mol­ecular structures of two silver(I) amidinates, including an unexpected co-crystal with a lithium amidinate
Source: Acta Crystallogr E Crystallogr Commun. 2016 Nov 15;72(Pt 12):1786–90. doi: 10.1107/S2056989016017680 (PMC5137609; doi:10.1107/S2056989016017680)
Supplement: Supplementary file 3 [file e-72-01786-compound_2sup5.hkl]

#
# h,k,l, Fc-squared, Fo-squared, sigma(Fo-squared), status flag
#
data_compound_2
_shelx_title ' '
_shelx_refln_list_code          4
_shelx_F_calc_maximum      170.31
_exptl_crystal_F_000       826.00
_reflns_d_resolution_high  0.7828

loop_
 _space_group_symop_operation_xyz
 'x, y, z'
 '-x, -y, -z'

_cell_length_a    10.5880
_cell_length_b    14.5620
_cell_length_c    14.9830
_cell_angle_alpha  99.871
_cell_angle_beta  102.825
_cell_angle_gamma 106.538

_shelx_F_squared_multiplier     1.000

loop_
 _refln_index_h
 _refln_index_k
 _refln_index_l
 _refln_F_squared_calc
 _refln_F_squared_meas
 _refln_F_squared_sigma
 _refln_observed_status
   2   0   0         17.05         22.95        22.12 o
   3   0   0      17477.82      17157.54        90.38 o
   4   0   0       5922.41       5897.14        47.03 o
   5   0   0        909.81        819.76        25.01 o
   6   0   0        915.59        895.85        19.81 o
   7   0   0        978.81        987.86        24.30 o
   8   0   0        460.58        456.13        12.03 o
   9   0   0        434.70        487.89        29.86 o
  10   0   0        559.75        600.96        24.27 o
  11   0   0        512.57        570.31        77.66 o
  12   0   0        110.36        110.16        24.30 o
 -12   1   0        355.84        330.34        25.62 o
 -11   1   0        808.83        815.76        26.91 o
 -10   1   0       1220.50       1299.15        28.48 o
  -9   1   0        754.40        764.87        17.16 o
  -8   1   0       1336.65       1342.66       107.75 o
  -7   1   0       2471.35       2577.60       159.20 o
  -6   1   0       2240.28       2150.22        21.00 o
  -5   1   0       1994.20       1880.98       123.84 o
  -4   1   0      19904.61      18831.97        91.12 o
  -3   1   0       7832.83       7607.33       111.81 o
  -2   1   0       3261.88       2905.58        55.39 o
  -1   1   0       1112.17       1095.66        47.62 o
   1   1   0        345.72        348.87        20.64 o
   2   1   0       2074.96       2193.35        35.36 o
   3   1   0       1324.74       1368.71        25.53 o
   4   1   0        498.88        536.14        22.92 o
   5   1   0       2467.57       2227.23        26.97 o
   6   1   0        307.42        301.80        19.45 o
   7   1   0       1383.75       1342.50        25.50 o
   8   1   0        278.38        298.33        21.63 o
   9   1   0        456.25        467.33        22.95 o
  10   1   0        103.42         79.17        12.69 o
  11   1   0          0.07          5.36        13.02 o
  12   1   0          1.05          4.91        17.37 o
 -12   2   0        599.41        557.09        28.66 o
 -11   2   0       1212.96       1080.39        24.12 o
 -10   2   0       1613.66       1560.25        30.11 o
  -9   2   0       1186.83       1153.60        26.79 o
  -8   2   0       1414.26       1478.72        28.32 o
  -7   2   0        281.41        272.71        20.61 o
  -6   2   0       2528.55       2546.67        34.78 o
  -5   2   0      11603.67      12125.74        73.52 o
  -4   2   0        683.22        565.14        20.71 o
  -3   2   0        221.00        197.35        22.36 o
  -2   2   0      19377.64      18548.18       127.77 o
  -1   2   0       2322.12       2267.11        53.47 o
   0   2   0        689.65        697.48        17.07 o
   1   2   0       8111.04       7810.14       151.70 o
   2   2   0         30.58         31.76        16.85 o
   3   2   0       1120.00       1168.47        26.77 o
   4   2   0       2668.57       2855.50        57.57 o
   5   2   0        555.14        581.57        13.09 o
   6   2   0         62.96         68.05        12.70 o
   7   2   0        156.40        144.37        19.69 o
   8   2   0         15.47         19.70        13.62 o
   9   2   0        191.80        199.38        21.14 o
  10   2   0        608.75        567.66        18.68 o
  11   2   0         86.99         87.98        23.59 o
 -12   3   0        111.17        121.62        23.75 o
 -11   3   0        699.84        625.72        26.27 o
 -10   3   0        520.72        511.87        23.69 o
  -9   3   0         98.59        105.89        15.02 o
  -8   3   0        539.76        499.37        18.22 o
  -7   3   0          4.10          2.40        18.00 o
  -6   3   0        607.11        691.99        24.02 o
  -5   3   0       1239.40       1305.33        29.98 o
  -4   3   0        383.60        341.11        18.40 o
  -3   3   0       4385.29       4508.75        54.65 o
  -2   3   0       1070.56       1024.96        23.78 o
  -1   3   0       7603.08       7798.45       109.69 o
   0   3   0       1075.42        977.92        17.96 o
   1   3   0          6.15          7.20        14.05 o
   2   3   0        292.27        292.55        12.93 o
   3   3   0        346.79        359.35        11.44 o
   4   3   0        137.30        178.77        10.92 o
   5   3   0       1334.14       1326.76        73.30 o
   6   3   0       1956.18       1997.07       111.42 o
   7   3   0        539.20        480.59        16.70 o
   8   3   0        495.05        528.24        61.17 o
   9   3   0       1176.12       1260.84        72.01 o
  10   3   0        964.28        985.68        75.19 o
  11   3   0        342.60        351.48        25.59 o
 -13   4   0         36.70         25.97        19.60 o
 -12   4   0         31.72         27.62        18.01 o
 -11   4   0         87.88         81.64        18.94 o
 -10   4   0        192.88        222.91        31.78 o
  -9   4   0        229.68        245.19        16.48 o
  -8   4   0          2.39          4.78        13.18 o
  -7   4   0         52.92         90.67        13.35 o
  -6   4   0         91.98         96.95        12.91 o
  -5   4   0       1035.09       1074.40        20.44 o
  -4   4   0       1798.98       1915.45        34.41 o
  -3   4   0         80.80         88.51        13.35 o
  -2   4   0        463.23        418.30        15.43 o
  -1   4   0        194.00        189.73        15.47 o
   0   4   0       1095.35       1146.31        16.90 o
   1   4   0       2094.68       2014.32        52.95 o
   2   4   0       5270.42       5150.61       189.96 o
   3   4   0       3438.53       3376.46        35.88 o
   4   4   0       3454.99       3342.02        56.00 o
   5   4   0       3554.53       3588.21        75.30 o
   6   4   0       2243.41       2220.71        62.81 o
   7   4   0       1877.30       1966.02       105.07 o
   8   4   0       1865.68       1953.42        47.37 o
   9   4   0        849.95        867.55        56.91 o
  10   4   0        391.99        431.46        41.98 o
  11   4   0        236.00        243.72        25.96 o
 -13   5   0          0.18          2.61        22.98 o
 -12   5   0         33.85         39.63        20.09 o
 -11   5   0        188.34        191.17        16.30 o
 -10   5   0        296.23        298.86        16.17 o
  -9   5   0        702.04        701.38        18.06 o
  -8   5   0        435.77        437.95        17.36 o
  -7   5   0       1117.92       1161.14        20.15 o
  -6   5   0       1187.95       1168.70        41.93 o
  -5   5   0         50.22         33.61        19.05 o
  -4   5   0       1713.08       1629.71        27.02 o
  -3   5   0       1422.99       1221.23        17.95 o
  -2   5   0       3510.14       3427.88        80.23 o
  -1   5   0       4468.93       4230.64        99.27 o
   0   5   0       5137.28       5153.94       120.66 o
   1   5   0       3540.71       3240.28        21.76 o
   2   5   0       1168.41       1082.71        37.17 o
   3   5   0       2254.97       2327.43        43.87 o
   4   5   0       6075.17       6125.05        56.86 o
   5   5   0        337.94        357.19        13.84 o
   6   5   0        242.56        262.95        28.11 o
   7   5   0       2489.40       2456.09       120.66 o
   8   5   0        654.18        675.22        21.66 o
   9   5   0        637.44        715.88        14.55 o
  10   5   0        435.94        509.27        23.81 o
 -13   6   0        141.64        128.23        33.66 o
 -12   6   0        600.67        600.47        26.03 o
 -11   6   0        842.93        869.69        24.45 o
 -10   6   0       1132.46       1171.58        24.50 o
  -9   6   0       1891.09       1913.77        24.57 o
  -8   6   0       1980.35       2005.03        30.31 o
  -7   6   0        997.74        980.06        20.71 o
  -6   6   0       5043.02       5142.46        47.16 o
  -5   6   0       6213.87       6425.65       107.20 o
  -4   6   0       3496.71       3347.92        25.81 o
  -3   6   0       7231.10       7308.58       118.51 o
  -2   6   0       3571.97       3758.05        48.78 o
  -1   6   0       4202.41       3748.18        69.17 o
   0   6   0      13592.23      13994.93       324.07 o
   1   6   0        435.39        309.04        10.87 o
   2   6   0       1184.59       1150.84        33.99 o
   3   6   0       4851.89       5255.96       272.31 o
   4   6   0       4538.21       4520.53       198.46 o
   5   6   0       1437.75       1449.27        48.80 o
   6   6   0        163.17        177.05        18.94 o
   7   6   0       1820.17       1915.35        17.29 o
   8   6   0        610.44        636.23        36.67 o
   9   6   0        102.36        114.47        11.57 o
  10   6   0         68.75         57.20        14.10 o
 -12   7   0        955.51        895.02        31.16 o
 -11   7   0       1472.93       1419.60        28.27 o
 -10   7   0       1037.88       1004.06        21.44 o
  -9   7   0        221.01        235.02        15.32 o
  -8   7   0       1653.77       1626.96        52.90 o
  -7   7   0       1611.95       1588.15        30.01 o
  -6   7   0        467.26        423.39        21.29 o
  -5   7   0        671.53        612.33        20.41 o
  -4   7   0       1787.20       1462.07        16.73 o
  -3   7   0        825.09        834.83        14.83 o
  -2   7   0       3385.69       3532.84        47.69 o
  -1   7   0       2654.24       2706.66        64.24 o
   0   7   0       1843.20       1671.95        50.38 o
   1   7   0        112.89        115.05        10.78 o
   2   7   0        928.95        933.82        12.56 o
   3   7   0        332.87        352.71        10.29 o
   4   7   0       1425.70       1517.87        57.37 o
   5   7   0        457.84        458.97        25.41 o
   6   7   0        242.62        274.09        14.55 o
   7   7   0        103.17        130.65        15.21 o
   8   7   0         66.65        100.94        15.29 o
   9   7   0          8.99         11.31        16.46 o
 -12   8   0        769.43        743.07        34.72 o
 -11   8   0       1292.21       1299.02        27.75 o
 -10   8   0       1510.04       1482.56        54.73 o
  -9   8   0          1.84          2.52        13.62 o
  -8   8   0       1194.73       1250.67        58.43 o
  -7   8   0       4408.38       4327.83        41.35 o
  -6   8   0       4047.57       4098.93       110.48 o
  -5   8   0       1676.16       1812.63        56.93 o
  -4   8   0       1718.99       1868.77        19.42 o
  -3   8   0         26.33         32.26         9.93 o
  -2   8   0       1127.59       1108.36        21.89 o
  -1   8   0        854.95        897.74        13.62 o
   0   8   0          1.40         15.28        10.57 o
   1   8   0         14.48         15.35        10.56 o
   2   8   0         25.49         28.74        12.69 o
   3   8   0         71.02         60.31        10.55 o
   4   8   0         58.57         64.53        10.97 o
   5   8   0         56.82         52.89        11.22 o
   6   8   0         47.32         47.70         9.82 o
   7   8   0        255.34        275.95        19.83 o
   8   8   0         82.40         89.36        11.40 o
   9   8   0        124.53        132.33        13.33 o
 -12   9   0        363.07        302.97        20.14 o
 -11   9   0        539.08        535.60        22.60 o
 -10   9   0        569.34        556.63        46.45 o
  -9   9   0          4.41          3.61        13.45 o
  -8   9   0         87.31         91.71        20.86 o
  -7   9   0          0.26          6.88        13.49 o
  -6   9   0         19.54         20.87         9.52 o
  -5   9   0        546.17        597.74        14.03 o
  -4   9   0       1105.52       1103.83        29.18 o
  -3   9   0        527.20        562.78        25.04 o
  -2   9   0        950.18        965.03        29.12 o
  -1   9   0         52.75         72.47        10.47 o
   0   9   0        351.10        324.57        16.37 o
   1   9   0        485.82        528.34        12.26 o
   2   9   0        168.34        147.32         9.74 o
   3   9   0         17.37         28.60        10.91 o
   4   9   0         73.88         88.60        11.13 o
   5   9   0        536.14        520.57        19.06 o
   6   9   0        302.78        310.29        13.03 o
   7   9   0        311.44        299.37        12.00 o
   8   9   0        248.85        251.16        30.24 o
 -12  10   0         20.48         21.43        17.11 o
 -11  10   0          3.49         13.53        11.71 o
 -10  10   0        245.01        235.98        13.18 o
  -9  10   0        248.07        271.18        15.75 o
  -8  10   0        236.96        244.17        15.20 o
  -7  10   0        211.57        221.45        10.77 o
  -6  10   0         19.10         22.05        10.31 o
  -5  10   0        412.86        394.77        14.83 o
  -4  10   0         30.69         24.33        17.48 o
  -3  10   0        108.29        107.60        11.46 o
  -2  10   0       2201.95       2285.90        17.73 o
  -1  10   0        560.04        515.14        13.84 o
   0  10   0       1008.26       1014.26        62.47 o
   1  10   0       1702.95       1627.41        23.61 o
   2  10   0       2023.93       2063.11        53.72 o
   3  10   0       1629.20       1526.56        13.90 o
   4  10   0        425.87        454.32        12.63 o
   5  10   0       1550.77       1611.08        90.09 o
   6  10   0       1067.55       1022.89        13.88 o
   7  10   0        983.32        951.06        23.55 o
 -12  11   0         83.17         83.44        14.31 o
 -11  11   0        208.36        192.75        12.15 o
 -10  11   0        134.25        150.44        11.40 o
  -9  11   0        282.67        267.10        15.77 o
  -8  11   0        310.13        284.80        17.07 o
  -7  11   0        411.94        394.76        13.39 o
  -6  11   0       1044.11       1064.45        14.30 o
  -5  11   0       1464.77       1432.06        16.37 o
  -4  11   0       1566.79       1560.78        15.04 o
  -3  11   0       2777.11       2819.35        18.06 o
  -2  11   0       3434.31       3507.06        40.71 o
  -1  11   0       2771.08       2596.03        64.92 o
   0  11   0       1596.74       1508.24        65.51 o
   1  11   0       1008.48       1075.54        14.23 o
   2  11   0        349.11        290.22        10.79 o
   3  11   0        547.53        563.62        34.61 o
   4  11   0        797.49        813.64        19.46 o
   5  11   0        563.25        584.86        12.80 o
   6  11   0        185.48        212.67        16.35 o
   7  11   0        383.94        383.34        20.72 o
 -12  12   0        499.45        484.13        19.24 o
 -11  12   0        404.30        386.01        29.16 o
 -10  12   0        637.63        643.36        18.48 o
  -9  12   0        982.61        951.32        29.51 o
  -8  12   0        973.52       1014.12        44.33 o
  -7  12   0       1463.94       1541.17        32.70 o
  -6  12   0       2332.53       2319.37        20.63 o
  -5  12   0       2726.75       2763.38        26.53 o
  -4  12   0       4494.80       4318.07        69.61 o
  -3  12   0       3459.87       3447.37        55.80 o
  -2  12   0       1199.85       1160.93        40.18 o
  -1  12   0        701.46        705.36        30.20 o
   0  12   0        440.93        446.21        12.17 o
   1  12   0       1016.31        973.22        16.73 o
   2  12   0       1004.72        958.29        16.05 o
   3  12   0        144.52        174.30        14.71 o
   4  12   0        210.08        223.45        13.08 o
   5  12   0        539.18        543.43        14.41 o
   6  12   0         91.18         91.31        13.89 o
 -11  13   0        308.51        287.79        20.88 o
 -10  13   0       1050.44        993.43        47.96 o
  -9  13   0        371.87        381.21        16.96 o
  -8  13   0       1665.29       1667.29        40.74 o
  -7  13   0       1334.85       1358.64        30.24 o
  -6  13   0       1244.56       1317.73        68.80 o
  -5  13   0       1012.15       1032.16        29.22 o
  -4  13   0        160.60        150.37        11.72 o
  -3  13   0        740.57        709.00        18.43 o
  -2  13   0         26.37         35.26         9.62 o
  -1  13   0         63.26         70.37         8.89 o
   0  13   0          0.56          5.21         8.80 o
   1  13   0        141.59        134.51        17.36 o
   2  13   0        244.22        255.09        10.74 o
   3  13   0        105.11         88.53        10.86 o
   4  13   0          9.95         23.81        12.43 o
   5  13   0          7.71          6.09        11.81 o
 -11  14   0        199.65        175.32        16.49 o
 -10  14   0       1013.92       1006.45        33.40 o
  -9  14   0        386.31        398.23        24.27 o
  -8  14   0        337.92        364.67        13.87 o
  -7  14   0        368.07        356.60        15.35 o
  -6  14   0        230.67        255.72        24.39 o
  -5  14   0         15.68         28.33        14.61 o
  -4  14   0          1.51          8.04        14.22 o
  -3  14   0        530.49        516.47        25.84 o
  -2  14   0         38.28         42.86        12.61 o
  -1  14   0         18.99         22.53         8.85 o
   0  14   0        160.59        155.21        12.54 o
   1  14   0         52.98         57.01         9.44 o
   2  14   0          2.22        -16.35        24.32 o
   3  14   0         21.73         23.27        11.16 o
   4  14   0        200.27        186.34        25.56 o
 -10  15   0         10.40          8.97        23.87 o
  -9  15   0          1.06          3.89        16.13 o
  -8  15   0         62.56         70.89        15.21 o
  -7  15   0          0.53         17.37        15.22 o
  -6  15   0         66.49         69.94        10.78 o
  -5  15   0          5.50         -1.39        12.06 o
  -4  15   0         83.16         74.14        10.69 o
  -3  15   0          0.72         -6.59        11.74 o
  -2  15   0          6.97         10.48        14.90 o
  -1  15   0        143.08        135.65         9.87 o
   0  15   0        586.89        589.47        15.48 o
   1  15   0        424.39        400.50        21.60 o
   2  15   0        387.67        382.40        18.19 o
   3  15   0        405.43        386.12        13.06 o
  -9  16   0         23.68         33.64        16.98 o
  -8  16   0          1.98          6.43        11.84 o
  -7  16   0        382.93        406.47        38.23 o
  -6  16   0        183.38        180.23        13.42 o
  -5  16   0        205.55        233.96        16.06 o
  -4  16   0        882.20        851.35        14.99 o
  -3  16   0        914.00        870.94        15.00 o
  -2  16   0        761.97        710.30        15.01 o
  -1  16   0        463.22        428.55        39.17 o
   0  16   0        726.55        724.81        27.56 o
   1  16   0        778.85        755.29        55.95 o
   2  16   0        881.64        836.93        57.65 o
  -8  17   0        286.56        291.90        15.54 o
  -7  17   0        267.78        268.75        14.73 o
  -6  17   0        353.73        354.59        13.23 o
  -5  17   0        710.35        713.77        26.50 o
  -4  17   0        362.73        368.73        12.87 o
  -3  17   0        343.40        339.88        25.59 o
  -2  17   0        496.86        518.73        13.49 o
  -1  17   0        425.92        415.68        14.71 o
   0  17   0        242.59        261.76        20.92 o
  -6  18   0        490.73        514.58        27.65 o
  -5  18   0        629.29        620.79        18.84 o
  -4  18   0        778.12        765.65        17.07 o
  -3  18   0        580.99        575.93        14.07 o
   2 -18   1        223.01        232.23        18.76 o
   3 -18   1        200.85        210.29        16.16 o
   4 -18   1        365.43        399.20        15.21 o
   5 -18   1        255.50        271.67        14.93 o
   6 -18   1        365.46        362.21        13.55 o
   0 -17   1        524.12        505.68        35.75 o
   1 -17   1        372.79        379.88        22.83 o
   2 -17   1       1093.16       1052.00        33.82 o
   3 -17   1        612.51        621.28        14.94 o
   4 -17   1        510.71        485.74        14.49 o
   5 -17   1        490.29        500.11        15.14 o
   6 -17   1        256.85        235.42        14.30 o
   7 -17   1        494.72        515.45        15.59 o
   8 -17   1        702.38        737.72        42.76 o
  -2 -16   1        708.18        646.26        17.48 o
  -1 -16   1        692.56        667.96        23.26 o
   0 -16   1        489.39        466.36        18.26 o
   1 -16   1        164.91        184.51        11.76 o
   2 -16   1        721.12        722.06        19.45 o
   3 -16   1        412.06        454.79        16.63 o
   4 -16   1        476.02        463.26        28.71 o
   5 -16   1        297.79        310.99        13.71 o
   6 -16   1        571.05        584.26        38.86 o
   7 -16   1        462.39        459.41        19.05 o
   8 -16   1         50.19         71.22        13.61 o
   9 -16   1        310.36        338.80        18.27 o
  -3 -15   1        133.96        152.54        18.56 o
  -2 -15   1         23.97         37.43        13.93 o
  -1 -15   1         10.37          7.31        12.54 o
   0 -15   1        229.17        223.78        11.56 o
   1 -15   1         10.42         20.11         9.30 o
   2 -15   1        157.97        138.90        15.10 o
   3 -15   1        697.77        691.41        13.99 o
   4 -15   1         11.73         29.95        11.97 o
   5 -15   1          4.91          5.94        14.61 o
   6 -15   1        309.46        319.69        20.74 o
   7 -15   1          4.19          1.80        15.50 o
   8 -15   1         20.49         28.59        15.78 o
   9 -15   1          2.34          6.82        13.48 o
  10 -15   1          4.07          6.54        16.90 o
  -4 -14   1        149.32        141.81        32.38 o
  -3 -14   1        162.18        175.89        13.48 o
  -2 -14   1        210.74        218.83        15.13 o
  -1 -14   1        476.81        487.83        13.06 o
   0 -14   1        516.47        515.88        10.98 o
   1 -14   1        485.68        512.64        11.23 o
   2 -14   1          2.52          2.44        24.98 o
   3 -14   1        160.65        171.62        10.75 o
   4 -14   1         43.54         42.39        10.17 o
   5 -14   1          3.60          4.81        14.10 o
   6 -14   1        766.08        745.93        46.36 o
   7 -14   1        256.60        262.19        13.36 o
   8 -14   1         78.00         75.93        12.70 o
   9 -14   1        397.00        386.68        18.65 o
  10 -14   1        353.32        344.68        20.55 o
  11 -14   1          6.67          6.14        16.23 o
  -5 -13   1          6.86         18.51        13.35 o
  -4 -13   1          3.73          1.74        12.35 o
  -3 -13   1         36.15         47.07        26.28 o
  -2 -13   1        434.88        399.46        26.94 o
  -1 -13   1        459.64        453.56        28.57 o
   0 -13   1        312.26        293.80        10.64 o
   1 -13   1         19.30         33.99         9.86 o
   2 -13   1       2634.83       2601.78        39.68 o
   3 -13   1       3559.75       3608.08        43.81 o
   4 -13   1        721.14        704.05        13.92 o
   5 -13   1        516.82        509.39        13.17 o
   6 -13   1       1051.80        998.89        18.48 o
   7 -13   1        759.74        815.98        39.37 o
   8 -13   1        492.95        532.81        14.14 o
   9 -13   1        355.42        338.87        17.60 o
  10 -13   1        715.21        684.42        26.14 o
  11 -13   1        155.73        141.49        15.59 o
  -6 -12   1         84.06         75.97        13.50 o
  -5 -12   1        210.28        207.85        13.25 o
  -4 -12   1          9.44         16.91        20.86 o
  -3 -12   1         65.65         85.84        10.18 o
  -2 -12   1        952.04        909.27        13.83 o
  -1 -12   1        800.16        809.03        20.66 o
   0 -12   1        512.77        565.61        12.73 o
   1 -12   1       1331.91       1322.83        14.54 o
   2 -12   1       2680.42       2654.69        17.24 o
   3 -12   1        630.01        627.16        33.90 o
   4 -12   1       1724.83       1693.83        17.13 o
   5 -12   1        998.39        960.68        42.89 o
   6 -12   1        922.45        973.80        23.06 o
   7 -12   1        880.67        860.08        22.68 o
   8 -12   1        815.27        845.42        43.54 o
   9 -12   1        835.99        806.19        29.98 o
  10 -12   1        623.78        664.92        35.07 o
  11 -12   1        683.60        683.03        26.01 o
  12 -12   1        795.50        760.22        29.49 o
  -7 -11   1        562.96        575.88        18.28 o
  -6 -11   1        291.97        287.52        24.18 o
  -5 -11   1        786.81        792.38        45.82 o
  -4 -11   1        699.29        750.66        14.04 o
  -3 -11   1       1313.42       1303.03        18.72 o
  -2 -11   1       3195.51       3080.26       188.09 o
  -1 -11   1       1583.62       1583.70        62.64 o
   0 -11   1       1292.51       1359.70        14.99 o
   1 -11   1        929.03        905.59        12.50 o
   2 -11   1       3372.72       3372.57        50.41 o
   3 -11   1       1767.00       1668.81        17.92 o
   4 -11   1       1767.02       1730.47        47.16 o
   5 -11   1        530.06        514.56        20.14 o
   6 -11   1       1947.81       1950.30        48.44 o
   7 -11   1       1254.87       1302.79        32.19 o
   8 -11   1        381.29        372.87        16.39 o
   9 -11   1        676.72        669.91        18.33 o
  10 -11   1        602.83        553.62        20.44 o
  11 -11   1        571.02        564.41        20.93 o
  12 -11   1        114.95        108.87        25.07 o
  -8 -10   1        600.81        627.61        51.87 o
  -7 -10   1        501.33        513.18        30.09 o
  -6 -10   1        333.85        361.97        16.11 o
  -5 -10   1        626.62        628.31        12.64 o
  -4 -10   1       1032.63        991.05        33.22 o
  -3 -10   1        589.80        603.61        29.12 o
  -2 -10   1        990.26       1041.11        14.06 o
  -1 -10   1       2143.94       2184.13        70.26 o
   0 -10   1       3607.73       3464.51        34.01 o
   1 -10   1       1091.73        985.49        11.55 o
   2 -10   1       5615.29       5377.33        80.29 o
   3 -10   1       2673.72       2638.95        18.44 o
   4 -10   1       1310.63       1281.75        14.90 o
   5 -10   1        151.32        174.77        13.88 o
   6 -10   1       1001.61       1028.12        16.66 o
   7 -10   1        927.38        997.78        34.21 o
   8 -10   1         25.73         24.03        13.93 o
   9 -10   1        258.79        283.14        14.43 o
  10 -10   1        208.60        232.78        12.89 o
  11 -10   1         10.20          8.69        22.79 o
  12 -10   1         47.55         25.99        24.09 o
  -8  -9   1        286.06        312.66        14.33 o
  -7  -9   1        204.37        235.72        15.80 o
  -6  -9   1        773.25        807.44        42.36 o
  -5  -9   1        405.23        409.54        14.04 o
  -4  -9   1       1079.91       1040.49        72.33 o
  -3  -9   1       1889.78       1824.27        38.16 o
  -2  -9   1       1508.63       1495.16        89.86 o
  -1  -9   1        285.99        260.47        10.20 o
   0  -9   1        409.35        424.57        33.38 o
   1  -9   1        682.73        684.23        12.85 o
   2  -9   1        535.15        546.87        12.54 o
   3  -9   1        129.16        140.81        11.24 o
   4  -9   1       1353.73       1359.68        16.26 o
   5  -9   1        194.90        216.83        11.79 o
   6  -9   1         80.13         73.06        11.29 o
   7  -9   1         22.59         19.68        11.20 o
   8  -9   1          0.85          7.98        15.19 o
   9  -9   1         69.99         87.07        11.56 o
  10  -9   1        410.05        408.76        16.79 o
  11  -9   1        230.94        239.44        23.16 o
  12  -9   1        275.61        256.86        24.48 o
  -9  -8   1        167.28        162.90        12.51 o
  -8  -8   1        351.88        335.96        39.08 o
  -7  -8   1        193.68        187.64        12.33 o
  -6  -8   1        402.76        387.85        11.36 o
  -5  -8   1        347.66        332.50        14.25 o
  -4  -8   1          0.24          6.19        10.69 o
  -3  -8   1         53.32         53.75        10.67 o
  -2  -8   1        796.14        819.95        26.88 o
  -1  -8   1          0.48         12.13        12.56 o
   0  -8   1         51.63         55.19         8.94 o
   1  -8   1         51.26         73.10         8.22 o
   2  -8   1       1167.59       1181.60        43.27 o
   3  -8   1         10.20          8.79         9.88 o
   4  -8   1         33.86         70.22        11.43 o
   5  -8   1        610.76        561.97        44.70 o
   6  -8   1        532.13        532.23        14.38 o
   7  -8   1        434.79        457.06        15.99 o
   8  -8   1        160.78        153.80        11.15 o
   9  -8   1       1104.40       1002.98        68.47 o
  10  -8   1       1244.23       1181.60        22.76 o
  11  -8   1        595.80        548.95        24.05 o
  12  -8   1        495.11        487.26        18.83 o
 -10  -7   1          0.04          8.15        14.23 o
  -9  -7   1          2.38         21.01        12.80 o
  -8  -7   1          0.56         -3.90        10.73 o
  -7  -7   1        114.31        121.18        10.43 o
  -6  -7   1        410.22        395.76        17.39 o
  -5  -7   1        745.82        753.30        26.83 o
  -4  -7   1          3.72         11.20        10.53 o
  -3  -7   1        563.37        618.29        25.99 o
  -2  -7   1       2328.61       2354.90        61.69 o
  -1  -7   1         41.08         -3.22        13.08 o
   0  -7   1       1461.10       1649.74        18.92 o
   1  -7   1       3253.89       3000.70        32.64 o
   2  -7   1       5890.39       6142.94       156.19 o
   3  -7   1        686.97        572.75        14.14 o
   4  -7   1        166.63        152.61        11.33 o
   5  -7   1       4299.55       4642.19        43.42 o
   6  -7   1       2337.17       2457.11        22.84 o
   7  -7   1       3445.75       3490.48       128.44 o
   8  -7   1       2446.54       2611.16        99.97 o
   9  -7   1       1538.55       1532.96        43.02 o
  10  -7   1       1584.90       1589.66        39.22 o
  13  -7   1        400.55        351.48        26.11 o
 -10  -6   1        106.75        138.15        17.03 o
  -9  -6   1        217.52        223.76        13.59 o
  -8  -6   1        153.99        141.31        12.62 o
  -7  -6   1         69.31         71.30        15.74 o
  -6  -6   1        163.29        162.79        10.13 o
  -5  -6   1        683.06        731.80        20.05 o
  -4  -6   1       1500.15       1577.86        73.27 o
  -3  -6   1       1137.31       1098.50        15.98 o
  -2  -6   1          3.24         31.64        11.19 o
  -1  -6   1       2127.66       2232.30        19.72 o
   0  -6   1       9152.24       9129.31        32.55 o
   1  -6   1       1346.16       1273.45        14.18 o
   2  -6   1      10156.69       9910.73       203.91 o
   3  -6   1       2970.41       3053.65        24.66 o
   4  -6   1       3788.66       3604.91        40.45 o
   5  -6   1       6114.52       6006.45       162.99 o
   6  -6   1       4579.21       4609.02        53.24 o
   7  -6   1       4998.91       5028.94        82.98 o
   8  -6   1       1503.55       1536.74        27.83 o
   9  -6   1        902.84        859.12        24.68 o
  10  -6   1        769.38        781.15        28.20 o
 -10  -5   1        429.48        454.37        35.51 o
  -9  -5   1        790.26        825.03        52.75 o
  -8  -5   1       2332.17       2383.06        68.51 o
  -7  -5   1       2426.92       2473.17        83.12 o
  -6  -5   1        623.93        656.88        44.10 o
  -5  -5   1       1946.12       1997.11        93.53 o
  -4  -5   1       8119.09       8341.56       566.00 o
  -3  -5   1       3583.44       3433.01       176.78 o
  -2  -5   1       4051.62       3837.22       109.50 o
  -1  -5   1       7340.69       7468.33        36.63 o
   0  -5   1       5110.07       4594.79        25.75 o
   1  -5   1        481.34        435.84        12.48 o
   2  -5   1       8304.98       8153.54       107.09 o
   3  -5   1       7343.17       7639.82       192.16 o
   4  -5   1        535.27        379.13        35.18 o
   5  -5   1       1098.76        995.94        32.59 o
   6  -5   1       1977.31       1959.11        27.81 o
   7  -5   1        329.90        323.13        18.49 o
   8  -5   1        104.70        108.97        17.72 o
   9  -5   1       1811.67       1861.68        27.30 o
  10  -5   1        194.37        194.66        19.73 o
  11  -5   1        119.97        123.02        21.23 o
 -11  -4   1        587.09        600.60        39.89 o
 -10  -4   1        936.95        992.68        67.29 o
  -9  -4   1       1507.77       1672.09        61.24 o
  -8  -4   1       1797.82       1888.19       121.47 o
  -7  -4   1        224.98        228.63        12.10 o
  -6  -4   1       1881.20       1892.37        95.83 o
  -5  -4   1       1987.02       1911.16        89.46 o
  -4  -4   1         13.73          6.15         8.79 o
  -3  -4   1       1902.51       1999.25        79.89 o
  -2  -4   1       4704.78       4691.41        70.81 o
  -1  -4   1       1008.08        802.52        14.31 o
   0  -4   1       5383.08       5305.31        33.50 o
   1  -4   1       1032.80       1075.96        21.39 o
   2  -4   1       7492.27       7650.21        42.81 o
   3  -4   1       3537.74       3367.24        26.51 o
   4  -4   1       1312.61       1267.57        34.93 o
   5  -4   1       3428.75       3435.60        36.47 o
   6  -4   1       2504.52       2592.05        48.95 o
   7  -4   1        455.18        473.90        17.22 o
   8  -4   1         34.38         59.97        14.09 o
   9  -4   1        128.85        144.57        18.18 o
  10  -4   1          0.05          2.44        14.59 o
  11  -4   1         18.61         17.51        18.58 o
  12  -4   1        120.25        133.42        21.26 o
 -11  -3   1        185.75        213.20        14.47 o
 -10  -3   1        485.07        516.07        20.28 o
  -9  -3   1       1495.71       1640.68       147.03 o
  -8  -3   1        370.06        371.00        15.09 o
  -7  -3   1          3.38         11.88        10.57 o
  -6  -3   1       1871.86       1821.04        43.02 o
  -5  -3   1          6.39          9.93         8.84 o
  -4  -3   1        597.71        507.26        11.28 o
  -3  -3   1       5815.81       5752.74        36.57 o
  -2  -3   1       2269.33       2189.17        29.69 o
  -1  -3   1       1035.22        907.20        16.90 o
   0  -3   1         51.30         79.03        15.50 o
   1  -3   1       1762.73       1849.65        26.38 o
   2  -3   1       2426.10       2675.72        88.19 o
   3  -3   1       3118.19       3216.01        61.10 o
   4  -3   1        673.76        664.17        21.18 o
   5  -3   1        650.97        730.60        30.97 o
   6  -3   1       1834.01       1872.56        35.67 o
   7  -3   1         11.17         14.19        18.37 o
   8  -3   1        397.77        349.14        23.22 o
   9  -3   1        851.78        880.03        27.65 o
  10  -3   1        317.60        316.46        28.11 o
  11  -3   1        328.66        305.52        24.64 o
  12  -3   1        321.38        338.08        22.78 o
 -12  -2   1        124.42        105.65        25.38 o
 -11  -2   1        102.39        100.43        16.90 o
 -10  -2   1        305.61        378.29        28.79 o
  -9  -2   1         98.36        107.54        28.36 o
  -8  -2   1        297.54        281.94        24.45 o
  -7  -2   1          5.13         -5.02        10.56 o
  -6  -2   1        657.88        629.46        22.00 o
  -5  -2   1       1746.69       1923.54        67.37 o
  -4  -2   1         43.98         20.13        10.68 o
  -3  -2   1         11.03         19.88        10.72 o
  -2  -2   1       1938.32       1986.55        21.53 o
  -1  -2   1       3805.59       3642.64       114.42 o
   0  -2   1       1969.26       1781.93        25.65 o
   1  -2   1        479.73        491.78        17.53 o
   2  -2   1       5970.21       5533.35       113.48 o
   3  -2   1         98.08        127.34        25.41 o
   4  -2   1       1560.95       1509.04        37.39 o
   5  -2   1        315.90        279.22        15.24 o
   6  -2   1          9.61          8.69        12.40 o
   7  -2   1        963.99        948.09        47.26 o
   8  -2   1       1419.74       1423.70        30.29 o
   9  -2   1       1165.44       1082.57        27.89 o
  10  -2   1       1079.45       1035.23        28.51 o
  11  -2   1        955.82        956.37        33.12 o
  12  -2   1        304.71        261.71        25.77 o
 -12  -1   1          2.08         16.82        13.68 o
 -11  -1   1          2.06         17.48        22.86 o
 -10  -1   1          6.44         -0.95        20.64 o
  -9  -1   1          0.81          2.58        13.86 o
  -8  -1   1         28.74         52.39        13.77 o
  -7  -1   1        515.13        525.15        11.82 o
  -6  -1   1        199.86        192.84        19.31 o
  -5  -1   1        123.82        114.41        11.04 o
  -4  -1   1       6277.53       6592.82       177.63 o
  -3  -1   1       7020.37       7178.86        77.03 o
  -2  -1   1      26650.53      25673.45        74.16 o
  -1  -1   1      17540.07      16174.43       119.03 o
   1  -1   1       5308.56       4689.78        61.44 o
   2  -1   1        182.36        185.17        19.48 o
   3  -1   1       1944.54       1647.39        31.09 o
   4  -1   1      13243.64      13558.49        60.04 o
   5  -1   1       4008.17       3866.38       104.91 o
   6  -1   1        595.41        543.37        15.97 o
   7  -1   1       2864.85       3059.37       116.22 o
   8  -1   1        883.03        973.73        18.91 o
   9  -1   1       2746.84       2963.92       252.97 o
  10  -1   1        981.59        966.62        18.89 o
  11  -1   1        635.41        597.18        26.48 o
  12  -1   1        477.50        441.31        27.40 o
 -12   0   1         49.73         50.11        23.75 o
 -11   0   1        229.68        238.30        23.07 o
 -10   0   1        763.55        836.20        71.79 o
  -9   0   1        209.74        231.85        21.01 o
  -8   0   1        707.84        696.93        22.79 o
  -7   0   1       1173.05       1099.41        20.21 o
  -6   0   1       4792.63       4741.64        36.50 o
  -5   0   1       5668.40       5983.07        44.39 o
  -4   0   1       7500.95       7092.31        49.28 o
  -3   0   1      11795.03      11909.71        71.21 o
  -2   0   1         42.58         22.52        15.18 o
  -1   0   1       3158.98       2366.27        48.66 o
   1   0   1       1054.58        865.04        37.51 o
   2   0   1        343.59        459.61        29.12 o
   3   0   1       3986.05       3699.71        46.23 o
   4   0   1       3716.84       3691.48        42.58 o
   5   0   1       3374.80       3375.83        63.68 o
   6   0   1        901.09        878.35        21.87 o
   7   0   1       4063.72       4213.70       251.11 o
   8   0   1        998.38       1120.01        54.27 o
   9   0   1       1368.07       1438.11        77.11 o
  10   0   1        852.91        887.69        83.56 o
  11   0   1        262.67        294.16        25.28 o
  12   0   1        142.07        153.63        25.56 o
 -12   1   1        981.02        905.34        28.85 o
 -11   1   1        977.92        910.87        27.10 o
 -10   1   1       1033.99       1059.44        26.60 o
  -9   1   1        878.57        970.59        24.95 o
  -8   1   1       1720.76       1802.45        28.39 o
  -7   1   1       3770.28       3806.53        35.97 o
  -6   1   1       4444.56       4482.73        39.69 o
  -5   1   1       4753.04       4291.06        38.95 o
  -4   1   1       3076.40       2827.70        34.16 o
  -3   1   1       2200.95       1883.13        32.41 o
  -1   1   1      15976.89      14471.90       229.36 o
   0   1   1       8303.64       8004.81        81.59 o
   1   1   1       4047.80       3676.00        48.69 o
   2   1   1       1073.67        990.87        26.63 o
   3   1   1       8225.21       7659.08        53.45 o
   4   1   1       6332.98       6508.83        46.33 o
   5   1   1        857.54        893.24        23.69 o
   6   1   1        704.36        677.03        17.82 o
   7   1   1        840.33        897.69        24.09 o
   8   1   1        259.15        262.91        16.62 o
   9   1   1         30.64         27.26         9.99 o
  10   1   1          8.23         24.70        12.18 o
  11   1   1          5.54         14.97        16.02 o
 -12   2   1        562.61        520.53        20.83 o
 -11   2   1       1332.33       1224.90        24.12 o
 -10   2   1        957.13        912.84        20.92 o
  -9   2   1        355.23        394.70        21.78 o
  -8   2   1       2026.85       2073.01        30.11 o
  -7   2   1       1548.32       1483.73        27.68 o
  -6   2   1       4174.64       3991.10        36.65 o
  -5   2   1       6025.73       6274.58        50.26 o
  -4   2   1       3544.10       3445.53        40.37 o
  -2   2   1      16330.48      16224.58        91.59 o
  -1   2   1       4514.02       4170.33        36.22 o
   0   2   1       5009.99       4934.87        73.37 o
   1   2   1      11476.25      12033.07       249.12 o
   2   2   1       1307.01       1345.85        39.63 o
   3   2   1        771.96        848.16        15.39 o
   4   2   1         22.39         49.40        12.74 o
   5   2   1        127.52        137.52        10.93 o
   6   2   1          8.22          9.66         9.04 o
   7   2   1         54.58         52.32        14.35 o
   8   2   1         69.70         67.22        19.69 o
   9   2   1         19.60         31.30        21.04 o
  10   2   1        255.54        271.48        23.16 o
  11   2   1         11.51         18.79        13.24 o
 -13   3   1        115.34        115.34        18.24 o
 -12   3   1        342.81        311.42        25.81 o
 -11   3   1        685.37        612.11        25.56 o
 -10   3   1       1014.07       1032.99        26.57 o
  -9   3   1        854.98        905.22        24.95 o
  -8   3   1        642.99        633.40        22.36 o
  -7   3   1        607.62        584.56        22.27 o
  -6   3   1       4322.46       4367.34        41.50 o
  -5   3   1        138.05        212.93        20.06 o
  -4   3   1         55.72         36.19        13.18 o
  -3   3   1       1286.04       1342.59        30.41 o
  -2   3   1         42.62         64.90        18.40 o
  -1   3   1        254.31        169.85        11.89 o
   1   3   1       1351.38       1172.74        24.79 o
   2   3   1         61.15         74.46        11.54 o
   3   3   1       2148.74       2218.06        47.36 o
   4   3   1        449.82        491.68        14.24 o
   5   3   1        404.21        437.09        12.26 o
   6   3   1       1313.63       1288.70        43.85 o
   7   3   1        139.56        128.39        11.44 o
   8   3   1        478.57        477.10        40.20 o
   9   3   1        553.56        618.48        41.01 o
  10   3   1        186.42        199.56        23.56 o
  11   3   1         89.21         84.82        24.58 o
 -13   4   1        186.39        190.38        20.04 o
 -12   4   1         20.02         12.78        15.97 o
 -11   4   1        126.21        133.30        15.42 o
 -10   4   1        233.34        256.37        15.23 o
  -9   4   1          8.42          2.28        13.39 o
  -8   4   1         70.37         99.07        13.08 o
  -7   4   1          5.74         21.90        13.56 o
  -6   4   1          1.80          7.04        12.25 o
  -5   4   1         32.31         47.03        14.78 o
  -4   4   1        141.94        101.44        18.43 o
  -3   4   1        218.55        178.97        11.97 o
  -2   4   1        417.21        430.16        12.70 o
  -1   4   1        118.94         53.67        12.35 o
   0   4   1        583.73        600.78        23.62 o
   1   4   1          8.21         21.19         9.72 o
   2   4   1        959.86        994.82        18.49 o
   3   4   1        399.88        393.17        10.86 o
   4   4   1       1366.34       1427.12        77.00 o
   5   4   1       2415.89       2503.37       119.26 o
   6   4   1        997.02       1027.49        28.31 o
   7   4   1       1703.22       1729.83        30.91 o
   8   4   1        841.92        912.35        28.09 o
   9   4   1        621.07        637.31        29.98 o
  10   4   1        371.82        372.40        17.27 o
 -13   5   1         16.32         19.53        18.59 o
 -12   5   1        162.98        156.62        18.53 o
 -11   5   1        293.15        266.24        17.52 o
 -10   5   1        198.16        222.46        15.03 o
  -9   5   1        240.29        254.08        14.72 o
  -8   5   1         34.36         27.60        12.98 o
  -7   5   1        644.79        700.51        16.73 o
  -6   5   1       1735.34       1790.44        29.61 o
  -5   5   1       2796.97       2854.67        32.44 o
  -4   5   1       1571.25       1531.98        18.25 o
  -3   5   1       2230.61       2278.80        22.25 o
  -2   5   1       7683.63       8032.48       122.81 o
  -1   5   1       7812.75       8006.65        83.95 o
   0   5   1      13484.00      14193.55        42.82 o
   1   5   1       7744.34       7754.88        96.31 o
   2   5   1        972.29        783.84        14.41 o
   3   5   1       8858.82       9069.91       123.33 o
   4   5   1       8617.18       8853.49        30.04 o
   5   5   1       1205.02       1250.82        26.97 o
   6   5   1        420.68        401.91        31.60 o
   7   5   1       2594.21       2551.83        90.07 o
   8   5   1        968.96        945.42        56.10 o
   9   5   1        340.54        340.55        30.14 o
  10   5   1        186.15        189.58        14.84 o
 -13   6   1         37.56         37.56        17.55 o
 -12   6   1        225.34        214.27        20.55 o
 -11   6   1        758.17        758.09        20.34 o
 -10   6   1        380.55        384.15        16.16 o
  -9   6   1         88.25        105.53        14.07 o
  -8   6   1       1931.66       2013.61        45.30 o
  -7   6   1       1433.38       1374.62        28.57 o
  -6   6   1        890.87        755.52        18.95 o
  -5   6   1       3595.24       3777.51       109.93 o
  -4   6   1       4926.02       4802.49        26.61 o
  -3   6   1       6072.83       5995.22       218.78 o
  -2   6   1       3234.01       3104.63        22.20 o
  -1   6   1       1430.04       1559.96        33.11 o
   0   6   1       2734.25       2418.70        79.26 o
   1   6   1       2292.08       2158.24       123.36 o
   2   6   1       1332.26       1146.21        35.10 o
   3   6   1       3287.18       3335.11        56.57 o
   4   6   1       3071.98       3094.08        70.11 o
   5   6   1        539.43        495.92        42.86 o
   6   6   1          3.38         15.38        13.45 o
   7   6   1       1303.47       1304.11        52.89 o
   8   6   1        778.98        782.74        75.53 o
   9   6   1        117.77        166.15        16.23 o
  10   6   1         18.54         33.04        12.33 o
 -13   7   1        345.96        287.64        23.58 o
 -12   7   1       1014.49       1011.70        22.18 o
 -11   7   1       1635.46       1704.00        25.08 o
 -10   7   1        904.74        900.60        19.01 o
  -9   7   1        322.43        337.27        15.59 o
  -8   7   1       3670.32       3804.04        91.53 o
  -7   7   1       3474.77       3567.03        37.08 o
  -6   7   1       2780.63       2763.06        29.46 o
  -5   7   1       2104.22       2013.53        72.36 o
  -4   7   1       1001.93        919.35        14.59 o
  -3   7   1       6025.86       6218.47        36.22 o
  -2   7   1       3679.23       3438.55        20.55 o
  -1   7   1       8390.34       8856.90       130.88 o
   0   7   1        773.46        747.76        12.65 o
   1   7   1       1084.87        916.97        21.57 o
   2   7   1       2026.00       2061.50        23.03 o
   3   7   1       2097.94       2042.24       130.04 o
   4   7   1        592.23        601.47        13.28 o
   5   7   1        175.58        189.26        11.85 o
   6   7   1          2.67         -0.19        11.15 o
   7   7   1         26.23         27.25        14.46 o
   8   7   1        131.15        145.62        13.06 o
   9   7   1          1.50         -1.65        13.73 o
 -13   8   1        364.77        316.52        24.15 o
 -12   8   1        660.41        647.90        20.34 o
 -11   8   1        967.90        948.46        21.87 o
 -10   8   1        880.23        963.23        51.30 o
  -9   8   1         10.15         12.18        14.04 o
  -8   8   1        988.68       1001.07        25.31 o
  -7   8   1       3524.01       3558.43        35.85 o
  -6   8   1        261.33        224.43        14.38 o
  -5   8   1        396.05        363.36        14.45 o
  -4   8   1       1628.04       1664.42        18.28 o
  -3   8   1       2775.92       2692.99        82.84 o
  -2   8   1         21.45         30.88         8.94 o
  -1   8   1        749.68        702.19        16.82 o
   0   8   1        129.92        146.79        11.04 o
   1   8   1        168.56        170.72        13.49 o
   2   8   1         17.78          7.64         9.08 o
   3   8   1        279.63        244.54        10.04 o
   4   8   1          9.09          3.68         9.35 o
   5   8   1         17.46         17.78         9.54 o
   6   8   1         10.76         20.95        11.43 o
   7   8   1        175.29        147.98        14.72 o
   8   8   1         12.18         41.36        16.39 o
 -13   9   1        143.78        130.71        24.35 o
 -12   9   1        125.35        117.90        18.43 o
 -11   9   1        318.56        294.34        18.43 o
 -10   9   1         40.09         39.61        14.67 o
  -9   9   1        158.68        172.36        14.90 o
  -8   9   1        150.22        148.97        20.25 o
  -7   9   1       2473.70       2284.03        26.67 o
  -6   9   1        109.44        103.46         9.91 o
  -5   9   1        307.15        310.81        10.79 o
  -4   9   1          0.79          6.50        10.41 o
  -3   9   1        210.57        225.11         9.97 o
  -2   9   1         14.70          1.85         9.08 o
  -1   9   1          0.16         10.14         8.97 o
   0   9   1        380.06        429.89        24.16 o
   1   9   1          3.02         19.03        12.91 o
   2   9   1        137.66        156.13        18.40 o
   3   9   1        852.33        853.59        22.81 o
   4   9   1        485.28        467.72        28.16 o
   5   9   1        770.07        746.76        25.36 o
   6   9   1        523.78        554.61        16.27 o
   7   9   1        703.09        703.98        20.01 o
   8   9   1        373.63        386.41        49.32 o
 -12  10   1         86.33         93.50        20.74 o
 -11  10   1         71.29         87.93        15.58 o
 -10  10   1          2.28         11.38        14.79 o
  -9  10   1        464.55        481.24        23.16 o
  -8  10   1         31.38         29.14        13.91 o
  -7  10   1        134.42        132.70        10.58 o
  -6  10   1        223.63        215.45        13.39 o
  -5  10   1        249.74        254.90        10.51 o
  -4  10   1       1983.65       1848.34        15.81 o
  -3  10   1        665.32        648.81        23.75 o
  -2  10   1       1340.53       1347.58        31.32 o
  -1  10   1        885.05        846.80        28.71 o
   0  10   1        856.28        825.11        23.68 o
   1  10   1        566.98        582.85        12.72 o
   2  10   1       1301.50       1263.75        36.19 o
   3  10   1        887.97        898.59        13.81 o
   4  10   1       1083.99       1113.12        14.61 o
   5  10   1        710.16        736.71        14.37 o
   6  10   1        214.94        229.26        13.42 o
   7  10   1        534.71        584.55        18.00 o
 -12  11   1         52.11         72.80        14.86 o
 -11  11   1        328.47        349.68        31.75 o
 -10  11   1        424.94        402.82        14.66 o
  -9  11   1        217.88        231.09        13.82 o
  -8  11   1       1395.80       1384.27        29.52 o
  -7  11   1       3526.53       3571.54        78.63 o
  -6  11   1       4094.61       4034.10       110.87 o
  -5  11   1       3970.00       4150.52        99.83 o
  -4  11   1       1529.71       1440.17        14.49 o
  -3  11   1        441.78        462.46        14.76 o
  -2  11   1       1806.47       1810.04        67.57 o
  -1  11   1        582.58        578.98        14.16 o
   0  11   1        439.60        438.02        24.96 o
   1  11   1       1026.42       1029.64        14.13 o
   2  11   1       1194.10       1191.49        16.68 o
   3  11   1        820.09        830.38        17.42 o
   4  11   1        912.89        978.59        16.98 o
   5  11   1       1171.68       1220.99        16.01 o
   6  11   1        566.22        577.12        15.01 o
 -12  12   1        593.82        549.98        17.03 o
 -11  12   1        335.58        319.40        14.72 o
 -10  12   1        911.55        863.21        33.70 o
  -9  12   1       1083.55       1095.01        38.85 o
  -8  12   1       1148.19       1168.56        39.86 o
  -7  12   1       1066.70       1082.58        46.59 o
  -6  12   1        438.02        478.32        15.26 o
  -5  12   1        130.81        126.81        12.01 o
  -4  12   1        138.14        164.00        11.87 o
  -3  12   1        224.55        226.90        12.21 o
  -2  12   1        632.87        621.69        21.47 o
  -1  12   1       1450.18       1323.86        39.69 o
   0  12   1        967.56       1009.73        17.74 o
   1  12   1       1735.60       1684.77        40.39 o
   2  12   1       1382.44       1385.31        40.64 o
   3  12   1        774.06        771.82        22.49 o
   4  12   1        677.03        677.89        15.05 o
   5  12   1        253.10        271.12        12.63 o
   6  12   1         55.25         41.95        14.18 o
 -11  13   1        880.08        916.74        74.92 o
 -10  13   1       1080.36       1007.65        27.61 o
  -9  13   1        356.83        360.08        20.05 o
  -8  13   1        820.25        826.01        37.02 o
  -7  13   1       1787.11       1795.32       130.93 o
  -6  13   1        716.65        737.21        34.51 o
  -5  13   1        225.87        237.51        13.52 o
  -4  13   1       1755.48       1802.53        25.10 o
  -3  13   1       2792.50       2775.12        31.35 o
  -2  13   1        181.99        176.95        10.52 o
  -1  13   1        964.80        979.87        41.69 o
   0  13   1        807.21        774.83        24.51 o
   1  13   1        254.64        276.52        11.06 o
   2  13   1         36.08         43.47        10.50 o
   3  13   1         48.86         63.28        10.96 o
   4  13   1         21.32         12.87         9.44 o
   5  13   1         22.45         23.29        11.00 o
 -11  14   1        322.47        291.82        19.54 o
 -10  14   1        680.69        702.59        26.91 o
  -9  14   1        308.17        309.45        18.13 o
  -8  14   1        184.00        188.09        26.63 o
  -7  14   1        680.36        729.87        43.52 o
  -6  14   1         92.28        119.81        12.46 o
  -5  14   1          1.08          9.81        11.64 o
  -4  14   1        352.92        338.70        24.09 o
  -3  14   1        786.17        800.36        13.94 o
  -2  14   1         86.59        106.15        10.22 o
  -1  14   1         68.03         64.36         9.33 o
   0  14   1          2.77          6.81        10.08 o
   1  14   1          4.05          3.08        10.49 o
   2  14   1          1.45         14.78         9.63 o
   3  14   1         39.05         55.32        13.23 o
   4  14   1        145.29        139.14        23.57 o
 -10  15   1         16.24         10.41        24.70 o
  -9  15   1         76.56         80.83        13.67 o
  -8  15   1         27.92         33.99        12.72 o
  -7  15   1         31.14         34.96        15.58 o
  -6  15   1         52.43         54.22        15.13 o
  -5  15   1         69.14         51.26        12.57 o
  -4  15   1        233.91        260.36        12.78 o
  -3  15   1         66.41         81.18        12.28 o
  -2  15   1         51.94         42.92        12.26 o
  -1  15   1        398.83        410.65        12.00 o
   0  15   1        571.46        563.45        19.92 o
   1  15   1         51.03         63.50        11.48 o
   2  15   1        238.95        225.81        16.73 o
   3  15   1        368.07        382.82        14.99 o
  -9  16   1         78.30         94.48        29.43 o
  -8  16   1         37.19         43.36        16.04 o
  -7  16   1        325.31        289.80        14.47 o
  -6  16   1        283.99        317.61        28.92 o
  -5  16   1        402.73        394.27        17.39 o
  -4  16   1        296.72        329.70        16.44 o
  -3  16   1        325.77        326.77        19.97 o
  -2  16   1        240.11        248.83        20.52 o
  -1  16   1        303.85        286.44        13.99 o
   0  16   1        370.69        369.67        14.93 o
   1  16   1        180.56        189.60        18.19 o
  -8  17   1        499.42        519.80        43.69 o
  -7  17   1        479.85        485.36        15.30 o
  -6  17   1        694.53        713.14        41.26 o
  -5  17   1        826.16        815.30        55.33 o
  -4  17   1        326.48        347.00        12.60 o
  -3  17   1        800.52        794.54        25.34 o
  -2  17   1        582.02        540.81        15.46 o
  -1  17   1        354.47        399.34        14.73 o
  -6  18   1        390.66        399.68        35.79 o
  -5  18   1        539.37        570.40        15.94 o
  -4  18   1        350.36        358.90        18.17 o
   1 -18   2        162.52        169.01        14.64 o
   2 -18   2        183.15        167.12        12.49 o
   3 -18   2         64.52         77.96        12.28 o
   4 -18   2        241.73        231.71        12.97 o
   5 -18   2        186.86        206.25        17.51 o
   6 -18   2        542.40        532.88        15.90 o
  -1 -17   2        172.48        162.25        10.47 o
   0 -17   2        466.49        446.91        21.56 o
   1 -17   2        349.69        351.12        12.76 o
   2 -17   2       1043.90       1023.66        24.15 o
   3 -17   2        669.55        659.53        47.63 o
   4 -17   2       1327.08       1318.52        19.06 o
   5 -17   2        896.96        934.65        16.25 o
   6 -17   2        534.54        555.20        23.21 o
   7 -17   2       1031.30       1037.08        39.68 o
   8 -17   2        724.71        759.12        15.78 o
  -2 -16   2         47.51         51.57        12.13 o
  -1 -16   2        226.06        245.50        11.00 o
   0 -16   2        498.67        459.08        16.31 o
   1 -16   2        412.64        388.53        11.46 o
   2 -16   2        610.35        603.45        14.40 o
   3 -16   2        444.09        448.16        21.69 o
   4 -16   2        642.23        653.36        14.48 o
   5 -16   2        161.40        192.51        15.78 o
   6 -16   2        660.96        611.95        25.51 o
   7 -16   2        659.16        682.69        18.53 o
   8 -16   2         34.20         40.69        11.85 o
   9 -16   2        572.52        652.89        52.93 o
  -4 -15   2        344.71        322.45        17.97 o
  -3 -15   2        538.30        555.33        33.04 o
  -2 -15   2        739.59        722.65        26.17 o
  -1 -15   2        658.88        600.48        11.68 o
   0 -15   2       1297.29       1258.23        30.48 o
   1 -15   2       1024.92        953.81        20.40 o
   2 -15   2        860.95        887.54        14.47 o
   3 -15   2        603.76        583.47        12.28 o
   4 -15   2        156.68        143.11        16.25 o
   5 -15   2        236.41        271.23        18.56 o
   6 -15   2        229.37        233.23        13.41 o
   7 -15   2         26.57         40.31        10.89 o
   8 -15   2         15.66         16.38        13.98 o
   9 -15   2         96.20         99.93        23.72 o
  10 -15   2          8.08          7.34        21.08 o
  -5 -14   2        115.61         86.75        14.70 o
  -4 -14   2        157.70        161.90        11.66 o
  -3 -14   2        119.15        111.74        11.00 o
  -2 -14   2        127.81        153.82        10.94 o
  -1 -14   2         77.50         91.34        21.53 o
   0 -14   2          6.05         14.20         9.22 o
   1 -14   2          0.39          6.15        12.50 o
   2 -14   2        671.14        657.08        13.52 o
   3 -14   2        727.63        716.11        12.35 o
   4 -14   2         31.42         25.73        10.18 o
   5 -14   2          0.61          4.68        10.12 o
   6 -14   2        175.42        172.86        11.13 o
   7 -14   2         23.88         23.85        12.06 o
   8 -14   2          0.39          7.76        15.09 o
   9 -14   2        132.24        138.67        18.58 o
  10 -14   2         41.37         33.72        19.14 o
  11 -14   2         17.14         15.33        19.07 o
  -6 -13   2         12.25         18.30        12.30 o
  -5 -13   2          2.43         22.71        15.91 o
  -4 -13   2         55.88         56.05        25.36 o
  -3 -13   2        133.40        151.93        12.24 o
  -2 -13   2        260.96        242.37        12.37 o
  -1 -13   2        175.77        169.25        14.72 o
   0 -13   2          1.11         18.19        10.44 o
   1 -13   2          1.97          6.92         9.95 o
   2 -13   2       1951.01       1934.70        16.72 o
   3 -13   2        308.63        288.81        10.75 o
   4 -13   2        149.90        134.22        10.51 o
   5 -13   2        163.74        178.58        10.75 o
   6 -13   2        766.62        772.83        24.50 o
   7 -13   2        709.58        703.67        17.10 o
   8 -13   2        360.89        386.84        22.16 o
   9 -13   2        955.80        945.85        38.22 o
  10 -13   2        934.68        953.05        47.21 o
  11 -13   2        557.09        484.71        27.53 o
  -6 -12   2         29.26         32.31        13.33 o
  -5 -12   2        116.77         96.46        18.62 o
  -4 -12   2         78.39         96.66        11.98 o
  -3 -12   2        276.46        286.26        12.55 o
  -2 -12   2        809.14        744.09        25.96 o
  -1 -12   2        321.70        314.28        10.58 o
   0 -12   2        326.09        323.11        11.92 o
   1 -12   2        883.05        825.23        12.37 o
   2 -12   2       2169.96       2151.23        17.15 o
   3 -12   2       2316.00       2267.14        36.13 o
   4 -12   2        489.89        486.80        13.16 o
   5 -12   2        176.26        212.82        12.46 o
   6 -12   2       1797.39       1742.64        20.08 o
   7 -12   2       1848.92       1966.50        63.28 o
   8 -12   2        710.68        692.47        18.51 o
   9 -12   2       1264.17       1226.14        56.63 o
  10 -12   2        783.54        777.78        26.98 o
  11 -12   2       1234.99       1126.63        29.52 o
  -7 -11   2        294.53        269.90        17.13 o
  -6 -11   2        291.84        295.34        16.11 o
  -5 -11   2        495.74        494.11        24.50 o
  -4 -11   2       1332.32       1363.46        50.86 o
  -3 -11   2       1781.06       1639.79       114.42 o
  -2 -11   2       2614.32       2553.52        20.87 o
  -1 -11   2       3271.03       3283.36        78.69 o
   0 -11   2       3066.86       2907.13        24.21 o
   1 -11   2       1913.48       2021.24        15.40 o
   2 -11   2       1839.21       1811.29        34.60 o
   3 -11   2       1583.59       1660.47        44.62 o
   4 -11   2       1467.62       1373.40        16.30 o
   5 -11   2       1618.55       1582.52        82.84 o
   6 -11   2       1435.88       1511.70        17.40 o
   7 -11   2       2540.07       2593.16       112.61 o
   8 -11   2        903.27        873.43        45.84 o
   9 -11   2        769.21        785.01        16.48 o
  10 -11   2        482.80        473.62        25.13 o
  11 -11   2        591.49        592.39        20.28 o
  12 -11   2         16.67         53.18        25.16 o
  -8 -10   2        939.21       1017.28        16.70 o
  -7 -10   2        249.77        275.55        13.55 o
  -6 -10   2       1281.24       1289.95        95.71 o
  -5 -10   2        827.89        843.03        13.70 o
  -4 -10   2        924.10        863.16        12.29 o
  -3 -10   2       1685.21       1666.66        69.21 o
  -2 -10   2        620.25        640.29        22.41 o
  -1 -10   2       1243.48       1208.62        16.30 o
   0 -10   2        531.21        561.81        11.31 o
   1 -10   2       1020.63       1035.23        21.53 o
   2 -10   2        372.06        355.79        11.84 o
   3 -10   2        130.25        107.19        11.54 o
   4 -10   2        980.06       1053.21        27.11 o
   5 -10   2        961.76        917.65        13.99 o
   6 -10   2        837.98        846.35        15.65 o
   7 -10   2       1171.54       1098.22        29.25 o
   8 -10   2         19.22         15.68        13.94 o
   9 -10   2         79.12         65.29        15.10 o
  10 -10   2        172.11        165.00        16.53 o
  11 -10   2         16.45         30.32        22.61 o
  12 -10   2          0.15        -15.79        17.39 o
  -9  -9   2        522.33        569.81        29.51 o
  -8  -9   2        714.07        717.88        88.14 o
  -7  -9   2        430.21        399.30        12.20 o
  -6  -9   2        787.07        815.82        26.68 o
  -5  -9   2       1140.30       1076.14        14.13 o
  -4  -9   2       1644.32       1673.80        57.52 o
  -3  -9   2       1897.54       1820.55        79.14 o
  -2  -9   2       1533.49       1514.10        71.36 o
  -1  -9   2       1759.20       1720.76        53.96 o
   0  -9   2        615.04        626.38        15.85 o
   1  -9   2       1124.00       1090.77        22.46 o
   2  -9   2        405.52        398.39        10.01 o
   3  -9   2       1291.04       1298.35        30.17 o
   4  -9   2        941.81        921.19        13.62 o
   5  -9   2         51.53         58.18        11.68 o
   6  -9   2          3.16          9.13        11.10 o
   7  -9   2         21.96         32.47        14.11 o
   8  -9   2         18.28         17.96        12.96 o
   9  -9   2         69.24         44.30        15.05 o
  10  -9   2         62.34         40.95        15.08 o
  11  -9   2         22.60         25.41        16.25 o
  12  -9   2         82.92         67.06        16.87 o
  -9  -8   2         33.42         60.64        16.73 o
  -8  -8   2        250.57        252.71        11.84 o
  -7  -8   2         95.01         97.79        12.66 o
  -6  -8   2        205.49        192.23        18.63 o
  -5  -8   2        324.31        339.92        14.38 o
  -4  -8   2        289.83        311.12        17.17 o
  -3  -8   2          8.30          3.79         9.94 o
  -2  -8   2        625.59        712.19        18.69 o
  -1  -8   2         32.32         33.67        10.51 o
   0  -8   2        227.07        208.93        10.02 o
   1  -8   2        391.44        374.48         9.47 o
   2  -8   2        325.63        391.75        10.92 o
   3  -8   2        279.84        255.19        10.26 o
   4  -8   2       1079.24       1148.90        26.05 o
   5  -8   2        162.58        152.68        11.54 o
   6  -8   2       3280.34       3310.06       130.19 o
   7  -8   2       1472.18       1456.47        31.20 o
   8  -8   2         24.44         22.91        14.11 o
   9  -8   2        652.67        583.94        23.26 o
  10  -8   2       1462.86       1309.54        21.29 o
  11  -8   2        272.32        269.58        16.93 o
  12  -8   2        233.89        266.50        24.95 o
 -10  -7   2         22.87         32.38        13.98 o
  -9  -7   2         13.94         14.82        15.89 o
  -8  -7   2         32.87         21.31        12.13 o
  -7  -7   2         56.75         53.84        10.97 o
  -6  -7   2         57.96         58.24        11.15 o
  -5  -7   2         47.87         55.70         9.44 o
  -4  -7   2        176.22        191.80         9.96 o
  -3  -7   2         34.78         28.95        10.42 o
  -2  -7   2        440.99        481.90        11.00 o
  -1  -7   2          2.42         13.08        22.01 o
   0  -7   2       2230.82       2395.62        31.10 o
   1  -7   2       2640.16       2959.05        30.47 o
   2  -7   2       7208.15       7485.64       130.82 o
   3  -7   2       1437.80       1377.19        18.29 o
   4  -7   2       1431.21       1215.54        16.74 o
   5  -7   2       2846.62       2903.45        21.91 o
   6  -7   2       4899.98       5124.13        76.19 o
   7  -7   2       1384.19       1406.12        18.14 o
   8  -7   2         50.84         66.57        20.03 o
   9  -7   2       1399.36       1379.34        21.47 o
  10  -7   2       1528.47       1509.19        22.00 o
  11  -7   2        726.35        737.91        25.31 o
  12  -7   2        383.63        365.27        18.46 o
 -10  -6   2         47.97         48.96        21.95 o
  -9  -6   2        198.09        195.50        20.94 o
  -8  -6   2        219.56        259.95        12.78 o
  -7  -6   2         42.23         44.30         9.72 o
  -6  -6   2        317.86        336.13        15.16 o
  -5  -6   2       1598.40       1585.13        59.37 o
  -4  -6   2       3425.03       3659.26       148.09 o
  -3  -6   2       4448.58       4451.49        50.75 o
  -2  -6   2       2734.69       2397.03        54.99 o
  -1  -6   2       3632.94       3603.50        70.69 o
   0  -6   2       4250.48       4307.29        55.98 o
   1  -6   2       5710.31       5889.71        40.43 o
   2  -6   2      15551.99      15694.12       280.55 o
   3  -6   2       1529.80       1241.57        29.57 o
   4  -6   2        364.36        589.32        18.70 o
   5  -6   2       2862.09       2901.60        25.77 o
   6  -6   2       4782.61       4850.21       107.35 o
   7  -6   2       2527.01       2409.96        25.38 o
  11  -6   2        992.14        977.20        20.31 o
  12  -6   2        146.96        137.05        16.68 o
 -11  -5   2        156.38        145.61        24.15 o
 -10  -5   2        599.17        614.99        55.02 o
  -9  -5   2       1021.13       1027.17        94.79 o
  -8  -5   2       1372.35       1455.25        22.07 o
  -7  -5   2        753.44        739.75        70.84 o
  -6  -5   2        162.14        150.49        20.12 o
  -5  -5   2       3658.38       3832.61       211.27 o
  -4  -5   2       5056.85       5092.85        24.19 o
  -3  -5   2         67.96        174.87        11.73 o
  -2  -5   2       2841.54       2831.32        42.50 o
  -1  -5   2      12253.20      12913.56       118.97 o
   0  -5   2       1051.79       1111.18        20.25 o
   1  -5   2      10330.44      10380.51        83.75 o
   2  -5   2       4912.99       5174.82        75.16 o
   3  -5   2       9803.14       9673.79        63.67 o
   4  -5   2       5946.89       6130.56        41.32 o
   5  -5   2       2531.75       2639.00        95.00 o
  12  -5   2          7.20         -5.68        16.31 o
 -11  -4   2        177.72        167.90        18.48 o
 -10  -4   2        124.86        119.10        11.48 o
  -9  -4   2       1106.51       1075.01        60.46 o
  -8  -4   2       1201.53       1227.72        96.91 o
  -7  -4   2        129.27        119.40        10.02 o
  -6  -4   2        796.73        788.54        13.79 o
  -5  -4   2       3528.17       3761.39       116.23 o
  -4  -4   2       6383.73       6292.79       136.58 o
  -3  -4   2       9093.64       9103.62       209.30 o
  -2  -4   2       3779.51       3768.82       114.67 o
  -1  -4   2       5950.86       6226.02        48.34 o
   0  -4   2       3911.11       3869.07        37.37 o
   1  -4   2      12287.25      11803.12        88.05 o
   2  -4   2         64.00         44.69        11.46 o
   3  -4   2       1724.99       1713.62        22.13 o
   4  -4   2        538.31        633.76        92.16 o
   6  -4   2        671.62        649.75        33.03 o
   7  -4   2          0.87          6.24        18.73 o
   8  -4   2         38.02         39.70        20.63 o
   9  -4   2         43.38         49.84        20.48 o
  10  -4   2          4.15          7.62        20.54 o
  11  -4   2         16.15         15.29        27.89 o
 -11  -3   2        112.31        109.78        22.50 o
 -10  -3   2        722.06        768.39        42.43 o
  -9  -3   2       1295.24       1449.30        44.33 o
  -8  -3   2       1505.11       1547.51        73.41 o
  -7  -3   2       2077.04       2285.38       103.05 o
  -6  -3   2       4553.31       4753.52        23.76 o
  -5  -3   2       2223.53       2160.39        87.12 o
  -4  -3   2       2124.70       2213.73        18.25 o
  -3  -3   2       4465.44       4824.48       167.15 o
  -2  -3   2       1256.17       1258.90        18.80 o
  -1  -3   2       4710.32       4885.39        31.12 o
   0  -3   2      10006.46      10105.65       189.39 o
   1  -3   2       3828.96       3906.02        29.75 o
   2  -3   2        275.74        201.45        13.72 o
   3  -3   2       1075.29       1118.85        27.00 o
   5  -3   2          0.49         10.94        17.78 o
   6  -3   2         13.39         12.17        21.60 o
   7  -3   2        177.95        156.65        25.01 o
   8  -3   2        726.07        710.27        31.70 o
   9  -3   2        343.37        328.68        28.45 o
  10  -3   2        138.05        113.70        22.33 o
  11  -3   2        165.72        157.48        23.93 o
  12  -3   2        209.26        219.27        24.46 o
 -12  -2   2         34.43         16.99        17.76 o
 -11  -2   2        227.74        225.23        26.40 o
 -10  -2   2        369.80        418.21        62.09 o
  -9  -2   2         24.19         27.12        11.63 o
  -8  -2   2        103.51        131.01        22.58 o
  -7  -2   2        167.41        175.81        15.16 o
  -6  -2   2        326.54        327.07        30.69 o
  -5  -2   2        100.82         81.00        14.12 o
  -4  -2   2          0.07          6.27        12.68 o
  -3  -2   2       1334.16       1457.74        31.64 o
  -2  -2   2       8679.24       8649.61       115.62 o
  -1  -2   2       6430.34       6442.90       114.13 o
   0  -2   2         95.84         74.00         9.95 o
   1  -2   2       2831.03       2609.67        29.21 o
   2  -2   2        377.06        405.91        22.67 o
   4  -2   2       1394.05       1355.33        76.11 o
   5  -2   2       2847.99       2784.96        90.00 o
   6  -2   2        559.31        464.06        24.41 o
   7  -2   2        903.80        986.14        23.21 o
   8  -2   2       1048.60       1170.87        28.40 o
   9  -2   2       1794.10       1754.25        33.09 o
  10  -2   2        725.06        690.02        27.31 o
  11  -2   2        534.26        524.10        32.07 o
  12  -2   2        224.70        244.42        31.58 o
 -12  -1   2          7.89          6.76        17.02 o
 -11  -1   2         90.72         96.86        16.65 o
 -10  -1   2         92.38        126.86        22.38 o
  -9  -1   2         58.37         46.23        11.26 o
  -8  -1   2         27.60         49.66        11.10 o
  -7  -1   2          0.33          0.60         9.26 o
  -6  -1   2        732.98        817.52        55.33 o
  -5  -1   2       1350.82       1301.05        14.82 o
  -4  -1   2         25.78         62.49         9.24 o
  -3  -1   2       1205.76       1214.64        19.35 o
  -2  -1   2       2314.81       2142.25        25.11 o
  -1  -1   2       1700.65       1495.22        24.71 o
   0  -1   2       2329.15       2329.37        71.59 o
   1  -1   2        899.25        997.79        77.87 o
   2  -1   2       1244.56       1241.41        72.98 o
   3  -1   2       2967.84       2817.63        40.52 o
   4  -1   2       3425.87       3362.19        33.34 o
   5  -1   2       5372.09       5524.78        40.89 o
   6  -1   2       4079.47       4278.46        65.85 o
   7  -1   2       2966.13       3077.03        85.27 o
   8  -1   2       1850.81       1969.18       201.07 o
   9  -1   2       2223.09       2310.06       141.90 o
  10  -1   2       1344.66       1467.40       118.75 o
  11  -1   2        346.61        356.05        25.56 o
  12  -1   2        244.76        254.06        27.19 o
 -12   0   2         57.60         75.94        23.22 o
 -11   0   2        271.85        271.42        16.90 o
 -10   0   2        228.97        250.10        21.44 o
  -9   0   2        542.69        562.28        22.33 o
  -8   0   2       2539.84       2572.07       121.95 o
  -7   0   2       1505.62       1549.79        73.22 o
  -6   0   2        996.85       1014.10        14.87 o
  -5   0   2       2434.55       2272.65        18.84 o
  -4   0   2       3169.98       2901.58       134.56 o
  -3   0   2       9529.22       9294.26       326.79 o
  -2   0   2        150.04        156.56        13.32 o
  -1   0   2      12939.81      12881.61       457.74 o
   0   0   2      13070.46      13353.45       312.29 o
   1   0   2       8633.53       8589.08       223.65 o
   2   0   2      13184.71      13069.42        90.87 o
   3   0   2      11463.02      11514.94       137.95 o
   4   0   2       6516.65       6424.93       106.71 o
   5   0   2       5230.15       5164.23        72.19 o
   6   0   2       3212.00       3381.10        83.33 o
   7   0   2        681.75        689.52        14.61 o
   8   0   2        619.25        712.46        15.21 o
   9   0   2        887.02        948.73        57.48 o
  10   0   2        494.16        538.35        17.42 o
  11   0   2        231.56        262.80        18.60 o
 -12   1   2        632.59        594.05        20.52 o
 -11   1   2        569.74        573.01        24.21 o
 -10   1   2       1063.24       1108.41        25.77 o
  -9   1   2        582.62        571.59        17.91 o
  -8   1   2       1603.66       1558.75        22.40 o
  -7   1   2       2005.21       1914.83        24.05 o
  -6   1   2       3735.24       3744.78        35.21 o
  -5   1   2      10757.99      10846.61        55.36 o
  -4   1   2       4514.67       4128.45        37.82 o
  -3   1   2         50.22         28.23        15.15 o
  -1   1   2       8870.80       9168.74       108.21 o
   0   1   2       4661.53       4297.89        80.83 o
   1   1   2       7572.75       7345.55       211.05 o
   2   1   2       1779.25       1662.74        32.13 o
   3   1   2       3441.90       3405.96        38.89 o
   4   1   2       4889.26       4957.15        44.15 o
   5   1   2       2141.56       2180.78        30.57 o
   6   1   2        682.64        654.14        22.18 o
   7   1   2        399.28        423.86        13.12 o
   8   1   2        101.38        103.50        11.85 o
   9   1   2        175.01        205.69        13.27 o
  10   1   2        253.88        270.72        19.45 o
  11   1   2        169.12        184.56        17.15 o
 -13   2   2        361.37        311.54        19.91 o
 -12   2   2        888.94        867.16        27.83 o
 -11   2   2        827.54        803.66        26.11 o
 -10   2   2       1615.36       1613.77        28.51 o
  -9   2   2       2331.17       2463.69        31.24 o
  -8   2   2       2575.12       2796.73        31.73 o
  -7   2   2        414.04        374.49        19.66 o
  -6   2   2       4794.91       4569.39        37.02 o
  -5   2   2       8310.20       8787.24        53.05 o
  -4   2   2         10.51          5.96        12.04 o
  -3   2   2         93.78         89.00        16.22 o
  -2   2   2        265.74        344.69        14.42 o
  -1   2   2        736.34        631.19        12.31 o
   0   2   2        750.98        529.65        35.92 o
   1   2   2       8670.41       8583.71        39.68 o
   2   2   2        121.98        101.36        11.53 o
   3   2   2       2696.44       2799.52       125.14 o
   4   2   2          1.10          0.01        12.58 o
   5   2   2         18.27         14.19        17.66 o
   6   2   2         74.18         81.53        13.89 o
   7   2   2         22.48         24.58        19.69 o
   8   2   2         41.25         45.31        20.25 o
   9   2   2         26.19         20.80        10.48 o
  10   2   2          4.76          3.69        11.12 o
  11   2   2          0.26        -13.56        13.87 o
 -13   3   2        327.93        337.54        47.69 o
 -12   3   2        655.35        657.95        26.20 o
 -11   3   2       1564.15       1560.77        29.83 o
 -10   3   2        486.44        507.78        17.97 o
  -9   3   2        449.08        480.17        17.51 o
  -8   3   2        631.47        606.71        21.72 o
  -7   3   2       1420.85       1479.15        25.77 o
  -6   3   2        560.17        544.16        20.89 o
  -5   3   2       1097.23        981.15        14.74 o
  -4   3   2        639.72        667.23        22.49 o
  -3   3   2         63.80         59.87        13.70 o
  -2   3   2          2.55          5.79        12.83 o
  -1   3   2      13672.08      12942.64       117.52 o
   0   3   2        558.71        555.72        14.52 o
   1   3   2       1501.04       1531.34        19.88 o
   2   3   2          9.60          1.82        10.75 o
   3   3   2        265.94        221.80        13.83 o
   4   3   2       1023.35        995.06        27.82 o
   5   3   2        410.13        382.56        17.39 o
   6   3   2        161.29        165.63        11.24 o
   7   3   2        696.46        661.53        13.96 o
   8   3   2        162.44        181.29        17.08 o
   9   3   2        202.99        195.85        16.37 o
  10   3   2        172.35        133.36        23.47 o
  11   3   2        350.66        432.65        54.45 o
 -13   4   2         23.83         29.33        17.29 o
 -12   4   2         12.48         14.92        15.88 o
 -11   4   2         91.17        112.55        15.22 o
 -10   4   2        348.09        395.43        11.96 o
  -9   4   2        311.87        287.54        12.85 o
  -8   4   2          1.42          2.84        10.70 o
  -7   4   2        124.13        165.17         9.65 o
  -6   4   2          0.57          4.60        12.15 o
  -5   4   2         49.55         49.37        14.10 o
  -4   4   2          9.55         13.09        19.57 o
  -3   4   2        653.56        686.70        14.51 o
  -2   4   2       4178.99       4279.38        33.11 o
  -1   4   2        770.91        848.88        34.64 o
   0   4   2       5073.74       5097.12        43.42 o
   1   4   2       3749.01       3693.50        72.09 o
   2   4   2       1765.76       1748.72        43.59 o
   3   4   2       3039.66       3028.46       104.80 o
   4   4   2       2268.07       2166.46        23.96 o
   5   4   2       1065.45       1062.19        64.76 o
   6   4   2        257.44        261.01        10.98 o
   7   4   2       1076.33       1129.11        42.55 o
   8   4   2       1153.01       1240.53        53.98 o
   9   4   2        716.78        762.10        40.26 o
  10   4   2        295.90        292.30        14.52 o
 -13   5   2        235.52        242.72        26.82 o
 -12   5   2          0.02          7.06        15.81 o
 -11   5   2          2.77         12.97        14.81 o
 -10   5   2          5.48          7.27        11.57 o
  -9   5   2        151.31        161.01        16.28 o
  -8   5   2        500.71        525.91        15.29 o
  -7   5   2       1522.46       1631.43        56.27 o
  -6   5   2       2580.60       2640.24        31.55 o
  -5   5   2       2040.63       1962.20        28.69 o
  -4   5   2       5423.96       5463.21        67.37 o
  -3   5   2       3300.58       3355.49        42.77 o
  -2   5   2       3963.60       3786.09        46.52 o
  -1   5   2       4136.39       3907.36        77.05 o
   0   5   2       2382.56       2124.51        31.00 o
   1   5   2       2725.02       2684.18       147.81 o
   2   5   2       3570.27       3776.73        22.93 o
   3   5   2        870.98        769.09        12.47 o
   4   5   2        834.54        800.63        15.16 o
   5   5   2       1126.28       1049.65        13.25 o
   6   5   2       1198.26       1209.71        14.02 o
   7   5   2       1315.39       1344.61        16.19 o
   8   5   2        942.93       1045.66        55.16 o
   9   5   2        492.88        502.21        44.56 o
  10   5   2        253.74        266.43        18.06 o
 -13   6   2        142.69        140.63        18.03 o
 -12   6   2        564.52        564.74        18.90 o
 -11   6   2        512.69        537.22        17.38 o
 -10   6   2        841.19        851.23        14.52 o
  -9   6   2        486.33        472.07        15.68 o
  -8   6   2       2394.32       2518.78        59.55 o
  -7   6   2       2086.82       2058.24        29.18 o
  -6   6   2       3118.76       3086.74        32.87 o
  -5   6   2        742.86        675.66        13.51 o
  -4   6   2       1582.86       1561.04        21.46 o
  -3   6   2       5919.71       5831.40        57.52 o
  -2   6   2       2986.59       2872.60        69.67 o
  -1   6   2       4882.57       4411.09        37.02 o
   0   6   2        735.08        672.04        29.06 o
   1   6   2       1190.66        968.76        13.26 o
   2   6   2       4192.35       4306.80       174.29 o
   3   6   2       3841.01       3782.11       187.09 o
   4   6   2       2647.36       2760.78        89.84 o
   5   6   2        254.37        250.42        10.59 o
   6   6   2        737.04        782.88        24.36 o
   7   6   2       1853.82       2009.96       103.71 o
   8   6   2        515.15        515.59        22.76 o
   9   6   2         73.84         71.11        13.38 o
 -13   7   2        257.24        244.76        18.90 o
 -12   7   2        332.95        323.54        17.47 o
 -11   7   2        749.60        756.96        18.51 o
 -10   7   2        720.28        783.14        20.57 o
  -9   7   2        324.38        362.47        15.01 o
  -8   7   2       3647.73       3748.25        36.59 o
  -7   7   2       3784.25       3909.90        36.16 o
  -6   7   2       1762.38       1692.10        23.10 o
  -5   7   2       4797.67       4914.10        91.98 o
  -4   7   2       4050.25       4258.95        77.03 o
  -3   7   2       4923.17       4945.25        62.27 o
  -2   7   2       3380.77       3415.24        21.95 o
  -1   7   2       3147.95       3053.52        21.00 o
   0   7   2       3430.86       3372.09        59.30 o
   1   7   2       2268.91       2451.68        18.95 o
   2   7   2       1258.46       1269.41        33.44 o
   3   7   2       1455.95       1506.58        15.53 o
   4   7   2       1084.66       1100.68        35.14 o
   5   7   2          9.38         11.06         9.63 o
   6   7   2         41.71         56.48        11.69 o
   7   7   2        119.27        121.07        11.21 o
   8   7   2        139.28        139.97        16.15 o
   9   7   2          0.79          7.57        11.86 o
 -13   8   2        318.24        299.69        20.62 o
 -12   8   2        516.55        526.98        18.86 o
 -11   8   2        732.76        740.17        32.32 o
 -10   8   2        534.25        546.02        22.98 o
  -9   8   2        733.10        825.85        24.96 o
  -8   8   2       3030.93       3056.29        33.73 o
  -7   8   2       2763.11       2811.33        31.46 o
  -6   8   2        139.62        133.50        13.06 o
  -5   8   2         87.41         96.74         9.83 o
  -4   8   2       1723.74       1763.88        15.50 o
  -3   8   2       1436.26       1460.59        16.94 o
  -2   8   2        748.80        636.80        12.11 o
  -1   8   2        317.86        328.15        17.67 o
   0   8   2         18.07         38.83        10.25 o
   1   8   2          0.67          9.32         7.54 o
   2   8   2        885.48        957.28        15.40 o
   3   8   2         30.60         29.39        10.80 o
   4   8   2        334.20        330.52        10.60 o
   5   8   2          0.01         11.51        11.88 o
   6   8   2         10.38          4.20        14.05 o
   7   8   2        177.11        205.02        11.43 o
   8   8   2          0.11          2.54        13.66 o
 -13   9   2        402.42        387.88        24.25 o
 -12   9   2        606.00        615.86        19.68 o
 -11   9   2        923.00        969.72        64.31 o
 -10   9   2        736.38        814.04        77.60 o
  -9   9   2        508.04        488.62        18.13 o
  -8   9   2        737.55        690.24        18.86 o
  -7   9   2       1899.30       1976.15        28.88 o
  -6   9   2        241.12        247.04        16.97 o
  -5   9   2         16.70         25.34        11.09 o
  -4   9   2        184.86        201.41        11.20 o
  -3   9   2          0.02          7.74        10.39 o
  -2   9   2        260.44        257.97         9.53 o
  -1   9   2        104.66        143.46         8.73 o
   0   9   2         75.37         63.27         9.41 o
   1   9   2         37.25         56.84         9.75 o
   2   9   2        552.78        501.15        19.25 o
   3   9   2        184.89        203.87        13.58 o
   4   9   2        192.26        199.88        18.13 o
   5   9   2        501.21        510.50        11.84 o
   6   9   2         41.49         43.92        13.04 o
   7   9   2        351.83        346.21        12.51 o
   8   9   2        194.32        170.28        12.87 o
 -12  10   2        110.02        112.34        17.05 o
 -11  10   2          2.21         15.77        15.64 o
 -10  10   2         57.84         62.56        15.15 o
  -9  10   2          2.31          1.72        13.92 o
  -8  10   2       1329.11       1230.74        21.57 o
  -7  10   2        379.92        385.20        13.46 o
  -6  10   2        251.06        267.75        24.70 o
  -5  10   2        755.05        794.43        29.17 o
  -4  10   2         20.20         30.51         9.58 o
  -3  10   2        127.04        138.69         9.75 o
  -2  10   2        789.29        808.75        20.79 o
  -1  10   2       1369.64       1420.97        37.82 o
   0  10   2        268.92        290.68         9.39 o
   1  10   2        747.25        735.08        19.14 o
   2  10   2       2092.56       1968.10        93.45 o
   3  10   2       1231.11       1269.35        30.46 o
   4  10   2        533.30        520.38        15.62 o
   5  10   2        950.86        946.74        13.57 o
   6  10   2        411.13        463.56        14.40 o
   7  10   2        493.14        502.24        13.45 o
 -12  11   2         72.48         83.33        17.14 o
 -11  11   2        185.82        194.35        16.72 o
 -10  11   2        390.57        368.31        23.47 o
  -9  11   2         31.39         35.40        12.73 o
  -8  11   2        511.15        522.63        15.72 o
  -7  11   2        197.35        191.59        12.19 o
  -6  11   2         13.66         13.83        11.45 o
  -5  11   2         96.95        105.12        12.86 o
  -4  11   2        782.93        772.32        12.35 o
  -3  11   2       2063.42       1987.98        16.92 o
  -2  11   2        699.21        702.91        14.38 o
  -1  11   2       1216.73       1076.99        31.15 o
   0  11   2       1877.96       1837.38        44.83 o
   1  11   2       2307.85       2231.94        35.68 o
   2  11   2       1345.82       1336.66        34.89 o
   3  11   2       1433.57       1459.07        62.41 o
   4  11   2        663.29        628.85        18.67 o
   5  11   2        485.09        491.57        12.58 o
   6  11   2        337.33        324.67        26.12 o
 -12  12   2        566.90        556.71        34.12 o
 -11  12   2        251.55        252.56        14.20 o
 -10  12   2        389.77        396.19        15.94 o
  -9  12   2        279.56        278.46        13.92 o
  -8  12   2        921.36       1018.42        64.73 o
  -7  12   2       1953.89       1946.65       142.67 o
  -6  12   2       1235.61       1293.54        19.88 o
  -5  12   2        589.55        596.28        18.33 o
  -4  12   2       1668.11       1538.88        26.05 o
  -3  12   2       3819.36       3771.12        44.94 o
  -2  12   2       1152.38       1139.34        12.72 o
  -1  12   2       1670.14       1732.96        63.27 o
   0  12   2       1357.91       1260.02        16.69 o
   1  12   2       1430.86       1347.14        49.96 o
   2  12   2        893.95        872.66        29.84 o
   3  12   2        285.82        288.86        18.25 o
   4  12   2        391.24        393.89        28.77 o
   5  12   2         75.41         77.42        11.95 o
 -11  13   2        722.95        675.74        18.78 o
 -10  13   2        674.19        650.33        24.03 o
  -9  13   2        764.94        803.90        24.58 o
  -8  13   2       1654.09       1704.70       166.60 o
  -7  13   2        721.84        751.14        51.81 o
  -6  13   2       1007.73        998.33        61.58 o
  -5  13   2       1170.80       1160.46        15.31 o
  -4  13   2        997.88        935.12        21.61 o
  -3  13   2       1082.38       1075.83        28.00 o
  -2  13   2        164.53        154.03        10.36 o
  -1  13   2        386.89        362.98        11.28 o
   0  13   2        897.27        874.64        38.72 o
   1  13   2        278.16        236.49        10.00 o
   2  13   2         28.80         26.20         9.62 o
   3  13   2         47.51         56.42        10.05 o
   4  13   2         32.48         34.75        10.64 o
 -11  14   2        242.69        234.76        22.82 o
 -10  14   2        185.97        177.78        18.13 o
  -9  14   2        220.71        210.93        16.80 o
  -8  14   2        476.34        501.50        36.00 o
  -7  14   2         76.74         75.22        12.65 o
  -6  14   2         18.49         31.61        10.62 o
  -5  14   2         20.69         22.78        14.42 o
  -4  14   2        592.61        591.94        52.46 o
  -3  14   2        724.79        689.32        28.09 o
  -2  14   2         18.39         17.94        11.72 o
  -1  14   2          2.16          3.62        10.41 o
   0  14   2        277.24        286.09        26.93 o
   1  14   2         15.89         24.79        12.29 o
   2  14   2         19.62         20.71        10.14 o
   3  14   2         15.29         15.90        11.73 o
 -10  15   2        170.90        181.47        25.10 o
  -9  15   2        132.93        156.81        13.85 o
  -8  15   2        128.53        140.27        29.40 o
  -7  15   2         14.16         28.63        15.41 o
  -6  15   2         36.25         47.36        12.38 o
  -5  15   2         79.78         85.13        15.09 o
  -4  15   2        125.16        128.12        12.79 o
  -3  15   2         47.55         33.96        15.14 o
  -2  15   2          3.18         12.69        12.33 o
  -1  15   2        640.76        573.81        24.43 o
   0  15   2         90.62         91.44        15.45 o
   1  15   2          1.37         11.55        11.04 o
   2  15   2        216.22        211.34        25.32 o
  -9  16   2          1.45          9.21        17.07 o
  -8  16   2        123.93        120.62        11.86 o
  -7  16   2        698.66        709.53        46.42 o
  -6  16   2        406.89        409.50        17.22 o
  -5  16   2        230.21        256.51        18.39 o
  -4  16   2        288.26        297.11        13.56 o
  -3  16   2        592.17        575.55        14.81 o
  -2  16   2        157.36        158.18        17.66 o
  -1  16   2        762.85        753.26        30.34 o
   0  16   2        191.25        180.97        12.22 o
   1  16   2        139.90        135.30        12.58 o
  -8  17   2        141.86        147.77        18.83 o
  -7  17   2        321.80        352.13        18.08 o
  -6  17   2        294.53        303.44        14.56 o
  -5  17   2        296.25        266.94        12.56 o
  -4  17   2        210.20        224.36        26.70 o
  -3  17   2        703.27        694.37        18.64 o
  -2  17   2        195.61        228.93        15.61 o
  -1  17   2        179.26        176.63        14.37 o
   1 -18   3        271.88        280.37        13.07 o
   2 -18   3        408.94        432.72        15.28 o
   3 -18   3        427.20        412.12        16.68 o
   4 -18   3        441.49        457.04        18.00 o
   5 -18   3        531.06        543.32        18.47 o
   6 -18   3        794.36        806.03        24.65 o
  -1 -17   3        479.49        500.39        22.60 o
   0 -17   3        873.78        831.59        46.74 o
   1 -17   3        506.09        541.12        14.63 o
   2 -17   3        577.50        611.51        30.66 o
   3 -17   3        585.47        564.12        13.19 o
   4 -17   3        892.32        922.45        18.53 o
   5 -17   3        650.27        653.76        15.71 o
   6 -17   3        459.79        464.49        18.11 o
   7 -17   3        616.70        637.37        14.77 o
   8 -17   3        381.28        383.97        37.60 o
  -3 -16   3        740.87        695.64        37.45 o
  -2 -16   3        907.54        926.49        14.23 o
  -1 -16   3       1199.65       1175.97        30.38 o
   0 -16   3        927.37        936.18        34.57 o
   1 -16   3       1261.91       1272.47        44.45 o
   2 -16   3        518.94        496.03        21.29 o
   3 -16   3        566.72        527.41        14.35 o
   4 -16   3        561.71        559.62        12.89 o
   5 -16   3        421.58        421.11        14.25 o
   6 -16   3        338.75        359.55        16.67 o
   7 -16   3        249.65        265.35        14.28 o
   8 -16   3        224.50        221.09        17.63 o
   9 -16   3        708.69        768.54        43.61 o
  -4 -15   3        389.33        412.05        15.06 o
  -3 -15   3        772.51        753.73        29.81 o
  -2 -15   3        527.26        522.03        23.39 o
  -1 -15   3        330.50        328.93        11.90 o
   0 -15   3        203.56        185.49        11.16 o
   1 -15   3         86.61         87.65        11.04 o
   2 -15   3        206.38        219.99        15.06 o
   3 -15   3        870.37        901.24        14.91 o
   4 -15   3         80.22        100.71        10.72 o
   5 -15   3        697.90        703.80        14.64 o
   6 -15   3        324.23        340.05        16.24 o
   7 -15   3         44.00         42.50        12.93 o
   8 -15   3        196.20        201.98        20.34 o
   9 -15   3        149.77        151.61        24.45 o
  10 -15   3         35.45         47.83        19.57 o
  -5 -14   3        148.39        165.47        14.19 o
  -4 -14   3        166.49        167.05        14.07 o
  -3 -14   3        117.86        136.25        10.75 o
  -2 -14   3        105.31        107.03         8.99 o
  -1 -14   3        114.95        129.03        10.78 o
   0 -14   3         14.81         13.51         9.14 o
   1 -14   3        616.10        576.50        12.14 o
   2 -14   3         22.24         43.54        14.06 o
   3 -14   3         64.39         68.31        10.07 o
   4 -14   3        344.76        331.51        18.29 o
   5 -14   3          4.58         17.02        11.49 o
   6 -14   3        281.24        270.85        24.25 o
   7 -14   3         71.29        108.87        15.35 o
   8 -14   3         69.21         76.62        13.93 o
   9 -14   3        331.15        332.72        19.70 o
  10 -14   3        192.55        200.85        21.80 o
  -6 -13   3         41.54         31.28        12.49 o
  -5 -13   3         40.10         50.51        11.29 o
  -4 -13   3          1.57         10.69        10.26 o
  -3 -13   3          0.36         -4.70        11.63 o
  -2 -13   3         68.53         64.59        11.57 o
  -1 -13   3         31.58         40.31         8.76 o
   0 -13   3         31.10         30.17        10.00 o
   1 -13   3         10.39          0.30         8.82 o
   2 -13   3        683.93        664.23        11.29 o
   3 -13   3          4.47          3.55         9.66 o
   4 -13   3          1.60          4.55        15.73 o
   5 -13   3        242.25        262.67        14.67 o
   6 -13   3       1117.78       1089.66        18.38 o
   7 -13   3       1158.91       1240.58        21.03 o
   8 -13   3        514.20        539.92        21.11 o
   9 -13   3       1126.30       1094.91        38.42 o
  10 -13   3        575.98        495.96        27.13 o
  11 -13   3        172.83        165.98        25.74 o
  -7 -12   3         22.36         46.98        14.04 o
  -6 -12   3         80.80         81.87        11.52 o
  -5 -12   3          0.81         -2.55        12.50 o
  -4 -12   3        277.78        307.25        10.90 o
  -3 -12   3       1361.82       1288.34        64.93 o
  -2 -12   3       1173.72       1118.55        16.26 o
  -1 -12   3         20.17         43.56         9.67 o
   0 -12   3        608.67        599.19        11.49 o
   1 -12   3       2400.61       2415.50        22.22 o
   2 -12   3       1327.68       1266.90        32.72 o
   3 -12   3       1157.66       1153.89        15.31 o
   4 -12   3       2080.41       2067.10        17.28 o
   5 -12   3       1720.75       1816.69        39.23 o
   6 -12   3       2466.40       2474.62        49.10 o
   7 -12   3       1855.94       1775.53        33.21 o
   8 -12   3        870.19        922.92        22.84 o
   9 -12   3        930.70        938.79        34.21 o
  10 -12   3        599.39        580.32        25.47 o
  11 -12   3        586.74        573.99        27.31 o
  -7 -11   3         66.32         62.20        11.82 o
  -6 -11   3        468.98        414.72        12.26 o
  -5 -11   3        786.32        829.63        28.94 o
  -4 -11   3        307.38        325.03        12.45 o
  -3 -11   3        685.52        646.14        13.24 o
  -2 -11   3       1373.27       1368.16        29.03 o
  -1 -11   3        510.79        541.74        13.60 o
   0 -11   3        512.15        490.61        10.22 o
   1 -11   3       1563.81       1492.41        35.84 o
   2 -11   3        777.09        786.04        26.69 o
   3 -11   3       1767.30       1643.95        22.92 o
   4 -11   3       1946.18       2052.85        30.40 o
   5 -11   3       1127.81       1161.25        16.49 o
   6 -11   3       1738.49       1724.34        27.24 o
   7 -11   3       1050.67       1036.25        37.62 o
   8 -11   3        923.56        891.50        36.71 o
   9 -11   3        497.35        524.31        24.91 o
  10 -11   3        429.90        439.83        24.24 o
  11 -11   3        740.78        759.11        27.22 o
  12 -11   3        218.72        219.84        26.27 o
  -8 -10   3        940.08        928.91        69.84 o
  -7 -10   3        214.25        214.48        54.94 o
  -6 -10   3        561.84        528.97        12.22 o
  -5 -10   3       1429.37       1442.11        29.26 o
  -4 -10   3       2028.94       1970.51        16.31 o
  -3 -10   3        971.38       1015.75        14.05 o
  -2 -10   3       1189.40       1204.04        30.09 o
  -1 -10   3       2942.01       2839.17        38.29 o
   0 -10   3       1716.71       1560.00        37.23 o
   1 -10   3       3488.77       3462.70        66.68 o
   2 -10   3       2048.06       1965.44        29.72 o
   3 -10   3       1825.88       1872.09        59.92 o
   4 -10   3       3646.18       3680.76        74.52 o
   5 -10   3       1616.27       1660.46        17.25 o
   6 -10   3        804.19        805.30        15.00 o
   7 -10   3        398.50        407.53        16.88 o
   8 -10   3        595.45        595.46        17.41 o
   9 -10   3        425.51        419.89        23.41 o
  10 -10   3        242.60        228.04        23.13 o
  11 -10   3         77.54         47.89        23.69 o
  12 -10   3         45.66         30.29        24.82 o
  -9  -9   3        253.04        279.68        17.86 o
  -8  -9   3        508.11        569.26        34.79 o
  -7  -9   3       1314.44       1310.71        82.21 o
  -6  -9   3       1462.82       1459.73       119.55 o
  -5  -9   3        524.57        515.43        36.99 o
  -4  -9   3        893.23        892.30        14.10 o
  -3  -9   3       1294.33       1312.77        77.91 o
  -2  -9   3       1018.96        997.56        44.82 o
  -1  -9   3        773.04        773.34        14.81 o
   0  -9   3        590.67        548.66        13.97 o
   1  -9   3       1451.87       1553.82        16.62 o
   2  -9   3         35.27         54.87         9.70 o
   3  -9   3         29.61         33.85         8.31 o
   4  -9   3        465.92        492.23        12.90 o
   5  -9   3        571.85        587.53        15.76 o
   6  -9   3          2.65          7.41        10.16 o
   7  -9   3         16.24         14.00        14.40 o
   8  -9   3        157.79        187.31        20.95 o
   9  -9   3         33.34          9.12        21.17 o
  10  -9   3         69.32         64.64        21.81 o
  11  -9   3        123.25         98.49        23.26 o
  12  -9   3         14.99         39.29        23.81 o
  -9  -8   3        192.56        208.90        30.95 o
  -8  -8   3        384.68        439.55        16.39 o
  -7  -8   3        471.76        489.94        30.11 o
  -6  -8   3        251.56        239.69        10.49 o
  -5  -8   3        303.47        326.36        11.89 o
  -4  -8   3         51.32         60.77         9.36 o
  -3  -8   3         33.33         28.08         9.18 o
  -2  -8   3          1.96          1.00         8.83 o
  -1  -8   3          4.79         10.90         9.17 o
   0  -8   3        166.88        168.72         9.59 o
   1  -8   3        371.64        322.75        21.72 o
   2  -8   3        167.60        124.30         9.33 o
   3  -8   3        810.66        833.35        28.37 o
   4  -8   3         40.67         55.55         9.65 o
   5  -8   3        189.84        192.77        12.05 o
   6  -8   3        285.94        245.49        13.67 o
   7  -8   3        674.16        699.54        24.30 o
   8  -8   3          8.51          5.87        19.88 o
   9  -8   3        689.83        650.48        18.37 o
  10  -8   3        987.57        952.62        25.50 o
  11  -8   3        365.99        366.41        24.42 o
  12  -8   3         38.17         42.33        17.08 o
 -10  -7   3          5.60          3.76        16.92 o
  -9  -7   3         16.24         17.25        11.11 o
  -8  -7   3         10.40          3.51        14.70 o
  -7  -7   3        264.14        278.70        25.77 o
  -6  -7   3        181.40        184.20        16.65 o
  -5  -7   3         18.95         31.04         9.00 o
  -4  -7   3        110.55        123.15        12.52 o
  -3  -7   3        344.44        431.58        11.64 o
  -2  -7   3         59.45         46.42        10.56 o
  -1  -7   3         49.76         79.27        10.15 o
   0  -7   3       2607.60       2707.34        40.87 o
   1  -7   3        603.89        567.82        15.71 o
   2  -7   3        109.94         66.74        10.24 o
   3  -7   3         29.42         25.59         9.72 o
   4  -7   3       2696.29       2898.89        21.95 o
   5  -7   3       3267.98       3480.18        25.52 o
   6  -7   3       3136.75       3001.74       109.06 o
   7  -7   3       2684.26       2611.95        30.72 o
   8  -7   3          5.75          6.02        14.07 o
   9  -7   3       1051.80        966.20        19.42 o
  10  -7   3       2075.62       1938.30        23.47 o
  11  -7   3        617.44        621.76        18.65 o
  12  -7   3        259.91        218.61        24.79 o
 -10  -6   3         42.34         44.02        16.79 o
  -9  -6   3        155.82        163.35        11.43 o
  -8  -6   3        431.67        443.40        52.13 o
  -7  -6   3          1.00          1.60        11.02 o
  -6  -6   3        381.63        373.90        12.17 o
  -5  -6   3       1244.07       1305.08        34.16 o
  -4  -6   3       2652.45       2725.60        22.72 o
  -3  -6   3       1567.91       1478.16        43.36 o
  -2  -6   3       1805.50       1896.03        15.74 o
  -1  -6   3       8910.62       9205.56       130.78 o
   0  -6   3       7073.63       7233.12        31.39 o
   1  -6   3       1878.58       1978.19        23.20 o
   2  -6   3       5739.82       6460.46       100.42 o
   3  -6   3       3713.46       3793.23        47.40 o
   4  -6   3       3134.26       3088.50        29.95 o
   5  -6   3       6306.75       6276.69        60.63 o
   6  -6   3       2702.05       2871.69        31.15 o
   7  -6   3        933.52        910.41        24.33 o
   8  -6   3        692.57        739.54        23.19 o
   9  -6   3        728.00        826.27        22.89 o
  10  -6   3       1681.33       1722.70        27.56 o
  11  -6   3       1180.99       1072.10        26.05 o
  12  -6   3        253.55        250.37        25.10 o
 -11  -5   3         95.40        106.75        12.49 o
 -10  -5   3        117.90        155.30        16.03 o
  -9  -5   3         26.21         36.17        14.93 o
  -8  -5   3        754.75        749.02        25.31 o
  -7  -5   3         22.52         26.34         9.75 o
  -6  -5   3        544.59        512.82        16.73 o
  -5  -5   3       8897.30       9592.68       306.18 o
  -4  -5   3       5023.19       5523.04       165.72 o
  -3  -5   3         17.56         20.25         9.27 o
  -2  -5   3       2782.57       2647.27        19.88 o
  -1  -5   3       7896.27       8213.63       147.92 o
   0  -5   3       4792.75       4637.67        83.70 o
   1  -5   3       2444.33       2425.94        19.81 o
   2  -5   3       8627.45       8691.16       175.42 o
   3  -5   3       2233.99       2221.22        56.84 o
   4  -5   3        455.54        422.66        39.14 o
   5  -5   3       3840.32       4167.93        35.27 o
   6  -5   3       1072.11       1199.50        20.64 o
   7  -5   3         90.81        101.35        20.25 o
   8  -5   3       1755.29       1621.26        21.84 o
   9  -5   3        558.40        563.82        16.53 o
  10  -5   3        405.36        384.41        16.84 o
  11  -5   3        569.94        588.37        23.69 o
  12  -5   3        104.98        136.15        24.36 o
 -11  -4   3        176.95        183.88        12.68 o
 -10  -4   3        830.87        920.48        71.41 o
  -9  -4   3       2330.86       2517.80       103.44 o
  -8  -4   3       2479.71       2687.91       107.23 o
  -7  -4   3       1232.71       1316.34        33.10 o
  -6  -4   3       5712.52       5737.68       431.52 o
  -5  -4   3       9251.90       9378.67       302.40 o
  -4  -4   3       7291.89       7402.58       188.27 o
  -3  -4   3       4772.09       4862.37        72.58 o
  -2  -4   3        882.04        751.65        31.04 o
  -1  -4   3       6401.00       6231.36        50.25 o
   0  -4   3       5288.03       5253.60       125.27 o
   1  -4   3        878.93        926.00        19.08 o
   2  -4   3        465.98        374.06        13.36 o
   3  -4   3       4123.29       4327.00        31.33 o
   4  -4   3       1431.19       1419.49        22.70 o
   5  -4   3         77.63         98.98        13.27 o
   6  -4   3       1000.90        933.45        18.34 o
   7  -4   3        595.93        555.92        17.17 o
   8  -4   3        704.75        660.16        17.66 o
   9  -4   3         41.80         54.71        15.02 o
  10  -4   3        141.08        130.32        15.82 o
  11  -4   3         15.17         20.21        15.48 o
  12  -4   3         40.32         18.89        16.62 o
 -12  -3   3        274.65        310.91        51.50 o
 -11  -3   3        382.74        414.44        59.34 o
 -10  -3   3       1105.44       1228.19       132.78 o
  -9  -3   3       1429.74       1457.58       132.65 o
  -8  -3   3        288.26        287.20        12.08 o
  -7  -3   3       2035.60       2058.44        17.28 o
  -6  -3   3       1167.61       1194.52        14.63 o
  -5  -3   3         98.69         78.10        12.50 o
  -4  -3   3        490.32        418.84        12.25 o
  -3  -3   3          4.30         20.98         9.25 o
  -2  -3   3       2780.91       3034.62        21.62 o
  -1  -3   3       2165.55       2142.51        49.39 o
   0  -3   3       9807.70       9698.68        32.28 o
   1  -3   3         77.09         67.40        10.60 o
   2  -3   3         15.33         27.32         8.31 o
   3  -3   3       1923.27       2181.18        27.59 o
   4  -3   3       1384.74       1488.76        26.85 o
   5  -3   3        196.38        178.58        13.89 o
   6  -3   3         44.23         47.06        32.47 o
   7  -3   3        554.47        538.78        36.31 o
   8  -3   3         87.31        104.36        29.68 o
   9  -3   3        516.09        522.84        32.44 o
  10  -3   3        289.83        291.20        35.30 o
  11  -3   3        316.26        337.67        20.14 o
  12  -3   3         23.46         24.18        16.84 o
 -12  -2   3         30.56         31.97        17.11 o
 -11  -2   3        839.73        962.67       105.51 o
 -10  -2   3        511.31        560.62        58.25 o
  -9  -2   3        139.61        135.99        15.45 o
  -8  -2   3        619.68        698.53        51.89 o
  -7  -2   3        345.71        371.70        11.77 o
  -6  -2   3        128.26        128.83        12.91 o
  -5  -2   3        213.25        217.79        27.25 o
  -4  -2   3        159.18        184.72        13.43 o
  -3  -2   3       3684.34       3803.25       169.13 o
  -2  -2   3       7149.84       7030.62        58.97 o
  -1  -2   3        325.83        283.16         9.88 o
   0  -2   3       5440.44       5918.62       148.03 o
   1  -2   3        633.34        709.96        54.96 o
   2  -2   3       1385.43       1403.65        66.51 o
   3  -2   3       1238.00       1232.65        20.24 o
   4  -2   3       4140.75       4284.62        30.01 o
   5  -2   3       2232.69       2308.72        33.05 o
   6  -2   3       1229.35       1202.84        23.34 o
   7  -2   3       2354.36       2455.03       167.46 o
   8  -2   3        363.47        433.81        33.98 o
   9  -2   3        230.05        204.69        23.19 o
  10  -2   3        465.30        467.82        27.19 o
  11  -2   3        301.86        321.11        15.33 o
  12  -2   3        101.46         84.68        15.81 o
 -12  -1   3         89.61         81.66        23.81 o
 -11  -1   3         88.62        110.40        24.25 o
 -10  -1   3          0.06          3.63        14.61 o
  -9  -1   3          4.08         13.97        10.80 o
  -8  -1   3          7.07         -0.24        10.54 o
  -7  -1   3        164.41        201.15        23.21 o
  -6  -1   3         11.78         35.58        10.37 o
  -5  -1   3        513.73        533.19        11.27 o
  -4  -1   3       1799.45       1834.03        17.99 o
  -3  -1   3       1146.21       1125.52        40.63 o
  -2  -1   3        655.74        631.76        18.04 o
  -1  -1   3        414.99        414.05        10.10 o
   0  -1   3       3561.06       3331.27        57.32 o
   1  -1   3      14840.60      15211.17       172.51 o
   2  -1   3       9067.82       9031.50       202.99 o
   3  -1   3       3292.96       3145.82       122.36 o
   4  -1   3       6997.35       7119.82        45.57 o
   5  -1   3       3183.24       3054.40        31.53 o
   6  -1   3       2173.09       2283.37        52.66 o
   7  -1   3        938.44        965.01        32.63 o
   8  -1   3        465.55        494.90        18.43 o
   9  -1   3       2667.35       2924.52       265.40 o
  10  -1   3        796.62        797.49        44.39 o
  11  -1   3        263.84        283.61        25.65 o
 -12   0   3         38.85         41.14        16.40 o
 -11   0   3        163.80        187.31        22.46 o
 -10   0   3        461.16        439.77        22.21 o
  -9   0   3        331.11        366.21        12.86 o
  -8   0   3       1765.61       1851.60        17.36 o
  -7   0   3       1062.69       1036.53        32.07 o
  -6   0   3       5062.15       5237.10       342.81 o
  -5   0   3       1726.73       1674.90        52.44 o
  -4   0   3       1906.40       1825.20        79.98 o
  -3   0   3        383.58        279.68        13.16 o
  -2   0   3       4179.44       3661.55        84.28 o
  -1   0   3      29004.26      29585.48      1121.88 o
   0   0   3        798.40        743.79        23.49 o
   1   0   3       2995.96       2911.08        86.83 o
   2   0   3      19069.41      18915.72       563.76 o
   3   0   3       8850.91       9379.69       180.78 o
   4   0   3       1876.74       1694.98        84.67 o
   5   0   3       2640.18       2709.01        41.60 o
   6   0   3       1340.10       1361.17        41.67 o
   7   0   3        763.45        778.20        24.88 o
   8   0   3        364.96        386.51        17.88 o
   9   0   3       1258.22       1275.16        94.01 o
  10   0   3        817.55        839.30        81.92 o
  11   0   3        416.66        526.45        62.13 o
 -13   1   3        179.52        210.28        25.84 o
 -12   1   3        393.66        385.02        24.95 o
 -11   1   3        358.32        331.14        16.96 o
 -10   1   3        631.29        664.25        23.84 o
  -9   1   3        397.33        414.61        21.63 o
  -8   1   3       1061.40       1165.76        24.36 o
  -7   1   3        133.30        122.24        18.06 o
  -6   1   3        829.86        765.29        21.72 o
  -5   1   3       4156.22       4124.74        35.79 o
  -4   1   3       2633.62       2397.55        28.23 o
  -3   1   3        742.52        677.49        20.21 o
  -2   1   3       2312.65       2299.67        40.21 o
   0   1   3      11572.12      11883.07       124.38 o
   1   1   3         22.66         17.38         9.76 o
   2   1   3       3010.64       2926.71       116.82 o
   3   1   3       8865.47       9174.66        58.06 o
   4   1   3       1038.65        989.70        25.47 o
   5   1   3        754.73        608.46        18.00 o
   6   1   3       1303.71       1435.76        18.85 o
   7   1   3        773.69        863.91        15.35 o
   8   1   3       1121.68       1211.29        23.06 o
   9   1   3        348.16        368.31        14.37 o
  10   1   3        587.88        644.40        60.54 o
  11   1   3         36.78         31.87        17.00 o
 -13   2   3        444.42        410.06        27.40 o
 -12   2   3       1006.72        988.72        28.20 o
 -11   2   3        968.04        964.33        20.80 o
 -10   2   3        928.76        933.21        20.25 o
  -9   2   3       2461.01       2492.87        30.57 o
  -8   2   3       3279.92       3087.45        28.75 o
  -7   2   3       3694.24       3291.55        29.40 o
  -6   2   3       4442.96       4643.21        37.39 o
  -5   2   3       5478.20       5488.40        38.59 o
  -3   2   3       2554.41       2631.44        24.53 o
  -2   2   3       9324.96       9606.34        92.59 o
  -1   2   3       8273.69       8131.52       170.85 o
   0   2   3        454.23        614.19        39.88 o
   1   2   3        289.12        288.45        11.52 o
   2   2   3        383.77        301.34        10.76 o
   3   2   3       1202.98       1180.97        40.52 o
   4   2   3       3214.84       3278.04        31.00 o
   5   2   3         53.68         41.04        18.37 o
   6   2   3        818.26        820.28        23.47 o
   7   2   3         12.01         14.84        14.19 o
   8   2   3          5.01          7.00        11.56 o
   9   2   3         24.22         30.60        12.55 o
  10   2   3          0.74          8.17        15.76 o
  11   2   3         78.64         84.02        18.16 o
 -13   3   3        169.01        158.15        13.45 o
 -12   3   3        699.79        675.24        26.45 o
 -11   3   3        913.02        844.95        20.83 o
 -10   3   3        804.74        779.82        24.12 o
  -9   3   3        611.88        637.09        22.89 o
  -8   3   3         23.62         33.15        12.78 o
  -7   3   3        584.38        639.76        20.83 o
  -6   3   3       2531.36       2583.16        27.43 o
  -5   3   3        393.92        421.24        16.50 o
  -4   3   3        398.10        352.71        15.54 o
  -3   3   3        172.26        204.53        12.22 o
  -2   3   3       2764.33       2967.15        30.23 o
  -1   3   3         68.15        111.19        10.90 o
   0   3   3       1228.14       1083.59        53.27 o
   1   3   3         52.04         62.34         9.66 o
   2   3   3         23.65         -0.38         7.88 o
   3   3   3         20.97          0.25        12.11 o
   4   3   3          0.74          2.93        10.29 o
   5   3   3        779.48        774.74        43.69 o
   6   3   3        130.64        146.32        17.00 o
   7   3   3        181.99        185.08        18.45 o
   8   3   3        343.37        318.51        16.84 o
   9   3   3        461.57        459.49        24.12 o
  10   3   3        239.44        273.24        38.12 o
 -13   4   3        254.30        299.36        18.49 o
 -12   4   3        341.59        333.76        33.59 o
 -11   4   3       1101.19       1186.98        59.37 o
 -10   4   3        194.35        199.10        12.46 o
  -9   4   3        236.50        238.59        12.06 o
  -8   4   3        184.71        222.67        16.47 o
  -7   4   3         34.92         49.55        10.20 o
  -6   4   3         11.58          4.98        12.20 o
  -5   4   3        368.23        442.20        20.52 o
  -4   4   3         12.43         58.07        13.93 o
  -3   4   3         28.71         30.71        10.73 o
  -2   4   3       1390.17       1406.01        13.83 o
  -1   4   3       1308.75       1340.69        13.50 o
   0   4   3        240.59        249.70        13.68 o
   1   4   3        643.48        659.01        34.65 o
   2   4   3        325.25        289.92         9.24 o
   3   4   3        669.80        667.22        12.02 o
   4   4   3        920.02        993.49        41.80 o
   5   4   3       1098.02       1109.63        15.09 o
   6   4   3       1038.59       1074.56        17.20 o
   7   4   3        568.97        562.62        57.49 o
   8   4   3        661.21        685.27        14.92 o
   9   4   3        612.73        585.73        13.59 o
  10   4   3        339.72        377.16        26.60 o
 -13   5   3          1.97          9.47        17.00 o
 -12   5   3         33.10         39.17        15.80 o
 -11   5   3          2.50        -10.07        14.62 o
 -10   5   3        238.46        241.54        12.70 o
  -9   5   3        600.80        590.68        17.70 o
  -8   5   3        960.46        954.72        17.02 o
  -7   5   3        164.35        160.25        20.32 o
  -6   5   3        284.38        297.01        19.17 o
  -5   5   3       1209.53       1319.46        20.77 o
  -4   5   3        208.57        170.15         9.21 o
  -3   5   3       1831.12       1931.84        44.59 o
  -2   5   3        691.39        877.71        41.71 o
  -1   5   3        184.75        211.04         9.26 o
   0   5   3       2495.65       2374.91        26.26 o
   1   5   3       3704.30       3619.10        87.88 o
   2   5   3       2693.09       2634.05        71.60 o
   3   5   3       5368.21       5486.84        57.26 o
   4   5   3       2393.84       2404.80        35.39 o
   5   5   3       1233.89       1216.18        27.13 o
   6   5   3       1620.35       1613.89        30.11 o
   7   5   3       1014.72       1074.39        24.65 o
   8   5   3        816.42        811.53        16.59 o
   9   5   3        630.78        680.98        15.94 o
 -13   6   3         55.29         66.99        17.43 o
 -12   6   3        192.95        199.09        16.66 o
 -11   6   3        489.68        537.41        17.41 o
 -10   6   3        163.19        195.67        15.06 o
  -9   6   3        193.49        215.55        14.52 o
  -8   6   3        914.65        922.25        16.55 o
  -7   6   3       2645.02       2629.24        26.91 o
  -6   6   3       2189.94       2132.58        27.59 o
  -5   6   3       1644.21       1507.59        28.99 o
  -4   6   3       4118.19       4273.35        94.58 o
  -3   6   3       7059.21       7228.67        87.58 o
  -2   6   3       2991.70       3050.74        50.23 o
  -1   6   3      10475.19      10878.67       339.09 o
   0   6   3       4357.29       4178.32        36.50 o
   1   6   3       5899.85       5889.88       147.94 o
   2   6   3       2268.93       2142.58        14.02 o
   3   6   3       1089.80       1142.35        14.56 o
   4   6   3        705.81        693.27        14.61 o
   5   6   3        146.41        157.06        11.65 o
   6   6   3       1371.16       1379.08        63.67 o
   7   6   3       1186.60       1244.09        82.06 o
   8   6   3        286.99        321.33        35.13 o
   9   6   3        256.38        277.90        16.21 o
 -13   7   3        137.08        148.35        17.93 o
 -12   7   3        215.15        217.89        16.90 o
 -11   7   3       1187.71       1269.66        30.38 o
 -10   7   3       1296.45       1343.35        19.09 o
  -9   7   3       2385.85       2549.46        71.84 o
  -8   7   3       2939.97       3042.78        33.21 o
  -7   7   3       1360.38       1406.89        25.44 o
  -6   7   3       3066.19       2987.18        60.67 o
  -5   7   3       3142.75       3100.18        44.35 o
  -4   7   3       1755.63       1718.43        30.64 o
  -3   7   3       2167.00       2070.42        60.08 o
  -2   7   3        870.22        752.24        25.50 o
  -1   7   3       2223.94       2368.53       104.71 o
   0   7   3        509.61        418.40        10.58 o
   1   7   3        314.72        284.52         9.04 o
   2   7   3       1453.42       1494.03        37.82 o
   3   7   3       1744.88       1703.96        29.52 o
   4   7   3        159.47        175.17        14.15 o
   5   7   3        200.35        212.60        14.14 o
   6   7   3       1022.95       1105.40        15.56 o
   7   7   3        431.29        416.62        20.15 o
   8   7   3        116.01        137.33        11.77 o
 -13   8   3       1045.40       1041.55        22.10 o
 -12   8   3       1611.70       1642.68        22.83 o
 -11   8   3       1812.59       1946.17        43.82 o
 -10   8   3        855.10        973.94        18.52 o
  -9   8   3       1577.29       1731.64        95.10 o
  -8   8   3       3019.34       3218.32        33.09 o
  -7   8   3        752.00        739.16        29.61 o
  -6   8   3         31.78         26.61        11.16 o
  -5   8   3       1031.98        999.34        29.38 o
  -4   8   3       1898.96       1782.10        26.50 o
  -3   8   3       1526.51       1636.65        14.79 o
  -2   8   3       1014.35       1040.89        16.71 o
  -1   8   3       2715.87       2618.01        56.96 o
   0   8   3        135.77        196.82        10.02 o
   1   8   3         55.99         47.44         7.86 o
   2   8   3        330.57        319.15        12.71 o
   3   8   3        288.90        293.16         9.64 o
   4   8   3         85.50        108.68        11.49 o
   5   8   3          0.06         -5.85         9.92 o
   6   8   3          0.70          4.43        12.51 o
   7   8   3          0.38          9.03        10.17 o
   8   8   3          2.55          7.55        10.75 o
 -13   9   3        295.79        285.21        18.81 o
 -12   9   3        328.38        340.03        17.79 o
 -11   9   3        426.68        430.13        14.73 o
 -10   9   3         15.07         21.54        10.20 o
  -9   9   3         47.88         43.59        20.55 o
  -8   9   3        300.98        300.83        15.13 o
  -7   9   3        661.31        659.87        17.45 o
  -6   9   3         24.52         49.24        11.85 o
  -5   9   3        248.74        244.93        12.74 o
  -4   9   3        507.54        480.02        14.48 o
  -3   9   3        297.30        283.72        17.57 o
  -2   9   3        167.64        174.66         9.81 o
  -1   9   3        561.42        548.59        25.13 o
   0   9   3         20.20         12.26        12.98 o
   1   9   3          7.64         22.21        11.13 o
   2   9   3        340.45        327.08        20.83 o
   3   9   3        172.32        163.94        10.34 o
   4   9   3         10.13         19.10         9.01 o
   5   9   3        183.71        181.90        13.53 o
   6   9   3        256.16        253.44        11.80 o
   7   9   3        292.11        296.43        20.48 o
 -13  10   3        221.60        209.41        18.79 o
 -12  10   3        158.78        184.04        18.52 o
 -11  10   3         68.62         79.61        15.61 o
 -10  10   3          0.16        -12.47        14.35 o
  -9  10   3        231.83        223.37        15.40 o
  -8  10   3          0.15         11.12        14.16 o
  -7  10   3         39.40         46.18        10.30 o
  -6  10   3        219.36        186.84        18.64 o
  -5  10   3        976.72        991.32        24.05 o
  -4  10   3        357.54        301.28        10.49 o
  -3  10   3         32.68         29.38        12.94 o
  -2  10   3        390.58        388.05        12.10 o
  -1  10   3       1820.31       1748.25        35.82 o
   0  10   3        445.60        414.71        10.80 o
   1  10   3       1974.29       1911.14        62.72 o
   2  10   3        927.51        889.28        11.09 o
   3  10   3        335.05        318.97        10.98 o
   4  10   3        564.95        518.11        35.88 o
   5  10   3        250.90        255.96        10.44 o
   6  10   3        408.08        426.91        11.73 o
 -12  11   3         35.66         41.93        13.70 o
 -11  11   3         30.15         33.88        11.26 o
 -10  11   3         62.32         84.24        15.41 o
  -9  11   3        332.14        336.03        13.55 o
  -8  11   3        318.07        320.70        13.60 o
  -7  11   3        200.29        194.47        12.15 o
  -6  11   3         90.56         88.75        11.62 o
  -5  11   3        575.70        569.71        20.17 o
  -4  11   3        590.11        559.99        13.29 o
  -3  11   3       3597.09       3545.04        65.01 o
  -2  11   3       1582.26       1520.64        28.84 o
  -1  11   3        693.96        667.08        10.91 o
   0  11   3       1483.69       1364.97        57.28 o
   1  11   3       1353.74       1260.16        21.18 o
   2  11   3        560.56        578.30        12.15 o
   3  11   3        321.63        312.14        13.98 o
   4  11   3        450.51        442.76        12.47 o
   5  11   3        326.49        324.70        20.66 o
   6  11   3        526.20        518.79        32.42 o
 -12  12   3        226.56        232.67        12.99 o
 -11  12   3        228.60        226.20        14.34 o
 -10  12   3        503.58        486.57        14.78 o
  -9  12   3        984.94        921.33        33.23 o
  -8  12   3        544.45        508.32        12.59 o
  -7  12   3       2490.49       2551.81       125.86 o
  -6  12   3       1398.82       1416.23        27.07 o
  -5  12   3       1075.27       1099.57        49.17 o
  -4  12   3       3515.18       3401.08       114.82 o
  -3  12   3       2194.47       2179.11        65.47 o
  -2  12   3        812.50        804.75        15.26 o
  -1  12   3       1593.52       1501.60        52.42 o
   0  12   3        693.95        709.59        14.71 o
   1  12   3        628.14        611.84        20.35 o
   2  12   3        184.72        181.30         9.88 o
   3  12   3        311.59        325.67        14.62 o
   4  12   3        807.65        810.38        37.55 o
   5  12   3        129.05        105.74        11.17 o
 -11  13   3        667.39        635.86        27.38 o
 -10  13   3        213.63        210.14        15.93 o
  -9  13   3        600.60        577.24        18.86 o
  -8  13   3        458.46        459.42        14.19 o
  -7  13   3        441.04        459.39        39.12 o
  -6  13   3        163.36        152.92        11.43 o
  -5  13   3        876.80        906.00        74.90 o
  -4  13   3       2379.08       2358.56       143.65 o
  -3  13   3        446.31        417.89        15.18 o
  -2  13   3        132.80        132.30        11.06 o
  -1  13   3        640.84        650.95        40.70 o
   0  13   3        412.08        379.97        18.27 o
   1  13   3        362.49        327.55        10.29 o
   2  13   3        234.44        242.16        13.69 o
   3  13   3        303.21        305.55        13.54 o
   4  13   3        101.25        100.77        11.99 o
 -11  14   3        690.07        652.10        61.28 o
 -10  14   3        230.80        205.61        24.24 o
  -9  14   3        819.18        812.41        25.28 o
  -8  14   3        963.81       1022.86        51.13 o
  -7  14   3        947.69        949.26       123.77 o
  -6  14   3       1237.31       1243.26       126.51 o
  -5  14   3        905.12        848.02        48.09 o
  -4  14   3        704.37        730.52        37.19 o
  -3  14   3         88.46         85.28        10.56 o
  -2  14   3          2.67          5.90        19.19 o
  -1  14   3        159.74        173.16        10.01 o
   0  14   3        148.36        142.62         9.95 o
   1  14   3         27.00         33.42        12.48 o
   2  14   3          1.72         -1.13        10.39 o
   3  14   3         21.92         20.72         9.90 o
 -10  15   3         95.18         94.84        18.25 o
  -9  15   3         96.87        105.97        12.07 o
  -8  15   3          6.68         14.57        16.22 o
  -7  15   3         15.49         32.00        15.60 o
  -6  15   3         33.16         55.10        12.49 o
  -5  15   3         25.28         34.75        10.81 o
  -4  15   3         33.99         33.25        14.32 o
  -3  15   3         16.25         17.22        10.94 o
  -2  15   3         73.34         79.18        18.08 o
  -1  15   3         83.40         97.71        11.72 o
   0  15   3         21.38         34.35        12.94 o
   1  15   3          3.79         -0.96        13.46 o
   2  15   3        494.00        472.99        27.90 o
  -9  16   3          1.45          3.10        14.19 o
  -8  16   3         11.11         27.48        11.75 o
  -7  16   3          1.30        -10.04        17.02 o
  -6  16   3         16.04         26.06        21.35 o
  -5  16   3         29.76         33.09        13.21 o
  -4  16   3          5.57         15.03        13.09 o
  -3  16   3         72.10         74.74        16.04 o
  -2  16   3        108.24        118.01        12.02 o
  -1  16   3        474.64        443.62        22.96 o
   0  16   3        387.05        352.28        24.47 o
  -7  17   3        212.00        214.23        20.38 o
  -6  17   3        183.89        213.24        14.50 o
  -5  17   3        226.52        226.95        14.46 o
  -4  17   3        383.59        400.14        13.32 o
  -3  17   3        912.97        922.17        57.08 o
  -2  17   3        355.16        392.24        27.00 o
   1 -18   4        265.82        275.33        25.42 o
   2 -18   4        122.11        127.96        18.97 o
   3 -18   4        192.66        191.40        20.94 o
   4 -18   4        298.79        303.52        18.00 o
   5 -18   4        195.01        199.01        12.92 o
   6 -18   4        131.57        121.74        14.67 o
  -1 -17   4        454.28        449.87        13.33 o
   0 -17   4        295.51        320.45        20.71 o
   1 -17   4        278.98        263.34        11.68 o
   2 -17   4        372.09        376.51        24.45 o
   3 -17   4        404.73        432.21        14.45 o
   4 -17   4        501.09        489.83        14.79 o
   5 -17   4        304.32        313.47        17.05 o
   6 -17   4        694.90        728.53        19.06 o
   7 -17   4       1039.96       1144.58        26.28 o
   8 -17   4        595.01        657.69        20.27 o
  -3 -16   4        236.66        260.47        18.05 o
  -2 -16   4        480.31        482.49        13.04 o
  -1 -16   4        500.08        480.41        20.85 o
   0 -16   4        395.66        393.46        17.54 o
   1 -16   4        834.41        798.97        44.01 o
   2 -16   4        569.52        562.71        14.25 o
   3 -16   4        915.93        904.77        19.75 o
   4 -16   4        689.14        671.19        36.88 o
   5 -16   4        496.42        469.81        25.28 o
   6 -16   4       1055.92       1128.28        19.54 o
   7 -16   4        523.38        601.64        18.29 o
   8 -16   4        254.21        285.97        20.98 o
   9 -16   4        353.92        361.62        27.89 o
  -4 -15   4        342.87        319.78        12.85 o
  -3 -15   4        598.25        619.70        27.53 o
  -2 -15   4        665.28        659.26        22.89 o
  -1 -15   4        430.33        413.92        16.96 o
   0 -15   4        408.39        431.22        13.23 o
   1 -15   4        818.04        764.42        30.29 o
   2 -15   4        626.81        648.70        18.96 o
   3 -15   4        308.17        305.87        15.61 o
   4 -15   4        298.85        293.34        18.86 o
   5 -15   4        806.81        840.20        17.78 o
   6 -15   4        191.69        207.96        13.08 o
   7 -15   4          1.62          6.27        12.68 o
   8 -15   4        150.68        131.44        16.85 o
   9 -15   4          1.86          6.70        20.86 o
  10 -15   4          3.05          9.68        25.44 o
  -5 -14   4        331.56        297.65        12.60 o
  -4 -14   4        445.10        442.60        27.59 o
  -3 -14   4        438.76        428.67        42.76 o
  -2 -14   4        541.52        513.48        10.62 o
  -1 -14   4        153.16        153.82         9.75 o
   0 -14   4         94.26        102.62        10.64 o
   1 -14   4        388.04        364.11        12.69 o
   2 -14   4        121.45        122.90        12.61 o
   3 -14   4        174.36        166.63        10.55 o
   4 -14   4          7.14          0.95        11.60 o
   5 -14   4         76.43        100.58        10.47 o
   6 -14   4        142.36        137.88        15.28 o
   7 -14   4        276.20        272.53        14.76 o
   8 -14   4         68.94         81.14        13.11 o
   9 -14   4        116.85        123.25        20.74 o
  10 -14   4        100.18        100.15        25.28 o
  -6 -13   4          2.77         -4.12        13.95 o
  -5 -13   4        155.83        135.33        11.31 o
  -4 -13   4         26.44         33.05        10.37 o
  -3 -13   4         67.19         94.23        11.49 o
  -2 -13   4          4.52         17.77        12.40 o
  -1 -13   4          0.17         -3.96         9.72 o
   0 -13   4          7.94         16.04         8.74 o
   1 -13   4        365.02        362.89        11.18 o
   2 -13   4        430.84        435.14        11.33 o
   3 -13   4         17.44         28.96        10.26 o
   4 -13   4        240.25        261.03        20.77 o
   5 -13   4       1218.55       1151.11        24.09 o
   6 -13   4        348.76        345.44        12.34 o
   7 -13   4        295.80        325.86        13.87 o
   8 -13   4        275.30        301.90        17.25 o
   9 -13   4        499.23        513.24        28.96 o
  10 -13   4         96.41         95.91        24.61 o
  11 -13   4        328.32        310.62        27.13 o
  -7 -12   4          0.96         11.46        14.00 o
  -6 -12   4         60.85         50.98        11.30 o
  -5 -12   4          9.18          9.63        10.40 o
  -4 -12   4         34.74         49.46        10.71 o
  -3 -12   4        600.37        542.94        13.12 o
  -2 -12   4        255.94        237.25        11.86 o
  -1 -12   4          4.96         25.31         9.72 o
   0 -12   4        151.68        164.39         8.91 o
   1 -12   4       1200.96       1189.98        12.61 o
   2 -12   4       1005.95       1080.39        13.59 o
   3 -12   4       1233.66       1250.87        20.35 o
   4 -12   4       1006.60       1052.39        36.07 o
   5 -12   4       1737.75       1740.40        35.59 o
   6 -12   4       1144.83       1078.26        15.89 o
   7 -12   4       1122.92       1207.37        33.47 o
   8 -12   4        903.64        884.47        48.42 o
   9 -12   4        643.19        611.44        20.40 o
  10 -12   4        578.01        538.20        25.41 o
  11 -12   4        555.79        549.87        27.22 o
  -8 -11   4        310.24        327.06        22.69 o
  -7 -11   4        107.71        100.07        13.64 o
  -6 -11   4        388.48        395.41        11.93 o
  -5 -11   4        229.62        262.34        10.78 o
  -4 -11   4        489.84        512.78        31.89 o
  -3 -11   4        985.43        953.91        75.99 o
  -2 -11   4       1077.91       1095.12        44.12 o
  -1 -11   4        749.34        736.27        25.67 o
   0 -11   4        892.82        876.42        19.64 o
   1 -11   4       5050.06       5217.16        56.54 o
   2 -11   4       3078.59       3050.20        17.05 o
   3 -11   4       1733.98       1846.08        19.89 o
   4 -11   4       2732.84       2729.29        19.58 o
   5 -11   4       2034.22       2159.68        33.97 o
   6 -11   4        665.81        642.98        14.40 o
   7 -11   4       1173.83       1186.37        32.87 o
   8 -11   4       1667.69       1634.75        30.17 o
   9 -11   4        892.36        860.21        25.90 o
  10 -11   4        490.82        495.59        25.56 o
  11 -11   4        387.44        401.40        25.62 o
  -8 -10   4        443.66        426.08        41.27 o
  -7 -10   4        285.79        275.66        11.63 o
  -6 -10   4       1213.82       1212.37        68.57 o
  -5 -10   4        605.58        590.71        25.85 o
  -4 -10   4        985.03        994.45        66.99 o
  -3 -10   4       2599.74       2535.30       177.49 o
  -2 -10   4       2867.29       2742.20        90.57 o
  -1 -10   4       1840.05       1944.84       106.97 o
   0 -10   4        756.58        752.88        24.47 o
   1 -10   4       3017.81       2963.48        52.54 o
   2 -10   4       2425.97       2388.59        40.39 o
   3 -10   4       2365.15       2325.96        33.28 o
   4 -10   4       1285.48       1231.03        18.65 o
   5 -10   4       1853.43       1815.29        17.94 o
   6 -10   4       1119.08       1175.14        16.52 o
   7 -10   4        240.26        229.36        14.09 o
   8 -10   4        604.85        630.76        24.52 o
   9 -10   4        263.18        256.37        16.90 o
  10 -10   4         96.94         90.78        23.04 o
  11 -10   4         54.41         60.83        16.77 o
  12 -10   4         54.81         90.53        24.70 o
  -9  -9   4        461.63        458.91        61.49 o
  -8  -9   4        614.03        569.67        57.14 o
  -7  -9   4        600.25        647.99        22.96 o
  -6  -9   4        478.74        446.12        18.46 o
  -5  -9   4        762.49        765.11        32.47 o
  -4  -9   4        579.00        609.07        12.87 o
  -3  -9   4        289.76        297.28        12.63 o
  -2  -9   4        522.26        557.39        14.43 o
  -1  -9   4       2860.76       2732.63        18.21 o
   0  -9   4       1220.26       1231.24        24.63 o
   1  -9   4       1131.52        978.34        11.30 o
   2  -9   4       3028.43       3126.73        62.83 o
   3  -9   4        486.11        472.67        14.71 o
   4  -9   4        201.97        218.72        11.90 o
   5  -9   4        429.10        407.34        12.98 o
   6  -9   4          1.61          8.88        10.47 o
   7  -9   4          7.85         -2.15        14.72 o
   8  -9   4        239.98        210.28        15.64 o
   9  -9   4          0.03         31.18        20.71 o
  10  -9   4         10.89         17.91        15.85 o
  11  -9   4        129.89        115.73        23.78 o
  12  -9   4         30.05         30.44        24.98 o
  -9  -8   4         92.04         96.81        14.08 o
  -8  -8   4        393.08        378.81        13.76 o
  -7  -8   4        844.94        918.51        18.62 o
  -6  -8   4        428.07        479.65        33.36 o
  -5  -8   4        479.94        462.51        20.58 o
  -4  -8   4        951.48        912.11        67.36 o
  -3  -8   4       1900.90       1876.84       105.13 o
  -2  -8   4        864.27        846.96        14.55 o
  -1  -8   4        351.40        343.81        11.61 o
   0  -8   4       1082.70       1109.62        38.12 o
   1  -8   4         10.30         19.30         7.86 o
   2  -8   4        729.94        754.55        20.53 o
   3  -8   4       1153.17       1171.52        15.61 o
   4  -8   4        414.57        470.41        13.07 o
   5  -8   4         68.55         74.30        10.34 o
   6  -8   4        213.44        235.57        21.60 o
   7  -8   4        402.76        333.29        22.40 o
   8  -8   4          7.13         29.15        14.68 o
   9  -8   4        473.59        448.37        17.30 o
  10  -8   4        513.51        483.82        18.09 o
  11  -8   4        388.28        374.46        18.06 o
  12  -8   4        246.83        190.32        18.43 o
 -10  -7   4        138.77        157.19        17.30 o
  -9  -7   4        143.26        181.28        45.56 o
  -8  -7   4          8.63         16.29        14.31 o
  -7  -7   4        468.78        446.39        32.56 o
  -6  -7   4         16.32         26.61        10.78 o
  -5  -7   4        182.31        230.90        20.54 o
  -4  -7   4        470.04        537.64        16.01 o
  -3  -7   4        569.73        581.96        11.17 o
  -2  -7   4          4.69         15.04        10.23 o
  -1  -7   4       1517.58       1569.77        21.22 o
   0  -7   4        210.81        241.73        13.16 o
   1  -7   4       3651.88       4053.02        89.85 o
   2  -7   4        105.56        117.04         7.69 o
   3  -7   4        121.42         81.67         9.58 o
   4  -7   4       3458.81       3594.77        23.99 o
   5  -7   4       1980.71       1875.24        64.54 o
   6  -7   4        511.60        542.41        17.76 o
   7  -7   4        493.28        511.53        23.22 o
   8  -7   4       1227.89       1165.67        25.16 o
   9  -7   4       2573.40       2319.61        24.33 o
  10  -7   4       1459.67       1389.20        27.00 o
  11  -7   4        703.42        708.18        25.31 o
  12  -7   4        389.43        385.67        26.05 o
 -10  -6   4         19.62         17.15        11.52 o
  -9  -6   4         27.96         29.90        12.52 o
  -8  -6   4        113.13        118.82        12.14 o
  -7  -6   4        320.68        327.06        30.55 o
  -6  -6   4       1173.53       1192.53        14.46 o
  -5  -6   4        879.91        858.54        48.31 o
  -4  -6   4        106.01        140.81         9.44 o
  -3  -6   4        397.79        329.61        11.65 o
  -2  -6   4        943.60        784.12        24.55 o
  -1  -6   4       3027.08       3096.52        28.32 o
   0  -6   4        197.04        188.11        15.44 o
   1  -6   4       6168.21       6193.91       123.25 o
   2  -6   4        645.04        494.05        13.76 o
   3  -6   4        105.59        237.42        12.17 o
   4  -6   4       2728.32       2765.87        81.86 o
   5  -6   4       6661.63       7188.77        43.78 o
   6  -6   4       1870.90       1653.00        23.01 o
   7  -6   4       1311.14       1208.96        19.97 o
   8  -6   4       1904.71       1892.16        27.10 o
   9  -6   4       1018.55       1053.48        19.48 o
  10  -6   4        721.89        709.50        18.80 o
  11  -6   4        693.05        703.85        18.89 o
  12  -6   4        392.99        409.48        25.90 o
 -11  -5   4        175.49        169.66        17.20 o
 -10  -5   4        901.03        966.18       146.81 o
  -9  -5   4        842.53        857.53        21.73 o
  -8  -5   4       1284.14       1311.68        68.37 o
  -7  -5   4       1594.35       1521.18        57.39 o
  -6  -5   4       1396.05       1501.99        27.25 o
  -5  -5   4       5308.67       5417.82       116.59 o
  -4  -5   4       2328.23       2158.46        17.17 o
  -3  -5   4          3.38         45.03        19.02 o
  -2  -5   4       2279.55       2181.07        34.75 o
  -1  -5   4       9712.20      10042.25       224.04 o
   0  -5   4        134.74         92.84         8.78 o
   1  -5   4       7000.95       7714.55        64.80 o
   2  -5   4       2519.44       2419.47        19.67 o
   3  -5   4       5969.35       5799.81        71.35 o
   4  -5   4       6142.05       6110.13        41.29 o
   5  -5   4       4465.62       4603.49        32.90 o
   6  -5   4       3529.13       3571.18        33.42 o
   7  -5   4       1604.86       1536.32        21.32 o
   8  -5   4       1212.31       1215.56        20.09 o
   9  -5   4        923.92        929.18        18.83 o
  10  -5   4        666.55        657.27        17.88 o
  11  -5   4        363.41        371.23        17.73 o
  12  -5   4        391.39        327.61        19.08 o
 -11  -4   4        588.93        633.58       104.36 o
 -10  -4   4        855.17        913.35        43.72 o
  -9  -4   4       2023.84       1985.88       125.68 o
  -8  -4   4        603.17        626.81        14.55 o
  -7  -4   4        999.50       1052.69        29.40 o
  -6  -4   4       1354.94       1356.85        50.32 o
  -5  -4   4        870.39        835.54        21.92 o
  -4  -4   4       2352.79       2165.07       108.14 o
  -3  -4   4       1372.67       1178.32        29.81 o
  -2  -4   4       3154.55       3151.10        70.64 o
  -1  -4   4       9515.64      10310.51       268.79 o
   0  -4   4       6218.87       6255.77       116.39 o
   1  -4   4       6837.76       6853.05        85.83 o
   2  -4   4       4746.58       4721.61        55.01 o
   3  -4   4       6393.23       6969.96       123.77 o
   4  -4   4        294.93        329.67        15.67 o
   5  -4   4        454.15        425.85        20.58 o
   6  -4   4        585.71        678.13        22.27 o
   7  -4   4         60.13         37.69        19.81 o
   8  -4   4        354.66        341.34        15.88 o
   9  -4   4         90.75        122.12        21.14 o
  10  -4   4          0.18        -15.21        14.96 o
  11  -4   4         24.57         59.69        22.79 o
  12  -4   4         21.93         46.73        17.60 o
 -12  -3   4        293.64        326.43        60.44 o
 -11  -3   4        564.68        642.51        58.29 o
 -10  -3   4       1486.57       1595.95       118.95 o
  -9  -3   4        954.76       1059.21        49.74 o
  -8  -3   4         36.01         31.60        11.02 o
  -7  -3   4       1046.44       1094.79        13.44 o
  -6  -3   4       2633.04       2690.25       104.19 o
  -5  -3   4       1051.62       1012.98        18.54 o
  -4  -3   4       4453.58       4643.22       101.90 o
  -3  -3   4       3414.54       3423.30        53.90 o
  -2  -3   4       1474.27       1399.86        13.05 o
  -1  -3   4       1311.42       1396.57        23.85 o
   0  -3   4         60.06         46.62        15.55 o
   1  -3   4       1802.72       1691.35        17.07 o
   2  -3   4        679.19        609.22        41.32 o
   3  -3   4        116.66        164.79        13.07 o
   4  -3   4         52.03         73.79        19.26 o
   5  -3   4         57.85         77.69        18.52 o
   6  -3   4         25.19         15.61        13.18 o
   7  -3   4        257.28        243.09        15.79 o
   8  -3   4        109.02         90.93        14.25 o
   9  -3   4         81.81         65.87        14.84 o
  10  -3   4         31.83         39.32        14.84 o
  11  -3   4        234.34        207.77        17.57 o
 -12  -2   4        288.47        249.42        18.09 o
 -11  -2   4        459.20        530.05        55.05 o
 -10  -2   4        418.20        483.00        53.95 o
  -9  -2   4       1083.43       1119.65       175.00 o
  -8  -2   4       1190.62       1230.57        89.78 o
  -7  -2   4       1832.19       1918.04        87.17 o
  -6  -2   4        631.00        702.49        36.05 o
  -5  -2   4         28.61         26.62         8.84 o
  -4  -2   4       1527.45       1661.55        78.00 o
  -3  -2   4       2969.24       3160.76       104.30 o
  -2  -2   4        137.73        134.91        11.94 o
  -1  -2   4          8.55         40.82        12.79 o
   0  -2   4       1682.43       1956.17       146.00 o
   1  -2   4        162.05        137.54        15.87 o
   2  -2   4        840.83        854.91        24.54 o
   3  -2   4       1782.77       1863.49        63.82 o
   4  -2   4        578.74        635.50        25.46 o
   5  -2   4        611.34        570.48        23.20 o
   6  -2   4        170.45        149.74        10.93 o
   7  -2   4        108.14        122.17        12.45 o
   8  -2   4        893.15        893.07        31.03 o
   9  -2   4        664.24        668.43        15.41 o
  10  -2   4        678.14        619.47        49.25 o
  11  -2   4        548.71        570.63        21.27 o
 -12  -1   4        182.55        160.70        17.42 o
 -11  -1   4        144.29        139.41        16.10 o
 -10  -1   4         39.35         69.53        14.51 o
  -9  -1   4         12.67         24.95        13.58 o
  -8  -1   4        177.37        190.89        13.52 o
  -7  -1   4          0.63         14.52        13.14 o
  -6  -1   4        696.61        627.03        58.62 o
  -5  -1   4       1868.16       1958.06        30.38 o
  -4  -1   4       1457.81       1346.92        14.92 o
  -3  -1   4        370.30        415.12        23.09 o
  -2  -1   4       1349.49       1304.43        15.51 o
  -1  -1   4      22456.88      23766.74       593.41 o
   0  -1   4        367.07        488.91        16.67 o
   1  -1   4       4226.71       4359.78        88.81 o
   2  -1   4       2138.12       2182.16        64.48 o
   3  -1   4       3281.09       3396.69        28.84 o
   4  -1   4        832.89        661.99        12.85 o
   5  -1   4        686.65        668.95        12.02 o
   6  -1   4        640.21        672.95        23.17 o
   7  -1   4        696.29        775.55        14.31 o
   8  -1   4       1744.56       1730.35        55.70 o
   9  -1   4       1859.99       1834.99       106.74 o
  10  -1   4        816.63        833.78        44.23 o
  11  -1   4        339.63        304.73        15.04 o
 -12   0   4          9.70         19.78        22.67 o
 -11   0   4         75.67        102.52        15.73 o
 -10   0   4         13.00          8.42        20.15 o
  -9   0   4          2.13         22.00        19.14 o
  -8   0   4          9.17         17.48        13.52 o
  -7   0   4        166.36        150.77        11.06 o
  -6   0   4        251.00        218.78        11.16 o
  -5   0   4       2362.75       2247.76        26.67 o
  -4   0   4        889.01        799.82        18.52 o
  -3   0   4       2088.48       2270.20       123.84 o
  -2   0   4        274.41        411.56        40.72 o
  -1   0   4      22858.27      23120.53       744.92 o
   0   0   4       1719.23       1682.42        45.34 o
   1   0   4       1326.40       1136.25        62.35 o
   2   0   4       2520.01       2157.06        22.53 o
   3   0   4       7180.25       7121.48       121.15 o
   4   0   4       2122.62       1972.58        17.23 o
   5   0   4       1478.24       1489.19        14.66 o
   6   0   4       3481.38       3555.49        99.57 o
   7   0   4        693.27        781.55        13.13 o
   8   0   4       2852.29       2773.57        81.56 o
   9   0   4       1421.51       1396.69        26.65 o
  10   0   4        224.52        251.75        11.69 o
  11   0   4         96.30         76.84        12.24 o
 -13   1   4        189.20        175.17        25.71 o
 -12   1   4         92.33         89.86        16.80 o
 -11   1   4        696.41        716.63        24.70 o
 -10   1   4       1365.15       1420.07        26.08 o
  -9   1   4       1604.18       1604.24        26.57 o
  -8   1   4       1446.28       1524.43        25.41 o
  -7   1   4       4767.49       4912.02        36.04 o
  -6   1   4       4622.27       4425.34        32.35 o
  -5   1   4       6325.93       6637.12        41.78 o
  -4   1   4       2676.47       2473.06        27.07 o
  -3   1   4      11930.12      11794.17        58.46 o
  -2   1   4      12016.29      12313.15       104.96 o
  -1   1   4       9428.59       9119.89        76.79 o
   0   1   4       7617.56       7340.87        64.57 o
   1   1   4        362.72        254.65         8.14 o
   2   1   4       4937.73       4558.75       133.53 o
   3   1   4       8684.48       9560.91        72.52 o
   4   1   4       2951.69       2982.40        58.91 o
   5   1   4        457.66        452.14        11.16 o
   6   1   4       1899.32       1948.37        70.92 o
   7   1   4        672.98        686.84        39.53 o
   8   1   4        375.34        422.97        16.86 o
   9   1   4        388.17        396.84        25.01 o
  10   1   4        393.93        406.30        27.39 o
  11   1   4          6.61          3.76        12.17 o
 -13   2   4        648.80        647.66        28.05 o
 -12   2   4       1222.89       1140.79        28.36 o
 -11   2   4        683.25        643.26        24.24 o
 -10   2   4        279.07        291.69        15.94 o
  -9   2   4       1500.67       1580.59        26.45 o
  -8   2   4        483.33        465.11        15.88 o
  -7   2   4       2025.02       2070.34        26.48 o
  -6   2   4       5282.23       5350.22        35.61 o
  -5   2   4       2342.07       2406.98        28.39 o
  -4   2   4        170.13         93.58        14.84 o
  -3   2   4       1009.85        941.23        17.70 o
  -2   2   4      12173.01      11960.80       231.60 o
  -1   2   4      11630.70      11914.67       214.54 o
   0   2   4       2683.86       2310.20        84.03 o
   1   2   4         63.66         52.92         6.89 o
   2   2   4        290.56        258.45        12.37 o
   3   2   4       4644.68       4763.68        20.18 o
   4   2   4        155.53        148.31        11.45 o
   5   2   4          7.65         12.13        10.64 o
   6   2   4         66.08         68.97        10.23 o
   7   2   4         85.32         93.33        10.27 o
   8   2   4         12.81         12.70         9.11 o
   9   2   4         74.45         71.98        11.68 o
  10   2   4          0.42          4.23        11.28 o
 -13   3   4        386.82        359.25        15.72 o
 -12   3   4       1096.35       1075.63        28.02 o
 -11   3   4        810.12        800.74        19.26 o
 -10   3   4        163.18        210.50        20.61 o
  -9   3   4       1675.56       1727.31        27.22 o
  -8   3   4       1140.63       1167.15        23.72 o
  -7   3   4        996.49       1017.01        18.46 o
  -6   3   4       1124.23       1104.97        22.67 o
  -5   3   4       3669.81       3877.83        31.06 o
  -4   3   4        493.89        550.80        24.70 o
  -3   3   4        975.67        879.28        31.00 o
  -2   3   4      10812.83      11760.27       117.45 o
  -1   3   4        379.38        390.73         9.69 o
   0   3   4          3.99         21.38         7.25 o
   1   3   4       1352.12       1340.22        12.94 o
   2   3   4        643.67        745.87        10.90 o
   3   3   4          4.36          7.19        10.36 o
   4   3   4         16.25         37.93         7.37 o
   5   3   4          9.59         14.05         8.54 o
   6   3   4         72.06         84.50         8.99 o
   7   3   4         97.43         73.41        10.21 o
   8   3   4          4.61         10.92        11.88 o
   9   3   4         59.97         56.40        11.45 o
  10   3   4         65.60         66.58        13.84 o
 -13   4   4        217.85        214.32        15.14 o
 -12   4   4        416.16        458.95        37.33 o
 -11   4   4        427.95        487.85        16.39 o
 -10   4   4         31.27         39.52        13.97 o
  -9   4   4        298.88        283.29        14.48 o
  -8   4   4        121.21        133.94         9.97 o
  -7   4   4       1133.71       1236.26        22.92 o
  -6   4   4        964.73       1139.90        23.81 o
  -5   4   4          1.36         23.23        10.60 o
  -4   4   4        922.27       1079.80        32.92 o
  -3   4   4        598.81        700.09        15.91 o
  -2   4   4        337.40        289.36         8.55 o
  -1   4   4       1489.50       1556.07        25.57 o
   0   4   4       2271.30       2250.45        90.65 o
   1   4   4        639.55        627.10        16.08 o
   2   4   4        613.73        634.56        17.03 o
   3   4   4       1761.86       1786.03        57.61 o
   4   4   4        687.56        653.14        11.36 o
   5   4   4        712.46        687.79        26.53 o
   6   4   4        903.77        907.91        37.37 o
   7   4   4        578.62        599.63        10.12 o
   8   4   4       1306.38       1374.35        43.36 o
   9   4   4        765.77        776.05        57.72 o
 -13   5   4          7.55         16.12        13.57 o
 -12   5   4          2.16          8.60        12.58 o
 -11   5   4         97.88         91.14        12.33 o
 -10   5   4          2.88         10.49        11.45 o
  -9   5   4        322.68        310.63        12.42 o
  -8   5   4        132.94        139.61        11.14 o
  -7   5   4        463.42        441.18        15.58 o
  -6   5   4       1152.73       1107.55        18.95 o
  -5   5   4        364.60        288.01        11.74 o
  -4   5   4        378.23        373.46         9.84 o
  -3   5   4       3293.97       3339.23        16.80 o
  -2   5   4       5588.79       5813.50        82.14 o
  -1   5   4       3004.66       3028.96        68.78 o
   0   5   4        281.29        311.95        12.28 o
   1   5   4       1592.00       1536.39        28.82 o
   2   5   4       1982.59       1851.86        35.54 o
   3   5   4        871.49        931.35        24.43 o
   4   5   4       1832.06       1872.40        71.03 o
   5   5   4       1351.09       1376.17        28.21 o
   6   5   4       1520.69       1519.30        13.23 o
   7   5   4        536.55        603.05        13.60 o
   8   5   4        544.48        555.36        15.06 o
   9   5   4        310.51        307.91        12.93 o
 -13   6   4         23.85         29.32        16.97 o
 -12   6   4        169.17        154.35        16.52 o
 -11   6   4        479.94        496.34        16.71 o
 -10   6   4        792.49        833.93        33.73 o
  -9   6   4        449.02        474.95        15.18 o
  -8   6   4         97.37         93.20        13.14 o
  -7   6   4       1626.06       1587.19        25.99 o
  -6   6   4       1147.14       1214.25        44.62 o
  -5   6   4        189.28        180.13         9.84 o
  -4   6   4       2312.41       2316.15        15.32 o
  -3   6   4       1407.49       1474.20        13.08 o
  -2   6   4       2280.69       2108.56        43.52 o
  -1   6   4       2887.48       2910.40        15.95 o
   0   6   4       2518.73       2483.76        76.48 o
   1   6   4       1788.36       1705.02        19.04 o
   2   6   4       2083.26       2070.54        59.82 o
   3   6   4       5429.39       5330.18       232.77 o
   4   6   4       2177.79       2190.05        36.81 o
   5   6   4         87.25         76.57         8.74 o
   6   6   4       2398.47       2397.59        84.90 o
   7   6   4       1136.47       1094.01        34.10 o
   8   6   4        264.13        275.15        12.20 o
   9   6   4        139.41        135.63        11.28 o
 -13   7   4        834.31        877.49        55.02 o
 -12   7   4       1089.47       1125.01        19.89 o
 -11   7   4       2294.06       2472.23        22.86 o
 -10   7   4        430.43        455.70        32.64 o
  -9   7   4        754.71        750.77        14.30 o
  -8   7   4       2168.63       2199.28        29.03 o
  -7   7   4       1353.57       1297.65        52.32 o
  -6   7   4       1018.56        973.30        28.03 o
  -5   7   4       2603.67       2617.87        80.21 o
  -4   7   4       3154.14       3106.50        55.45 o
  -3   7   4       4109.72       3933.60        77.76 o
  -2   7   4       2692.16       2796.68        32.28 o
  -1   7   4       1960.47       1715.82        74.31 o
   0   7   4       2944.38       2778.70        87.25 o
   1   7   4       1412.69       1359.08        12.96 o
   2   7   4       2341.41       2329.43        14.53 o
   3   7   4       1927.30       1898.87        18.25 o
   4   7   4        406.49        395.68         9.14 o
   5   7   4         58.24         62.60        10.16 o
   6   7   4        703.83        671.28        12.44 o
   7   7   4        334.92        349.48        10.77 o
   8   7   4         65.27         72.35         9.90 o
 -13   8   4        337.53        326.35        18.66 o
 -12   8   4        798.06        833.61        16.32 o
 -11   8   4        390.93        394.33        13.97 o
 -10   8   4          4.04          8.05        11.87 o
  -9   8   4        874.46        919.38        24.36 o
  -8   8   4        586.24        629.28        19.89 o
  -7   8   4       1085.34       1127.61        18.09 o
  -6   8   4       1567.69       1573.12        32.98 o
  -5   8   4       2216.67       2140.77        39.48 o
  -4   8   4       2037.36       2056.58        19.31 o
  -3   8   4        652.01        633.53        15.58 o
  -2   8   4       5816.58       6076.41       137.01 o
  -1   8   4       1794.11       1795.08        25.23 o
   0   8   4         20.39         33.97        10.90 o
   1   8   4        613.67        620.06        27.19 o
   2   8   4       1624.36       1585.98        33.27 o
   3   8   4         24.94         24.23         7.97 o
   4   8   4          0.34         10.21         8.85 o
   5   8   4         54.02         62.59        12.14 o
   6   8   4          0.57         -6.05        10.89 o
   7   8   4         47.31         49.57        11.75 o
 -13   9   4        650.43        657.81        20.19 o
 -12   9   4        452.17        475.37        15.36 o
 -11   9   4        320.83        334.04        19.19 o
 -10   9   4        519.77        528.68        45.74 o
  -9   9   4       1359.63       1390.28        17.48 o
  -8   9   4       1968.72       1933.20        68.00 o
  -7   9   4       1247.85       1225.25        18.79 o
  -6   9   4          8.79         16.91        11.23 o
  -5   9   4        666.73        657.20        57.32 o
  -4   9   4        704.42        747.50        18.31 o
  -3   9   4        115.90        145.63        10.45 o
  -2   9   4        301.22        272.19        14.53 o
  -1   9   4        954.85        936.18        27.29 o
   0   9   4        146.72        188.68        10.20 o
   1   9   4          2.95          7.55        11.36 o
   2   9   4         77.40         81.54         9.91 o
   3   9   4        194.04        190.46        14.09 o
   4   9   4          4.31         28.05         9.15 o
   5   9   4         43.89         39.61         9.63 o
   6   9   4        164.51        153.70        12.93 o
   7   9   4         74.86         62.94        14.29 o
 -12  10   4        231.97        255.17        22.70 o
 -11  10   4         12.99         18.45        11.09 o
 -10  10   4          1.83         -1.53        10.66 o
  -9  10   4          1.37         10.89        12.19 o
  -8  10   4          7.88          9.66        14.15 o
  -7  10   4        480.65        454.44        52.46 o
  -6  10   4        312.15        313.26        27.12 o
  -5  10   4       1746.19       1639.92        20.14 o
  -4  10   4          0.35          9.12        10.44 o
  -3  10   4         23.32         24.81         9.71 o
  -2  10   4        670.57        589.17        12.96 o
  -1  10   4         50.92         69.69         9.93 o
   0  10   4         10.05         22.44         9.72 o
   1  10   4        223.70        214.63        11.62 o
   2  10   4        222.15        203.22         9.74 o
   3  10   4         80.29         88.88         9.58 o
   4  10   4        572.59        555.16        31.98 o
   5  10   4        488.45        487.77        14.75 o
   6  10   4        638.35        651.25        12.38 o
 -12  11   4         10.77         12.15        13.79 o
 -11  11   4        134.28        131.53        10.50 o
 -10  11   4         28.14         39.12        15.57 o
  -9  11   4         41.69         46.10        12.30 o
  -8  11   4        656.27        685.77        15.68 o
  -7  11   4        126.23        138.75        13.40 o
  -6  11   4        435.06        402.47        30.97 o
  -5  11   4       1233.94       1216.43        58.09 o
  -4  11   4       1015.58        967.12        12.84 o
  -3  11   4       1420.31       1383.89        25.47 o
  -2  11   4        458.66        492.56        11.25 o
  -1  11   4        259.55        262.90        12.97 o
   0  11   4       1365.04       1340.50        65.62 o
   1  11   4        405.03        411.07         9.33 o
   2  11   4        374.67        365.37        14.27 o
   3  11   4        706.56        709.08        24.26 o
   4  11   4        857.85        843.08        61.13 o
   5  11   4        569.90        539.61        48.04 o
 -12  12   4        100.93        109.46        14.64 o
 -11  12   4        409.14        405.88        18.48 o
 -10  12   4        382.75        363.41        18.78 o
  -9  12   4        377.24        353.19        15.27 o
  -8  12   4        754.08        758.71        18.49 o
  -7  12   4       1512.90       1426.96        97.31 o
  -6  12   4        858.98        846.45        51.24 o
  -5  12   4        543.32        548.09        20.54 o
  -4  12   4       1859.59       1871.20        20.06 o
  -3  12   4        574.17        556.38        21.35 o
  -2  12   4        242.53        235.11        10.81 o
  -1  12   4        412.66        423.91        16.21 o
   0  12   4       1117.61       1073.61        25.85 o
   1  12   4       1062.71       1037.61        32.96 o
   2  12   4        745.57        712.52        11.47 o
   3  12   4       1024.10        999.11        39.52 o
   4  12   4        678.29        682.86        31.23 o
 -11  13   4        858.32        797.84        40.66 o
 -10  13   4        406.13        419.38        33.09 o
  -9  13   4       1035.99       1004.82        20.80 o
  -8  13   4       1823.09       1823.79       150.18 o
  -7  13   4        773.48        806.11        47.02 o
  -6  13   4        552.17        560.14        21.17 o
  -5  13   4        657.28        657.51        13.59 o
  -4  13   4        915.05        946.10        13.13 o
  -3  13   4        434.44        497.05        28.69 o
  -2  13   4       1276.52       1259.91        48.27 o
  -1  13   4        685.86        687.20        23.18 o
   0  13   4        805.34        817.10        43.39 o
   1  13   4        171.21        160.59        10.46 o
   2  13   4        184.40        180.40        15.11 o
   3  13   4        175.95        184.26        21.91 o
 -11  14   4        624.46        565.88        27.65 o
 -10  14   4        201.59        187.70        23.99 o
  -9  14   4        292.02        306.23        24.12 o
  -8  14   4        628.55        631.00        54.47 o
  -7  14   4        265.44        284.62        39.06 o
  -6  14   4        401.44        407.61        13.39 o
  -5  14   4        490.40        524.63        27.25 o
  -4  14   4        889.36        876.26        38.55 o
  -3  14   4         22.86         39.78        18.37 o
  -2  14   4         62.94         62.36        11.32 o
  -1  14   4        143.36        130.39         9.92 o
   0  14   4         57.26         62.83         9.81 o
   1  14   4          2.76         10.36         9.96 o
   2  14   4          7.47         16.77        13.87 o
 -10  15   4        199.46        160.76        17.91 o
  -9  15   4        103.98        112.53        17.30 o
  -8  15   4        256.51        271.28        44.24 o
  -7  15   4         99.07        121.80        11.62 o
  -6  15   4         33.72         41.96        12.88 o
  -5  15   4         84.37         88.53        15.52 o
  -4  15   4         62.55         74.77        11.13 o
  -3  15   4         26.93         37.29        12.64 o
  -2  15   4         58.90         62.73        14.25 o
  -1  15   4        220.54        201.32        15.13 o
   0  15   4         26.59         28.00        13.46 o
   1  15   4         27.71         46.07        12.48 o
  -9  16   4         15.21         20.98        17.31 o
  -8  16   4         11.56          7.34        12.07 o
  -7  16   4          0.10          0.20        13.51 o
  -6  16   4         60.72         73.52        12.07 o
  -5  16   4        100.27        121.41        16.53 o
  -4  16   4        250.72        273.11        19.74 o
  -3  16   4        272.16        284.72        14.34 o
  -2  16   4        363.84        358.67        17.05 o
  -1  16   4        394.97        410.32        32.38 o
  -6  17   4        823.87        785.18        34.62 o
  -5  17   4        465.19        497.59        59.69 o
  -4  17   4        363.27        383.96        17.82 o
  -3  17   4        197.30        191.88        13.00 o
   1 -18   5         91.69         83.19        13.67 o
   2 -18   5         26.65         60.24        13.97 o
   3 -18   5        209.02        195.88        12.69 o
   4 -18   5         80.42         93.37        12.36 o
   5 -18   5        283.33        283.96        12.76 o
   6 -18   5        368.10        372.80        20.58 o
  -1 -17   5        157.89        150.17        11.84 o
   0 -17   5         58.30         69.60        10.59 o
   1 -17   5        433.72        355.02        14.54 o
   2 -17   5        247.59        264.40        12.00 o
   3 -17   5        760.36        761.98        53.47 o
   4 -17   5        667.02        728.57        18.23 o
   5 -17   5        756.40        779.95        16.25 o
   6 -17   5        685.14        758.96        19.12 o
   7 -17   5        458.90        479.94        16.10 o
  -3 -16   5        334.50        347.33        14.95 o
  -2 -16   5        336.64        319.79        10.86 o
  -1 -16   5        371.52        379.19        29.45 o
   0 -16   5        324.45        328.63        12.23 o
   1 -16   5       1067.74       1012.15        40.01 o
   2 -16   5        900.49        888.62        50.22 o
   3 -16   5       1140.98       1145.35        16.26 o
   4 -16   5        628.72        645.63        15.21 o
   5 -16   5        726.77        726.95        18.00 o
   6 -16   5        742.33        749.67        18.72 o
   7 -16   5        582.81        580.91        14.58 o
   8 -16   5        266.87        245.28        18.30 o
   9 -16   5        247.61        249.02        24.45 o
  -4 -15   5        634.22        616.35        29.99 o
  -3 -15   5        368.21        354.54        14.58 o
  -2 -15   5        286.30        307.30        15.82 o
  -1 -15   5       1040.57       1027.54        32.54 o
   0 -15   5        656.58        677.80        20.01 o
   1 -15   5        618.60        612.13        22.40 o
   2 -15   5       1075.18       1069.87        31.17 o
   3 -15   5        450.82        456.11        15.96 o
   4 -15   5         53.09         39.15        14.93 o
   5 -15   5        314.74        296.33        16.14 o
   6 -15   5        146.20        152.16        13.31 o
   7 -15   5        136.40        173.27        16.37 o
   8 -15   5        258.00        278.17        15.53 o
   9 -15   5        125.78        120.97        20.56 o
  -5 -14   5        169.53        166.11        17.03 o
  -4 -14   5        172.86        183.64        10.52 o
  -3 -14   5         88.24         78.23        15.24 o
  -2 -14   5        241.04        222.95        11.58 o
  -1 -14   5        250.73        233.29        10.83 o
   0 -14   5        691.23        660.83        12.77 o
   1 -14   5        294.45        292.77        20.63 o
   2 -14   5          3.28         -2.85         8.96 o
   3 -14   5         24.62         23.69        10.54 o
   4 -14   5         32.82         40.23        14.27 o
   5 -14   5         28.94         37.48        14.29 o
   6 -14   5          2.19         11.43        13.17 o
   7 -14   5          0.80         -6.83        13.14 o
   8 -14   5         10.92         17.60        12.83 o
   9 -14   5          1.05         12.07        24.15 o
  10 -14   5          3.00         26.17        25.68 o
  -6 -13   5        169.34        165.95        25.54 o
  -5 -13   5        181.02        192.08        18.85 o
  -4 -13   5        109.51        104.79         9.00 o
  -3 -13   5        218.19        211.17        14.37 o
  -2 -13   5        106.25         98.41        12.26 o
  -1 -13   5          4.78         10.88         8.73 o
   0 -13   5          1.36          2.40         8.04 o
   1 -13   5        607.76        599.74        12.79 o
   2 -13   5        279.39        278.82        11.33 o
   3 -13   5         15.89         23.99        11.97 o
   4 -13   5         13.12         11.99        11.46 o
   5 -13   5        227.73        210.67        11.04 o
   6 -13   5        357.62        371.30        13.34 o
   7 -13   5         11.94         25.62        12.24 o
   8 -13   5        150.60        155.27        18.50 o
   9 -13   5        384.88        329.97        18.92 o
  10 -13   5        191.05        149.15        26.05 o
  -7 -12   5         12.43          6.98        16.91 o
  -6 -12   5         34.69         47.96        15.77 o
  -5 -12   5          0.30         -5.92        10.35 o
  -4 -12   5        111.31        121.42        10.32 o
  -3 -12   5        629.08        572.59        13.58 o
  -2 -12   5        143.63        178.04        11.60 o
  -1 -12   5         12.08         19.30         9.54 o
   0 -12   5        697.37        655.99        10.76 o
   1 -12   5       3210.49       3389.78        84.98 o
   2 -12   5        472.42        440.76        15.11 o
   3 -12   5        107.55        126.72        11.24 o
   4 -12   5        397.23        410.23        13.42 o
   5 -12   5       1829.56       1884.98        22.49 o
   6 -12   5       1451.44       1406.32        21.10 o
   7 -12   5        843.19        890.78        22.77 o
   8 -12   5       1495.59       1343.64        24.48 o
   9 -12   5        621.52        554.82        25.62 o
  10 -12   5        605.26        536.08        20.74 o
  11 -12   5        624.45        567.63        28.20 o
  -8 -11   5         71.57         98.74        17.16 o
  -7 -11   5         33.44         43.18        16.02 o
  -6 -11   5        176.40        179.39        12.96 o
  -5 -11   5        338.00        361.99        11.13 o
  -4 -11   5        515.94        510.33        16.91 o
  -3 -11   5       1720.88       1707.53        21.69 o
  -2 -11   5       1747.89       1659.88        41.62 o
  -1 -11   5        297.65        286.21        13.96 o
   0 -11   5        925.09        899.37        15.46 o
   1 -11   5       6482.84       6323.60        81.89 o
   2 -11   5        933.89        938.24        15.67 o
   3 -11   5       1306.37       1256.91        15.12 o
   4 -11   5       1111.86       1213.36        15.78 o
   5 -11   5       1233.87       1212.04        34.81 o
   6 -11   5       1361.11       1420.30        30.49 o
   7 -11   5        346.11        351.79        18.33 o
   8 -11   5        734.56        796.32        26.48 o
   9 -11   5        546.90        565.17        24.76 o
  10 -11   5        946.18        909.31        27.53 o
  11 -11   5        421.27        405.02        26.27 o
  -8 -10   5        278.63        278.09        14.47 o
  -7 -10   5        527.99        546.07        45.73 o
  -6 -10   5        399.44        459.49        13.43 o
  -5 -10   5       1114.46       1129.84        88.58 o
  -4 -10   5       1502.87       1416.89        43.25 o
  -3 -10   5       1484.49       1531.46        87.95 o
  -2 -10   5       1535.00       1515.98        19.33 o
  -1 -10   5       1734.32       1618.97        86.08 o
   0 -10   5        918.45        949.65        20.04 o
   1 -10   5       3575.90       3664.91        79.80 o
   2 -10   5       1990.85       1937.26        49.61 o
   3 -10   5       1374.85       1373.78        12.36 o
   4 -10   5        977.18       1039.71        19.08 o
   5 -10   5       1294.58       1307.13        38.87 o
   6 -10   5       2161.06       2269.13        53.91 o
   7 -10   5        650.79        550.00        18.83 o
   8 -10   5        813.80        749.87        24.67 o
   9 -10   5        465.16        488.52        24.15 o
  10 -10   5        348.27        346.44        17.66 o
  11 -10   5         61.40         68.97        17.14 o
  -9  -9   5        686.74        756.82       114.10 o
  -8  -9   5        481.79        499.43        55.16 o
  -7  -9   5       1344.70       1318.54       147.40 o
  -6  -9   5        401.87        425.57        11.31 o
  -5  -9   5       1114.83       1105.51        14.31 o
  -4  -9   5       2976.64       2925.77       218.07 o
  -3  -9   5       1529.39       1524.04        15.20 o
  -2  -9   5       1674.30       1657.64        48.11 o
  -1  -9   5       3172.70       3164.44        40.28 o
   0  -9   5        946.27        982.24        20.20 o
   1  -9   5       1357.98       1430.15        16.99 o
   2  -9   5       1449.66       1426.17        24.11 o
   3  -9   5        409.31        425.61        11.47 o
   4  -9   5        259.05        239.51        10.84 o
   5  -9   5        166.32        169.41        12.10 o
   6  -9   5        283.25        288.51        13.59 o
   7  -9   5          0.75         13.64        14.32 o
   8  -9   5         10.41         -3.81        20.68 o
   9  -9   5        192.53        189.33        21.84 o
  10  -9   5          0.03          0.92        22.15 o
  11  -9   5         78.42         85.34        16.99 o
 -10  -8   5        235.70        272.34        51.33 o
  -9  -8   5        467.25        428.79        52.58 o
  -8  -8   5        462.68        523.93        79.29 o
  -7  -8   5        530.88        537.92        57.13 o
  -6  -8   5        238.72        218.33        11.94 o
  -5  -8   5        858.02        833.42        48.37 o
  -4  -8   5        425.90        422.52        18.89 o
  -3  -8   5        261.91        257.62        10.03 o
  -2  -8   5        953.25        999.84        28.98 o
  -1  -8   5         69.99         61.67         7.51 o
   0  -8   5        240.80        259.99        13.46 o
   1  -8   5         96.43         89.09        10.62 o
   2  -8   5         27.11         26.26         9.00 o
   3  -8   5         78.86         74.28         8.63 o
   4  -8   5         73.72         83.87         9.90 o
   5  -8   5          0.32          5.71        12.31 o
   6  -8   5          0.98          9.52        15.11 o
   7  -8   5         60.36         83.84        15.11 o
   8  -8   5        409.90        357.68        22.33 o
   9  -8   5        463.65        418.11        23.32 o
  10  -8   5        333.41        342.11        23.50 o
  11  -8   5         95.73         98.34        17.11 o
 -10  -7   5        169.47        160.98        17.23 o
  -9  -7   5        300.97        318.96        44.31 o
  -8  -7   5          4.48          5.77        12.03 o
  -7  -7   5         51.74         63.11        14.04 o
  -6  -7   5         54.63         46.26        21.09 o
  -5  -7   5         62.21         64.59         9.43 o
  -4  -7   5         36.70         34.84         9.12 o
  -3  -7   5          2.95         18.91        19.69 o
  -2  -7   5         17.19          8.54         9.07 o
  -1  -7   5         17.48         16.40         8.88 o
   0  -7   5         17.87         17.73         9.85 o
   1  -7   5         59.00         40.29         8.94 o
   2  -7   5        473.00        436.61        10.29 o
   3  -7   5       2297.49       2553.13        45.51 o
   4  -7   5       1925.08       1855.47        41.73 o
   5  -7   5       1821.76       1821.22        29.25 o
   6  -7   5       2854.81       2712.01        30.69 o
   7  -7   5        131.27        147.06        15.21 o
   8  -7   5        750.24        736.69        23.84 o
   9  -7   5       1543.10       1434.82        26.67 o
  10  -7   5        344.37        342.63        17.17 o
  11  -7   5        196.52        248.65        23.96 o
 -11  -6   5         66.48        102.77        36.36 o
 -10  -6   5        118.66        146.82        25.36 o
  -9  -6   5        239.90        248.42        15.65 o
  -8  -6   5        140.65        151.49        14.22 o
  -7  -6   5          3.39          2.92         9.42 o
  -6  -6   5        171.49        163.41        13.82 o
  -5  -6   5        218.70        221.90         9.64 o
  -4  -6   5         10.73         15.88        10.24 o
  -3  -6   5        257.97        236.59        14.75 o
  -2  -6   5        370.24        360.36        11.26 o
  -1  -6   5       1625.94       1747.98        25.71 o
   0  -6   5       3917.86       3872.82        34.09 o
   1  -6   5       4304.55       4719.49        81.97 o
   2  -6   5       6507.48       7259.22       172.38 o
   3  -6   5       1159.94       1082.16        36.36 o
   4  -6   5       3718.09       3655.79        35.53 o
   5  -6   5       6077.55       6220.48        37.39 o
   6  -6   5        163.08        214.74        15.64 o
   7  -6   5        207.20        190.28        15.64 o
   8  -6   5       4500.85       4470.41        34.07 o
   9  -6   5       1204.42       1232.58        20.52 o
  10  -6   5        933.66        881.69        25.25 o
  11  -6   5        624.55        542.68        25.56 o
 -11  -5   5         91.70         83.89        12.17 o
 -10  -5   5         98.25         79.79        11.35 o
  -9  -5   5        202.53        194.61        19.19 o
  -8  -5   5         63.01         70.20        10.07 o
  -7  -5   5        283.96        326.74        14.70 o
  -6  -5   5       1450.03       1396.41        15.07 o
  -5  -5   5       1550.76       1599.27        74.47 o
  -4  -5   5        712.53        703.38        11.54 o
  -3  -5   5       4859.06       4901.70       132.71 o
  -2  -5   5       8690.57       9047.10       197.64 o
  -1  -5   5       2869.68       3126.23        22.55 o
   0  -5   5       9446.33       9693.73        81.30 o
   1  -5   5      11663.88      11859.71        55.32 o
   2  -5   5       2420.37       2384.86        67.16 o
   3  -5   5        107.36         94.01        12.39 o
   4  -5   5       3650.85       3591.02        33.09 o
   5  -5   5       5641.42       5598.38        38.03 o
   6  -5   5       1988.20       1940.42        27.96 o
   7  -5   5        451.49        442.26        16.62 o
   8  -5   5       1884.97       1917.44        21.75 o
   9  -5   5        711.14        663.69        23.01 o
  10  -5   5        675.31        706.27        23.96 o
  11  -5   5        106.56        107.31        23.56 o
 -11  -4   5        504.70        523.38        75.65 o
 -10  -4   5       1364.33       1561.67       189.09 o
  -9  -4   5        858.36        969.98        28.32 o
  -8  -4   5        144.07        112.22        16.08 o
  -7  -4   5       2097.57       2144.14       143.37 o
  -6  -4   5       2541.92       2691.22       178.89 o
  -5  -4   5       2489.68       2528.80       148.70 o
  -4  -4   5       1010.87        920.11        20.68 o
  -3  -4   5        143.26         91.44        13.22 o
  -2  -4   5       4787.23       5077.09       123.53 o
  -1  -4   5       7475.79       7614.55        83.10 o
   0  -4   5       9705.47      10126.97        45.97 o
   1  -4   5        428.55        325.74        14.45 o
   2  -4   5       1632.84       1551.86        31.14 o
   3  -4   5       5695.46       5789.00       128.08 o
   4  -4   5         79.26         73.24        18.83 o
   5  -4   5       1254.45       1281.89        20.34 o
   6  -4   5       4892.03       4606.65        31.24 o
   7  -4   5        441.02        457.46        21.97 o
   8  -4   5        138.75        163.22        19.81 o
   9  -4   5        177.17        192.50        21.54 o
  10  -4   5        103.93        157.44        22.73 o
  11  -4   5          4.16          8.14        16.31 o
 -12  -3   5        266.20        293.96        35.71 o
 -11  -3   5        418.22        470.35        54.27 o
 -10  -3   5       1166.81       1232.26       126.32 o
  -9  -3   5       1772.51       1827.76        72.42 o
  -8  -3   5        306.06        311.45        14.73 o
  -7  -3   5       1284.18       1411.92       118.06 o
  -6  -3   5       1251.82       1432.21        52.50 o
  -5  -3   5       4592.20       4693.87       359.14 o
  -4  -3   5       6491.17       6891.52       215.51 o
  -3  -3   5       4141.10       4297.47       130.14 o
  -2  -3   5       1564.76       1604.77        15.32 o
  -1  -3   5       3712.31       3630.18        33.10 o
   0  -3   5       2212.00       2128.27        36.42 o
   1  -3   5        272.38        336.07        10.35 o
   2  -3   5        651.15        634.65        33.92 o
   3  -3   5       1269.24       1260.77        14.02 o
   4  -3   5        640.46        558.24        27.89 o
   5  -3   5        932.17       1005.49        18.46 o
   6  -3   5        215.36        234.65        14.75 o
   7  -3   5         99.23         85.62        14.53 o
   8  -3   5          0.45         33.06        19.78 o
   9  -3   5          5.20         -7.25        21.32 o
  10  -3   5         62.91         72.53        22.58 o
  11  -3   5        194.45        159.90        17.60 o
 -12  -2   5        359.74        306.29        18.77 o
 -11  -2   5        671.22        788.31        96.72 o
 -10  -2   5        194.29        223.09        12.69 o
  -9  -2   5        732.51        808.33        62.59 o
  -8  -2   5         75.57         89.13        11.24 o
  -7  -2   5        231.78        236.02        19.81 o
  -6  -2   5        801.19        772.62       100.69 o
  -5  -2   5        191.47        195.53        41.61 o
  -4  -2   5        158.51        208.60        14.61 o
  -3  -2   5        908.39        841.89        30.24 o
  -2  -2   5        319.88        383.42        30.28 o
  -1  -2   5      10228.49      10433.28        33.82 o
   0  -2   5       1291.95       1376.40        22.85 o
   1  -2   5       4007.25       4073.69        88.28 o
   2  -2   5         46.36         68.65         9.46 o
   3  -2   5        274.80        282.94        15.99 o
   4  -2   5         26.92         37.86        11.04 o
   5  -2   5         27.46         26.18        11.45 o
   6  -2   5        736.39        683.27        22.63 o
   7  -2   5        606.41        599.59        32.05 o
   8  -2   5        945.87        892.35        66.03 o
   9  -2   5        668.69        645.56        15.96 o
  10  -2   5        691.34        603.87        76.60 o
  11  -2   5        236.76        229.76        18.09 o
 -12  -1   5        100.03         76.59        16.93 o
 -11  -1   5         80.42         78.12        21.38 o
 -10  -1   5        101.44        107.37        21.11 o
  -9  -1   5         71.41        108.72        14.20 o
  -8  -1   5         81.92        105.13        13.60 o
  -7  -1   5          5.94         15.37         9.22 o
  -6  -1   5         55.66         69.95        14.30 o
  -5  -1   5        316.24        381.89        21.54 o
  -4  -1   5         90.53        118.50        14.19 o
  -3  -1   5        543.63        514.77        15.33 o
  -2  -1   5       1379.42       1381.77        22.66 o
  -1  -1   5       2200.36       2271.97       136.45 o
   0  -1   5        124.57         80.64        11.05 o
   1  -1   5       1410.26       1309.06        21.90 o
   2  -1   5       1481.73       1370.54        25.04 o
   3  -1   5        885.05        893.47        27.81 o
   4  -1   5       2418.60       2659.27        22.66 o
   5  -1   5       1020.37        972.63        21.20 o
   6  -1   5       2757.34       2698.30        59.15 o
   7  -1   5        428.16        488.07        30.97 o
   8  -1   5       1506.27       1547.61        60.20 o
   9  -1   5        858.13        876.52        33.45 o
  10  -1   5        133.13        161.90        12.80 o
  11  -1   5        245.77        284.75        20.48 o
 -12   0   5         10.77          5.65        23.26 o
 -11   0   5         29.64         29.09        15.58 o
 -10   0   5        171.42        192.59        20.92 o
  -9   0   5        275.03        287.18        15.30 o
  -8   0   5          1.71         11.64        18.83 o
  -7   0   5        791.02        737.12        17.45 o
  -6   0   5       3702.62       3531.49        28.14 o
  -5   0   5       1981.47       1780.92        22.15 o
  -4   0   5       3920.51       3990.49       168.55 o
  -3   0   5       4838.82       4568.87        72.50 o
  -2   0   5       9197.09       9475.48       190.33 o
  -1   0   5        462.32        508.71        37.83 o
   0   0   5        310.76        248.70        10.32 o
   1   0   5        867.05        873.53        57.36 o
   2   0   5       8419.01       9047.67        66.70 o
   3   0   5       2760.71       2882.13        22.26 o
   4   0   5       3875.38       4013.69        72.28 o
   5   0   5       1904.63       1940.55        22.60 o
   6   0   5       1929.95       1901.19        36.08 o
   7   0   5       2170.30       2157.57       147.25 o
   8   0   5       2513.13       2525.37       117.07 o
   9   0   5       1129.13       1115.43        56.06 o
  10   0   5        282.53        330.64        15.70 o
 -13   1   5        238.56        245.58        25.77 o
 -12   1   5        401.93        398.27        24.55 o
 -11   1   5        428.35        410.65        17.33 o
 -10   1   5        241.54        266.35        21.04 o
  -9   1   5       1875.49       1885.19        26.70 o
  -8   1   5       2426.53       2508.70        27.93 o
  -7   1   5       1554.49       1614.96        25.25 o
  -6   1   5       3005.63       2932.92        26.45 o
  -5   1   5        819.86        712.39        16.68 o
  -4   1   5       3154.59       2960.97        20.03 o
  -3   1   5       4399.84       4428.90        35.33 o
  -2   1   5       4949.16       5289.70        25.86 o
  -1   1   5       5180.79       5257.89        37.68 o
   0   1   5       3583.31       3640.12        45.12 o
   1   1   5       1878.63       1739.30        16.90 o
   2   1   5       7046.90       7398.00        32.44 o
   3   1   5       4396.37       4202.84       210.73 o
   4   1   5        766.66        706.08        15.64 o
   5   1   5        945.32        917.42        16.05 o
   6   1   5        754.54        806.76        13.37 o
   7   1   5        576.07        599.32        21.78 o
   8   1   5        143.67        148.73        10.92 o
   9   1   5        170.91        190.35        11.37 o
  10   1   5        244.29        243.85        12.71 o
 -13   2   5        562.88        515.80        20.80 o
 -12   2   5        929.11        849.43        20.80 o
 -11   2   5        414.00        399.43        17.20 o
 -10   2   5        547.17        517.71        16.80 o
  -9   2   5       1140.05       1174.40        24.88 o
  -8   2   5        803.77        808.14        17.66 o
  -7   2   5       2761.78       2850.80        29.71 o
  -6   2   5       3333.25       3700.27        32.01 o
  -5   2   5       3669.99       3589.74       196.55 o
  -4   2   5       1607.70       1711.00        28.48 o
  -3   2   5       3841.63       3832.97        26.35 o
  -2   2   5      19728.83      20348.06       267.35 o
  -1   2   5        116.67         47.81         7.68 o
   0   2   5         31.82         47.73         9.14 o
   1   2   5       1304.97       1109.24        55.60 o
   2   2   5       2192.60       2250.37        50.37 o
   3   2   5       2236.14       2287.13        20.02 o
   4   2   5        450.40        473.40        13.39 o
   5   2   5        220.92        223.45        14.12 o
   6   2   5       1160.25       1094.27        86.45 o
   7   2   5        400.04        422.21        11.61 o
   8   2   5        132.77        137.34         9.75 o
   9   2   5        127.86        121.02        11.42 o
  10   2   5        153.59        176.36        14.33 o
 -13   3   5        966.63       1030.68        81.13 o
 -12   3   5       1017.16        924.82        21.11 o
 -11   3   5        499.74        498.17        22.67 o
 -10   3   5       1013.18       1042.08        24.24 o
  -9   3   5       2943.52       3127.75        31.30 o
  -8   3   5       2304.87       2316.08        24.21 o
  -7   3   5       2096.60       2128.34        23.50 o
  -6   3   5       3910.00       4426.94        24.01 o
  -5   3   5       3398.80       3625.08        74.25 o
  -4   3   5          1.52         34.53        10.98 o
  -3   3   5        260.27        241.14        18.18 o
  -2   3   5       7559.42       7822.31       172.52 o
  -1   3   5        177.71        281.23         8.21 o
   0   3   5       1217.15       1089.25        91.27 o
   1   3   5         19.29         25.97         7.69 o
   2   3   5        600.36        578.36        14.74 o
   3   3   5         49.10         50.66        10.79 o
   4   3   5         22.30         33.55        11.74 o
   5   3   5         11.33         12.88        11.15 o
   6   3   5        211.44        219.40        13.66 o
   7   3   5        115.31        105.09        12.11 o
   8   3   5        250.09        234.65        24.18 o
   9   3   5        198.94        204.70        26.05 o
 -13   4   5        229.12        224.59        17.64 o
 -12   4   5        962.01       1003.72        62.84 o
 -11   4   5        286.55        337.13        13.36 o
 -10   4   5         25.91         19.22        13.98 o
  -9   4   5         89.37        100.11        11.44 o
  -8   4   5        450.15        493.34        14.83 o
  -7   4   5        195.69        199.88        10.16 o
  -6   4   5         11.44         15.52         9.08 o
  -5   4   5         22.43         32.85        10.47 o
  -4   4   5        744.84        773.31        22.27 o
  -3   4   5       1653.21       1871.73        29.90 o
  -2   4   5        123.26        201.02        11.00 o
  -1   4   5          3.19         27.55         9.79 o
   0   4   5         84.89        114.14        13.78 o
   1   4   5        128.35        113.82         7.64 o
   2   4   5        986.11        992.58        43.41 o
   3   4   5       1818.15       1813.77        50.64 o
   4   4   5        225.28        220.30        12.71 o
   5   4   5         85.84         87.84        10.08 o
   6   4   5        631.04        656.40        20.16 o
   7   4   5        136.43        124.49         8.78 o
   8   4   5        277.40        290.23        12.17 o
   9   4   5        175.16        160.50        14.34 o
 -13   5   5          0.87         -7.28        17.08 o
 -12   5   5          1.45          3.74        13.46 o
 -11   5   5         76.44         75.21        10.70 o
 -10   5   5        211.11        211.96        10.84 o
  -9   5   5         46.15         37.34        13.40 o
  -8   5   5        371.44        403.64        20.46 o
  -7   5   5        283.62        270.92        10.85 o
  -6   5   5        975.31       1004.25        35.84 o
  -5   5   5          1.93          6.04        10.38 o
  -4   5   5         36.64         69.02         7.85 o
  -3   5   5       3053.77       3156.74        42.60 o
  -2   5   5        382.28        420.94        13.78 o
  -1   5   5       1742.97       1746.07        21.32 o
   0   5   5       2211.93       2180.48        83.52 o
   1   5   5        756.29        733.31        19.13 o
   2   5   5       1222.81       1210.10        23.31 o
   3   5   5       1946.39       1891.04        37.24 o
   4   5   5        900.36        919.37        29.92 o
   5   5   5        245.51        213.47        18.79 o
   6   5   5       1101.04       1162.82        14.53 o
   7   5   5       1015.95       1046.42        21.58 o
   8   5   5        597.75        600.95        24.02 o
   9   5   5        216.32        203.71        20.95 o
 -13   6   5        149.91        149.73        17.28 o
 -12   6   5        129.89        103.10        16.26 o
 -11   6   5         48.15         42.27        14.88 o
 -10   6   5         24.52         33.81        11.38 o
  -9   6   5        513.85        509.28        13.15 o
  -8   6   5        563.66        561.18        16.68 o
  -7   6   5       1683.65       1767.99        46.83 o
  -6   6   5        973.71        828.36        13.14 o
  -5   6   5       1511.74       1602.43        18.71 o
  -4   6   5       4660.38       4584.99       137.63 o
  -3   6   5       3697.19       3520.83        84.30 o
  -2   6   5       6117.91       6186.97       172.77 o
  -1   6   5       2160.31       2121.96        44.57 o
   0   6   5       2259.17       2158.24        34.60 o
   1   6   5       3584.05       3455.08        85.90 o
   2   6   5       1771.95       1649.27        13.79 o
   3   6   5       1493.83       1431.80        12.78 o
   4   6   5       1566.75       1525.49        49.60 o
   5   6   5        920.51        917.85        39.14 o
   6   6   5       1335.83       1299.26        50.91 o
   7   6   5        722.96        709.35        25.72 o
   8   6   5        253.28        252.31        15.47 o
 -13   7   5        268.60        262.45        17.74 o
 -12   7   5        195.32        227.23        16.64 o
 -11   7   5        392.49        462.70        14.17 o
 -10   7   5         16.99         27.10        13.89 o
  -9   7   5       1003.07       1081.02        15.82 o
  -8   7   5       2469.19       2529.68        69.14 o
  -7   7   5        788.39        766.30        16.51 o
  -6   7   5       3355.06       3337.76       100.72 o
  -5   7   5       2645.06       2766.39        62.51 o
  -4   7   5       2244.90       2353.25        28.33 o
  -3   7   5       3287.35       3304.63        78.86 o
  -2   7   5       4017.59       3993.69        53.15 o
  -1   7   5        595.64        607.56        11.16 o
   0   7   5        608.12        547.27        11.66 o
   1   7   5        564.48        547.47        10.98 o
   2   7   5       2863.69       2869.09        97.62 o
   3   7   5        702.50        709.92        19.58 o
   4   7   5         23.61         19.90        11.61 o
   5   7   5        745.03        765.47        58.83 o
   6   7   5        531.78        537.55        25.50 o
   7   7   5        160.41        188.43        11.89 o
   8   7   5          6.33          3.98        11.24 o
 -13   8   5        418.89        396.83        19.09 o
 -12   8   5        681.42        694.03        18.44 o
 -11   8   5        599.56        672.66        38.46 o
 -10   8   5        760.48        834.25        29.75 o
  -9   8   5       2626.64       2679.30        69.26 o
  -8   8   5       3167.01       3040.32        20.25 o
  -7   8   5        353.43        333.62        12.97 o
  -6   8   5       1684.80       1871.13        53.63 o
  -5   8   5       2963.76       2918.40        97.64 o
  -4   8   5       1948.50       1817.21        51.18 o
  -3   8   5        180.66        160.97         8.46 o
  -2   8   5       1165.66       1062.29        38.52 o
  -1   8   5        375.17        365.91        11.71 o
   0   8   5        345.12        322.81         9.46 o
   1   8   5       1753.74       1736.37        77.82 o
   2   8   5       1938.43       1803.80        39.30 o
   3   8   5        350.74        350.68         9.75 o
   4   8   5          1.29          9.80        10.01 o
   5   8   5        112.17        106.15        10.90 o
   6   8   5          3.14         33.46        11.15 o
   7   8   5         60.01         60.42        11.30 o
 -13   9   5        989.21       1010.19        17.11 o
 -12   9   5        489.32        511.80        12.25 o
 -11   9   5         79.59        107.00        12.65 o
 -10   9   5        558.51        625.05        12.33 o
  -9   9   5        716.18        695.92        15.09 o
  -8   9   5       1490.09       1431.86        29.86 o
  -7   9   5         38.34         42.33        11.67 o
  -6   9   5          7.52         26.50        10.43 o
  -5   9   5        660.86        686.82        33.27 o
  -4   9   5        235.01        253.09        12.01 o
  -3   9   5        468.54        457.80        15.49 o
  -2   9   5        365.03        392.44        13.90 o
  -1   9   5         14.58         18.72         8.67 o
   0   9   5        450.56        430.55        13.51 o
   1   9   5        106.10         94.54        11.57 o
   2   9   5          0.13          9.02         9.94 o
   3   9   5        164.78        171.45        11.61 o
   4   9   5        626.30        599.81        37.90 o
   5   9   5         64.33         60.82        10.15 o
   6   9   5        164.47        169.46        13.89 o
 -12  10   5         41.49         59.74        11.95 o
 -11  10   5          8.73         18.20        10.97 o
 -10  10   5        211.80        210.88        25.28 o
  -9  10   5        204.20        196.90        12.89 o
  -8  10   5         81.82         77.92        12.70 o
  -7  10   5          7.00          9.73         9.02 o
  -6  10   5         64.69         76.66        12.33 o
  -5  10   5         39.39         39.00        12.19 o
  -4  10   5        154.01        127.95         9.80 o
  -3  10   5          0.92         17.27        11.20 o
  -2  10   5        231.41        228.96         9.24 o
  -1  10   5          0.81          1.85         8.58 o
   0  10   5          0.90          5.88         8.73 o
   1  10   5        977.38        988.68        46.38 o
   2  10   5        197.79        198.74         9.81 o
   3  10   5        244.08        246.52        10.76 o
   4  10   5        733.17        748.78        41.45 o
   5  10   5        336.97        359.59        15.02 o
   6  10   5        216.92        229.40        17.53 o
 -12  11   5          6.44          2.11        13.91 o
 -11  11   5        135.02        148.04        11.59 o
 -10  11   5          0.59          9.05        15.84 o
  -9  11   5         76.30         70.20        15.41 o
  -8  11   5         11.62         28.87        16.31 o
  -7  11   5        259.39        270.17        27.94 o
  -6  11   5        812.94        833.85        24.61 o
  -5  11   5        115.33        120.74        11.74 o
  -4  11   5         45.97         70.33        11.62 o
  -3  11   5        483.03        490.75        19.44 o
  -2  11   5        342.61        358.26        12.26 o
  -1  11   5        746.34        806.09        19.07 o
   0  11   5        979.61        975.68        34.80 o
   1  11   5       1361.45       1301.55        52.71 o
   2  11   5       1274.30       1240.10        36.48 o
   3  11   5        701.97        703.10        25.85 o
   4  11   5        500.70        500.92        42.76 o
   5  11   5        278.31        290.52        16.54 o
 -12  12   5        200.02        217.90        18.61 o
 -11  12   5        431.87        407.51        18.56 o
 -10  12   5        467.13        453.07        15.22 o
  -9  12   5        509.57        489.55        18.81 o
  -8  12   5        475.70        502.58        20.52 o
  -7  12   5        950.43       1002.39        62.49 o
  -6  12   5         23.71         20.12        11.88 o
  -5  12   5        682.10        699.07        50.20 o
  -4  12   5       2885.35       2777.00       138.00 o
  -3  12   5        391.20        383.15        17.83 o
  -2  12   5       1094.01       1058.50        29.81 o
  -1  12   5       1326.65       1227.99        40.47 o
   0  12   5        826.20        810.91        24.82 o
   1  12   5        816.35        804.81        49.81 o
   2  12   5        397.48        390.70        12.05 o
   3  12   5        546.38        535.14        18.03 o
   4  12   5        302.98        299.27        17.09 o
 -11  13   5        336.06        346.69        50.06 o
 -10  13   5        123.61        124.09        13.91 o
  -9  13   5        656.87        704.86        24.85 o
  -8  13   5        981.02        990.42        53.70 o
  -7  13   5        814.12        890.06        77.66 o
  -6  13   5        485.86        457.20        40.31 o
  -5  13   5        588.51        598.14        13.53 o
  -4  13   5       1138.29       1196.97        15.54 o
  -3  13   5        312.35        337.95        14.75 o
  -2  13   5        467.00        505.27        18.97 o
  -1  13   5        482.81        482.24        28.88 o
   0  13   5        256.57        235.36        17.95 o
   1  13   5        353.44        310.13        16.32 o
   2  13   5        416.22        415.30        24.96 o
   3  13   5        133.44        124.65        11.34 o
 -10  14   5        502.49        495.31        25.53 o
  -9  14   5       1030.53       1024.63        21.29 o
  -8  14   5        460.99        484.36        22.03 o
  -7  14   5        308.10        305.04        31.21 o
  -6  14   5        558.84        582.35        23.82 o
  -5  14   5        252.24        257.92        21.11 o
  -4  14   5        441.30        466.91        13.74 o
  -3  14   5         83.50         99.73        18.09 o
  -2  14   5        162.51        153.80        11.94 o
  -1  14   5        599.52        585.84        18.44 o
   0  14   5         87.75         76.48        10.30 o
   1  14   5         80.47         87.01        18.86 o
   2  14   5         83.71         81.76        12.46 o
  -9  15   5        252.09        223.56        24.36 o
  -8  15   5        127.80        144.33        16.75 o
  -7  15   5          8.73          8.95        13.24 o
  -6  15   5          5.44        -11.67        13.05 o
  -5  15   5         12.61         25.58        11.95 o
  -4  15   5         12.41         38.29        12.93 o
  -3  15   5          3.80         18.81        12.77 o
  -2  15   5         65.49         57.00        12.15 o
  -1  15   5         24.67         27.39        13.48 o
   0  15   5         56.44         69.57        14.09 o
  -8  16   5        125.09        135.52        31.89 o
  -7  16   5        178.01        197.56        17.60 o
  -6  16   5         15.70         14.86        14.62 o
  -5  16   5         14.17         21.23        11.61 o
  -4  16   5         16.66         19.06        14.50 o
  -3  16   5          7.39         20.79        11.78 o
  -2  16   5        225.42        226.24        14.44 o
   1 -18   6        157.77        153.60        11.87 o
   2 -18   6        120.53        111.39        12.37 o
   3 -18   6        423.32        422.84        23.13 o
   4 -18   6        348.01        355.63        15.24 o
   5 -18   6        227.59        238.44        17.53 o
  -1 -17   6        205.06        187.06        14.44 o
   0 -17   6        324.32        323.78        12.79 o
   1 -17   6        664.53        659.22        20.95 o
   2 -17   6        519.75        494.06        18.76 o
   3 -17   6        660.24        676.43        18.43 o
   4 -17   6        493.32        505.57        19.38 o
   5 -17   6        528.98        546.59        17.86 o
   6 -17   6        593.83        618.01        19.24 o
   7 -17   6        226.09        247.07        18.26 o
  -3 -16   6        524.96        531.89        30.01 o
  -2 -16   6        554.72        504.28        11.98 o
  -1 -16   6        727.54        738.87        13.38 o
   0 -16   6       1176.83       1145.79        66.69 o
   1 -16   6        725.34        707.12        45.69 o
   2 -16   6        478.95        447.69        12.87 o
   3 -16   6        786.07        779.43        13.80 o
   4 -16   6        667.36        694.44        35.47 o
   5 -16   6        421.49        431.02        29.80 o
   6 -16   6        767.64        788.95        16.51 o
   7 -16   6        486.74        506.42        18.79 o
   8 -16   6        574.07        590.67        19.07 o
  -4 -15   6        410.06        379.42        16.66 o
  -3 -15   6        516.36        521.75        45.91 o
  -2 -15   6        713.47        682.53        25.59 o
  -1 -15   6        751.86        712.83        26.33 o
   0 -15   6        806.93        800.39        22.97 o
   1 -15   6        306.98        325.31        12.46 o
   2 -15   6        290.49        300.39        10.45 o
   3 -15   6        399.13        389.85        14.83 o
   4 -15   6        785.75        778.49        42.52 o
   5 -15   6        488.19        495.37        25.11 o
   6 -15   6        285.41        288.88        14.44 o
   7 -15   6        263.59        274.51        15.06 o
   8 -15   6        341.59        382.60        15.77 o
   9 -15   6        186.70        212.43        31.86 o
  -5 -14   6        981.12        957.75        72.15 o
  -4 -14   6        343.76        317.18        10.91 o
  -3 -14   6        233.93        218.08         9.67 o
  -2 -14   6        325.28        310.61        11.51 o
  -1 -14   6        129.65        127.36        10.95 o
   0 -14   6        485.44        460.84        16.39 o
   1 -14   6         72.05         75.42        10.21 o
   2 -14   6        483.36        469.50        17.45 o
   3 -14   6        543.28        502.17        29.25 o
   4 -14   6        185.33        170.49        12.57 o
   5 -14   6        190.77        191.60        15.25 o
   6 -14   6        131.47        140.80        12.86 o
   7 -14   6         98.21        105.54        13.30 o
   8 -14   6         21.65         16.07        17.74 o
   9 -14   6          3.54         -4.67        24.52 o
  10 -14   6        106.46         94.80        25.96 o
  -6 -13   6         60.10         72.98        11.77 o
  -5 -13   6        125.45        118.45        19.67 o
  -4 -13   6         37.13         43.55         8.66 o
  -3 -13   6         15.18         -1.26        11.94 o
  -2 -13   6        114.63        113.96        18.14 o
  -1 -13   6         26.38         32.18        10.11 o
   0 -13   6        136.22        143.00         9.41 o
   1 -13   6         11.89         10.39         9.56 o
   2 -13   6         46.91         35.82        11.42 o
   3 -13   6          1.45         17.01        11.40 o
   4 -13   6          0.59         14.58        14.00 o
   5 -13   6        842.87        797.01        13.62 o
   6 -13   6        797.82        854.64        15.49 o
   7 -13   6        234.81        234.62        14.23 o
   8 -13   6        395.96        357.16        24.79 o
   9 -13   6        333.16        278.82        18.52 o
  10 -13   6        751.55        662.31        21.66 o
  -7 -12   6         24.27         19.85        13.94 o
  -6 -12   6          1.86         20.53        20.28 o
  -5 -12   6         73.84         83.94         8.82 o
  -4 -12   6        147.32        130.30        12.68 o
  -3 -12   6         61.15         76.08        10.17 o
  -2 -12   6          5.95         21.29         8.92 o
  -1 -12   6        407.94        369.84        12.19 o
   0 -12   6        572.59        628.86        12.99 o
   1 -12   6        677.30        678.66        13.01 o
   2 -12   6        883.34        897.05        23.89 o
   3 -12   6        101.19         98.79        10.10 o
   4 -12   6        284.83        309.53        11.03 o
   5 -12   6        985.03        940.44        15.14 o
   6 -12   6        414.70        478.56        14.64 o
   7 -12   6        305.95        360.67        16.41 o
   8 -12   6        826.87        801.57        20.52 o
   9 -12   6        471.33        464.25        25.71 o
  10 -12   6        504.42        536.82        26.70 o
  -8 -11   6          6.50          9.88        14.07 o
  -7 -11   6        209.87        214.08        29.22 o
  -6 -11   6         48.24         54.34        12.33 o
  -5 -11   6        179.38        179.77        10.41 o
  -4 -11   6        632.01        612.92        10.60 o
  -3 -11   6        700.00        670.62        20.55 o
  -2 -11   6        233.67        282.61        10.70 o
  -1 -11   6         44.99         45.00        11.25 o
   0 -11   6       3926.02       3906.24        66.53 o
   1 -11   6       3242.90       3203.17        77.20 o
   2 -11   6        186.76        178.22        11.02 o
   3 -11   6        405.85        421.29         9.04 o
   4 -11   6       2245.12       2331.66        32.66 o
   5 -11   6       2245.79       2370.87        24.68 o
   6 -11   6       2105.80       2006.19        19.79 o
   7 -11   6       1379.45       1404.19        27.89 o
   8 -11   6       1544.34       1418.69        23.07 o
   9 -11   6        667.42        644.37        25.74 o
  10 -11   6       1069.91       1018.37        27.83 o
  11 -11   6        652.62        575.99        27.43 o
  -8 -10   6        127.79        127.36        21.20 o
  -7 -10   6        638.93        616.05        62.13 o
  -6 -10   6       1231.96       1258.75        67.68 o
  -5 -10   6        875.09        928.79        33.79 o
  -4 -10   6       1660.11       1580.43        60.03 o
  -3 -10   6       3090.97       2955.35        65.79 o
  -2 -10   6       1444.48       1511.76        34.32 o
  -1 -10   6        885.53        956.13        12.42 o
   0 -10   6       4715.05       4662.03        22.83 o
   1 -10   6        525.54        515.64         9.80 o
   2 -10   6       1686.62       1694.03        22.57 o
   3 -10   6       1676.71       1597.79        34.99 o
   4 -10   6        858.14        830.17        13.27 o
   5 -10   6       1333.77       1344.33        27.58 o
   6 -10   6       1199.47       1146.97        33.07 o
   7 -10   6        789.97        754.01        24.61 o
   8 -10   6        646.85        654.75        24.76 o
   9 -10   6        215.63        224.45        23.22 o
  10 -10   6        367.62        331.29        18.34 o
  11 -10   6        107.46        118.58        17.79 o
  -9  -9   6        661.00        644.97        75.99 o
  -8  -9   6        452.69        415.44        49.45 o
  -7  -9   6        533.60        479.83        49.18 o
  -6  -9   6        571.58        550.59        26.60 o
  -5  -9   6       1450.78       1442.69       115.25 o
  -4  -9   6       1618.18       1518.57        41.12 o
  -3  -9   6        148.70        165.55         8.36 o
  -2  -9   6       1460.93       1450.51        21.88 o
  -1  -9   6       2235.63       2081.10        35.36 o
   0  -9   6        328.59        292.58        13.66 o
   1  -9   6         78.42         55.11        11.98 o
   2  -9   6       2362.06       2337.21        82.66 o
   3  -9   6       1002.79       1046.42        34.63 o
   4  -9   6       1524.78       1694.37        49.15 o
   5  -9   6        591.11        570.72        14.39 o
   6  -9   6        153.09        181.87        22.52 o
   7  -9   6        178.63        170.62        15.30 o
   8  -9   6         24.73         47.46        21.11 o
   9  -9   6        168.33        143.93        22.67 o
  10  -9   6         44.93         65.53        23.19 o
  11  -9   6          6.99          7.59        17.30 o
 -10  -8   6        400.50        450.48        85.51 o
  -9  -8   6        528.84        561.72        14.95 o
  -8  -8   6        676.43        716.42        57.68 o
  -7  -8   6        530.22        648.07        84.94 o
  -6  -8   6        830.46        824.52        40.03 o
  -5  -8   6       1254.58       1288.97        43.49 o
  -4  -8   6        359.89        406.14        20.86 o
  -3  -8   6       1131.09       1183.90        57.17 o
  -2  -8   6       1620.97       1554.37        27.24 o
  -1  -8   6        104.72         89.99         9.33 o
   0  -8   6       1325.23       1364.54        39.40 o
   1  -8   6         24.89         43.85         8.98 o
   2  -8   6        322.44        360.10        14.02 o
   3  -8   6          6.39          9.83         9.05 o
   4  -8   6         25.29         30.39         8.74 o
   5  -8   6          0.14          7.80        12.34 o
   6  -8   6        202.80        183.16        15.61 o
   7  -8   6         14.85         42.30        14.16 o
   8  -8   6         26.70         17.48        14.68 o
   9  -8   6        242.61        256.64        22.95 o
  10  -8   6        230.32        213.54        16.77 o
  11  -8   6         14.41         21.60        23.87 o
 -10  -7   6         87.89         92.31        12.09 o
  -9  -7   6         41.80         49.97        15.73 o
  -8  -7   6        110.44        128.00        22.53 o
  -7  -7   6        169.99        197.14        20.83 o
  -6  -7   6        250.25        209.67        22.64 o
  -5  -7   6         90.00         92.43        18.76 o
  -4  -7   6          1.28         16.04        10.54 o
  -3  -7   6        137.31        156.18         9.65 o
  -2  -7   6          0.06          2.73         8.87 o
  -1  -7   6        518.41        579.97        12.15 o
   0  -7   6          1.89          8.06         6.68 o
   1  -7   6       2709.72       2987.07        56.76 o
   2  -7   6        129.60        121.07         9.44 o
   3  -7   6        184.54        172.16         8.30 o
   4  -7   6        519.58        550.44        13.63 o
   5  -7   6        817.14        732.82        23.59 o
   6  -7   6       1444.49       1427.66        21.38 o
   7  -7   6        207.56        258.12        22.36 o
   8  -7   6       1010.70        968.66        19.54 o
   9  -7   6       1373.49       1204.20        20.58 o
  10  -7   6        423.41        414.92        17.63 o
  11  -7   6        234.13        201.90        18.16 o
 -11  -6   6         15.84         25.90        12.36 o
 -10  -6   6          5.98         18.47        11.57 o
  -9  -6   6          7.43          9.02        12.54 o
  -8  -6   6        100.53        121.56        16.10 o
  -7  -6   6         51.22         36.54        12.40 o
  -6  -6   6         30.27         22.54         9.13 o
  -5  -6   6         11.44         22.02         9.26 o
  -4  -6   6        286.01        284.87        10.30 o
  -3  -6   6       1743.17       1826.12        60.42 o
  -2  -6   6       1659.44       1592.16        12.12 o
  -1  -6   6       2333.09       2466.22        57.91 o
   0  -6   6       1647.05       1715.45        31.37 o
   1  -6   6       2637.65       2481.49        31.68 o
   2  -6   6       1116.19        927.60        42.14 o
   3  -6   6        509.30        477.92        29.54 o
   4  -6   6       4955.37       4892.81       108.09 o
   5  -6   6       2646.50       2837.47        30.91 o
   6  -6   6        319.71        401.80        21.84 o
   7  -6   6        363.90        369.82        21.69 o
   8  -6   6       1387.12       1305.11        20.37 o
   9  -6   6       1327.57       1318.91        20.74 o
  10  -6   6        604.46        566.09        18.31 o
  11  -6   6        189.83        165.37        17.79 o
 -11  -5   6         52.07         58.01        14.03 o
 -10  -5   6        150.56        153.47        23.42 o
  -9  -5   6        179.60        197.19        12.15 o
  -8  -5   6         48.86         42.91        13.76 o
  -7  -5   6        577.87        567.80        12.99 o
  -6  -5   6        911.30        976.22        21.41 o
  -5  -5   6       2141.21       2117.09       102.05 o
  -4  -5   6       2511.90       2477.65       181.04 o
  -3  -5   6       2579.36       2515.42       108.17 o
  -2  -5   6       6851.95       7604.03        75.87 o
  -1  -5   6       3543.08       3371.07        52.98 o
   0  -5   6       5309.27       5788.26       131.19 o
   1  -5   6       4903.43       5116.46        67.76 o
   2  -5   6        697.41        663.36        48.62 o
   3  -5   6       1929.04       1834.08        54.44 o
   4  -5   6       6449.42       6498.33       264.12 o
   5  -5   6       3844.30       4043.23        29.98 o
   6  -5   6       1240.98       1264.41        24.79 o
   7  -5   6       1292.15       1297.00        25.28 o
   8  -5   6        782.52        821.08        23.59 o
   9  -5   6        857.74        858.83        18.86 o
  10  -5   6        726.03        713.52        24.64 o
  11  -5   6        343.11        314.24        18.56 o
 -11  -4   6        464.61        534.05        66.93 o
 -10  -4   6        530.18        525.27        49.28 o
  -9  -4   6        570.87        554.77        49.35 o
  -8  -4   6        109.94        117.68        14.04 o
  -7  -4   6       1750.45       1672.34        32.75 o
  -6  -4   6       4290.69       4480.20       315.61 o
  -5  -4   6       4362.15       4585.77       302.85 o
  -4  -4   6       2768.13       2729.99        87.12 o
  -3  -4   6       2822.41       2837.57        99.58 o
  -2  -4   6       3700.55       3914.69       128.19 o
  -1  -4   6        977.20        949.04        20.05 o
   0  -4   6       7773.96       7992.90       148.88 o
   1  -4   6        619.24        483.90        13.07 o
   2  -4   6       2511.97       2465.44        74.84 o
   3  -4   6       2256.06       2397.82        51.56 o
   4  -4   6       1498.53       1628.33        57.16 o
   5  -4   6       2105.77       1980.30        22.55 o
   6  -4   6        406.88        469.23        23.07 o
   7  -4   6        265.53        228.16        15.73 o
   8  -4   6        485.07        477.77        21.97 o
   9  -4   6        422.88        406.10        16.62 o
  10  -4   6        181.30        158.49        16.71 o
  11  -4   6         17.48         17.94        16.96 o
 -12  -3   6        110.69         90.26        17.88 o
 -11  -3   6        427.72        443.84        38.11 o
 -10  -3   6        869.45        990.00        49.46 o
  -9  -3   6        647.20        723.34        41.44 o
  -8  -3   6        388.95        367.23        16.22 o
  -7  -3   6       2777.20       2861.03       243.36 o
  -6  -3   6       5069.61       5204.39       212.99 o
  -5  -3   6       1147.17       1170.40        26.57 o
  -4  -3   6       1700.70       1777.42        13.04 o
  -3  -3   6         12.42          0.89         7.85 o
  -2  -3   6       3052.06       3174.38        53.13 o
  -1  -3   6       2632.55       2782.85        52.54 o
   0  -3   6       3160.85       3217.67       108.79 o
   1  -3   6       3480.26       3467.35        78.06 o
   2  -3   6       3175.07       3432.23        26.00 o
   3  -3   6        273.11        255.45         8.44 o
   4  -3   6        906.25        930.65        60.26 o
   5  -3   6        501.20        496.05        30.19 o
   6  -3   6        271.19        272.80        15.18 o
   7  -3   6         40.99         38.22        14.65 o
   8  -3   6        486.71        478.35        21.47 o
   9  -3   6          6.76         27.19        14.78 o
  10  -3   6         69.73         69.09        16.31 o
  11  -3   6         75.45        100.70        24.39 o
 -12  -2   6        542.76        493.32        25.77 o
 -11  -2   6        674.34        670.42        24.64 o
 -10  -2   6       1176.30       1329.90       152.91 o
  -9  -2   6        536.05        594.07        85.14 o
  -8  -2   6        911.26        978.51       149.24 o
  -7  -2   6        518.00        557.73        43.15 o
  -6  -2   6        957.57       1057.73       100.47 o
  -5  -2   6        467.67        487.70        13.87 o
  -4  -2   6        819.33        823.85        31.33 o
  -3  -2   6          2.14         17.33        10.46 o
  -2  -2   6       2038.41       2031.08        14.45 o
  -1  -2   6       1014.17        994.18        87.80 o
   0  -2   6        537.26        607.86        71.91 o
   1  -2   6        492.73        588.15        19.29 o
   2  -2   6         17.29         65.79        12.00 o
   3  -2   6        150.38        182.92        15.54 o
   4  -2   6        419.21        401.41        12.75 o
   5  -2   6        606.50        599.99        31.03 o
   6  -2   6       1341.72       1394.12        63.69 o
   7  -2   6        174.33        196.59        29.39 o
   8  -2   6        255.58        277.70        17.65 o
   9  -2   6        186.22        177.11        21.60 o
  10  -2   6        302.07        271.60        23.84 o
  11  -2   6          7.78        -14.59        17.45 o
 -12  -1   6        108.67         97.02        17.23 o
 -11  -1   6        203.28        163.93        16.71 o
 -10  -1   6         42.06         45.16        15.11 o
  -9  -1   6          9.23         -3.04        18.80 o
  -8  -1   6        495.59        535.13        21.66 o
  -7  -1   6         75.40        104.39        18.71 o
  -6  -1   6        143.83        132.41        13.43 o
  -5  -1   6         42.93         29.98        17.97 o
  -4  -1   6          0.14         -3.81         9.61 o
  -3  -1   6       2393.85       2505.30        84.77 o
  -2  -1   6        235.28        259.74        26.75 o
  -1  -1   6       1468.09       1371.82        16.22 o
   0  -1   6         33.92         37.50        10.38 o
   1  -1   6       1752.51       2135.28        49.29 o
   2  -1   6       2442.82       2574.25        72.42 o
   3  -1   6       3518.46       3500.01       124.03 o
   4  -1   6        941.62        985.02        19.67 o
   5  -1   6       1141.23       1146.77        24.38 o
   6  -1   6       1964.26       1948.90        37.62 o
   7  -1   6        902.89        911.58        20.51 o
   8  -1   6        703.10        657.35        30.46 o
   9  -1   6        472.95        486.19        13.01 o
  10  -1   6        212.83        226.68        13.74 o
 -12   0   6          7.72          2.64        22.92 o
 -11   0   6         16.27          2.70        15.33 o
 -10   0   6         45.58         45.77        20.28 o
  -9   0   6        281.66        308.10        20.98 o
  -8   0   6        118.40        111.98        13.95 o
  -7   0   6         43.85         39.54        12.99 o
  -6   0   6        285.79        284.32        19.17 o
  -5   0   6        794.19        868.77        23.10 o
  -4   0   6        657.22        671.59        20.20 o
  -3   0   6        920.84        882.61        85.67 o
  -2   0   6       2728.38       2808.71        84.39 o
  -1   0   6       5188.47       5037.16       137.59 o
   0   0   6       3230.17       3225.65        55.55 o
   1   0   6       3051.59       2797.09        82.95 o
   2   0   6       1130.40        973.78        24.62 o
   3   0   6       3010.71       2904.06        25.25 o
   4   0   6       2276.11       2237.77        27.24 o
   5   0   6       2883.76       2983.05        69.79 o
   6   0   6        744.91        747.11        13.79 o
   7   0   6        395.57        422.39        17.80 o
   8   0   6       1508.12       1495.28        66.02 o
   9   0   6        806.39        793.31        56.76 o
  10   0   6        247.33        255.70        13.79 o
 -13   1   6         91.61         49.92        24.64 o
 -12   1   6        233.75        210.99        17.33 o
 -11   1   6        623.91        601.98        18.43 o
 -10   1   6         63.39         86.60        19.97 o
  -9   1   6        681.15        647.93        16.96 o
  -8   1   6        478.75        466.34        15.67 o
  -7   1   6       1479.87       1411.96        20.31 o
  -6   1   6       3028.60       3152.08        29.43 o
  -5   1   6       2563.66       2495.55        58.55 o
  -4   1   6       2413.24       2414.25        70.17 o
  -3   1   6       6319.67       6109.09       277.44 o
  -2   1   6       3479.44       3411.84        81.91 o
  -1   1   6       3176.80       2950.91       126.51 o
   0   1   6       2399.08       2311.15        34.79 o
   1   1   6       4776.61       4788.39        92.35 o
   2   1   6       6718.05       7170.09       154.74 o
   3   1   6       2007.67       2036.26        62.36 o
   4   1   6       1647.74       1614.47        28.20 o
   5   1   6       1832.75       1888.73        32.97 o
   6   1   6       1276.46       1269.24        37.46 o
   7   1   6       1177.30       1176.25        25.35 o
   8   1   6        567.20        561.16        17.67 o
   9   1   6        529.79        524.62        14.51 o
  10   1   6        297.68        357.64        22.64 o
 -13   2   6        375.62        347.18        19.45 o
 -12   2   6        745.28        662.62        19.17 o
 -11   2   6        333.62        333.23        16.62 o
 -10   2   6       1095.40       1097.72        19.78 o
  -9   2   6       2482.60       2369.28        24.55 o
  -8   2   6       1193.98       1114.64        18.92 o
  -7   2   6       1882.51       1991.57        26.39 o
  -6   2   6       3831.00       3821.09        27.60 o
  -5   2   6       2679.49       2793.54        90.06 o
  -4   2   6       1525.99       1324.99        26.60 o
  -3   2   6       2383.07       2333.79        78.41 o
  -2   2   6       7345.79       7372.57        59.50 o
  -1   2   6       1221.16       1091.43        25.36 o
   0   2   6       1949.53       1793.82        77.88 o
   1   2   6       1013.89       1168.02        46.59 o
   2   2   6       3786.51       4007.41        88.37 o
   3   2   6       3103.09       3032.58        91.69 o
   4   2   6        410.33        354.02        22.93 o
   5   2   6        571.74        577.06        39.94 o
   6   2   6         92.92        103.85        15.36 o
   7   2   6        464.64        475.24        22.80 o
   8   2   6         88.11        100.38        12.81 o
   9   2   6        169.11        208.62        17.08 o
 -13   3   6        724.59        759.47        74.68 o
 -12   3   6        768.98        753.92        19.81 o
 -11   3   6        448.52        436.54        17.20 o
 -10   3   6        810.38        844.61        23.50 o
  -9   3   6       1144.78       1154.89        23.78 o
  -8   3   6       1974.66       1955.72        22.24 o
  -7   3   6       1018.99       1176.75        48.06 o
  -6   3   6       2186.76       2303.07        30.12 o
  -5   3   6        949.26        903.23        13.99 o
  -4   3   6         55.59        130.16        12.00 o
  -3   3   6       2531.79       2767.51        34.31 o
  -2   3   6       2524.60       2397.24        20.14 o
  -1   3   6          1.51         27.71         8.95 o
   0   3   6       1190.81       1308.89        28.11 o
   1   3   6       1252.15       1305.91        66.36 o
   2   3   6         13.79         13.21         8.24 o
   3   3   6        151.51        197.32        10.13 o
   4   3   6          4.10         14.98         8.60 o
   5   3   6        180.18        159.73        10.35 o
   6   3   6        111.15         99.24        17.65 o
   7   3   6         33.90         41.16        15.03 o
   8   3   6        124.84        154.31        12.90 o
   9   3   6         22.74         28.09        11.74 o
 -13   4   6         95.82         97.98        14.36 o
 -12   4   6        455.49        466.77        13.18 o
 -11   4   6        553.20        594.01        16.69 o
 -10   4   6        583.68        604.42        22.58 o
  -9   4   6        109.15        112.44        13.76 o
  -8   4   6        331.82        335.23        10.65 o
  -7   4   6        987.20       1082.21        39.05 o
  -6   4   6        171.23        226.93        14.96 o
  -5   4   6         47.62         34.29        10.45 o
  -4   4   6        836.83        834.02        55.53 o
  -3   4   6         35.02         45.74         8.07 o
  -2   4   6         90.51         87.00         7.17 o
  -1   4   6       1656.42       1623.64        67.95 o
   0   4   6        152.92        134.40         8.49 o
   1   4   6         88.47        108.26         9.73 o
   2   4   6          1.79         13.80         7.68 o
   3   4   6         33.95         41.56         9.94 o
   4   4   6        132.92        116.09        11.75 o
   5   4   6         91.33         90.33         9.24 o
   6   4   6        370.69        373.54         9.42 o
   7   4   6        239.73        243.82        11.47 o
   8   4   6        124.21        136.39        13.71 o
   9   4   6        101.52         97.64        11.30 o
 -13   5   6         34.45         38.71        17.15 o
 -12   5   6        242.56        228.45        13.53 o
 -11   5   6        482.67        524.87        16.28 o
 -10   5   6          9.21         27.01        14.05 o
  -9   5   6        153.67        155.42        12.06 o
  -8   5   6        946.55       1069.54        26.38 o
  -7   5   6         93.17         88.26        10.14 o
  -6   5   6        892.23        905.16        30.12 o
  -5   5   6         67.38         76.20         9.43 o
  -4   5   6        525.51        556.07        10.01 o
  -3   5   6       1866.77       2032.34        30.25 o
  -2   5   6       2846.92       2857.82        39.74 o
  -1   5   6          2.23         15.04         7.57 o
   0   5   6        127.21        120.89        10.05 o
   1   5   6       2022.53       2071.43        76.90 o
   2   5   6       1910.95       1903.88        44.38 o
   3   5   6       1454.45       1474.12        34.93 o
   4   5   6        836.49        802.78        14.45 o
   5   5   6        907.66        936.01        52.35 o
   6   5   6       1268.57       1216.04        61.95 o
   7   5   6       1068.14       1093.29        63.18 o
   8   5   6        566.71        566.87        54.99 o
 -13   6   6         39.61         55.68        12.29 o
 -12   6   6          3.23         18.61        12.64 o
 -11   6   6         10.02         24.50        10.72 o
 -10   6   6        186.07        175.15        14.66 o
  -9   6   6       1009.85        981.45        14.17 o
  -8   6   6       1072.61       1082.12        14.18 o
  -7   6   6       1404.53       1513.38        47.20 o
  -6   6   6        418.02        482.89        18.94 o
  -5   6   6       2442.72       2267.66        60.98 o
  -4   6   6       2272.84       2455.22        46.26 o
  -3   6   6         41.84         85.33         7.96 o
  -2   6   6       2130.21       2120.06        37.23 o
  -1   6   6       1493.14       1464.74        50.07 o
   0   6   6       1303.10       1263.40        38.90 o
   1   6   6       1487.44       1510.79        18.41 o
   2   6   6       2021.99       2037.61        48.26 o
   3   6   6       1987.88       2138.10        84.20 o
   4   6   6        201.35        189.02         9.58 o
   5   6   6        588.59        571.57        28.27 o
   6   6   6        632.91        705.42        21.51 o
   7   6   6        140.47        153.46        13.71 o
   8   6   6         88.80         94.95        12.40 o
 -13   7   6         89.73         80.89        14.27 o
 -12   7   6        585.64        567.95        23.66 o
 -11   7   6        451.24        457.22        10.33 o
 -10   7   6          3.68         11.59        10.15 o
  -9   7   6       1651.45       1650.01        12.82 o
  -8   7   6       2632.95       2564.13        48.78 o
  -7   7   6        784.58        813.95        14.38 o
  -6   7   6       1403.96       1308.42        15.88 o
  -5   7   6       2613.01       2686.57        40.51 o
  -4   7   6       2579.50       2476.48        91.56 o
  -3   7   6        833.24        816.00        11.53 o
  -2   7   6       2458.33       2445.42        30.65 o
  -1   7   6       3055.35       3046.12        64.25 o
   0   7   6       1340.69       1255.58        23.71 o
   1   7   6       2717.55       2517.45        44.50 o
   2   7   6       1313.46       1267.66        27.10 o
   3   7   6        193.93        179.69         9.00 o
   4   7   6        209.51        208.81        10.63 o
   5   7   6       1032.34       1009.53        12.17 o
   6   7   6        723.95        685.21        43.28 o
   7   7   6        444.80        459.59        25.44 o
 -13   8   6        674.45        674.37        13.16 o
 -12   8   6        943.73        981.56        18.65 o
 -11   8   6        236.02        225.99        13.21 o
 -10   8   6       1707.59       1820.72        51.99 o
  -9   8   6       3261.64       3424.19        90.43 o
  -8   8   6        819.85        790.08        38.86 o
  -7   8   6       1143.58       1079.83        78.86 o
  -6   8   6       1173.72       1135.32        23.47 o
  -5   8   6       1286.09       1375.62        39.54 o
  -4   8   6        592.00        632.32        16.01 o
  -3   8   6        887.77        865.99        20.02 o
  -2   8   6       2669.82       2601.39        14.86 o
  -1   8   6        628.24        600.06        11.45 o
   0   8   6        126.91        121.50         8.35 o
   1   8   6       1733.83       1667.47        60.88 o
   2   8   6        471.48        482.35        15.43 o
   3   8   6          0.49          6.75        11.58 o
   4   8   6        107.90        115.47        23.86 o
   5   8   6        303.18        303.47        14.17 o
   6   8   6         28.79         30.66        11.87 o
 -13   9   6        629.89        678.72        37.23 o
 -12   9   6        306.32        375.08        14.37 o
 -11   9   6        270.01        301.21        11.93 o
 -10   9   6        866.58        873.75        14.30 o
  -9   9   6        469.34        498.51        16.68 o
  -8   9   6        422.21        432.19        15.48 o
  -7   9   6         69.06         86.42        20.21 o
  -6   9   6        179.87        196.97        15.86 o
  -5   9   6       2216.05       2150.42        94.96 o
  -4   9   6        690.84        681.00         9.81 o
  -3   9   6        539.49        524.57        17.66 o
  -2   9   6        216.32        195.01        10.30 o
  -1   9   6        151.67        138.53        11.33 o
   0   9   6         41.43         48.51         9.93 o
   1   9   6         66.43         66.30         9.12 o
   2   9   6          3.79         -0.08        10.14 o
   3   9   6         18.68         13.05         8.59 o
   4   9   6        353.41        350.47        21.80 o
   5   9   6         21.01         23.42        10.20 o
   6   9   6          3.84         -8.07        12.09 o
 -12  10   6        324.44        354.04        14.61 o
 -11  10   6         84.76         83.00        11.44 o
 -10  10   6        448.85        416.65        16.77 o
  -9  10   6        261.77        265.08        27.97 o
  -8  10   6         64.89         52.07        11.98 o
  -7  10   6        208.66        194.37        15.24 o
  -6  10   6         35.74         37.24        11.38 o
  -5  10   6        125.35        126.40        15.88 o
  -4  10   6        611.90        553.13        65.62 o
  -3  10   6        157.93        166.23        10.14 o
  -2  10   6       1033.27        976.70        11.36 o
  -1  10   6         32.19         29.98         8.67 o
   0  10   6        406.10        383.95        10.14 o
   1  10   6        424.87        385.43        13.11 o
   2  10   6         89.28         99.10         8.82 o
   3  10   6         17.81         27.40        10.97 o
   4  10   6        192.43        191.07        27.54 o
   5  10   6        159.96        159.73        10.23 o
 -12  11   6          7.44         14.56        10.96 o
 -11  11   6        122.33        111.47        13.87 o
 -10  11   6          9.73         18.46        15.84 o
  -9  11   6          1.12         14.55        15.30 o
  -8  11   6         62.60         79.73        16.36 o
  -7  11   6          0.23         10.89         9.17 o
  -6  11   6        214.75        219.61        11.37 o
  -5  11   6        312.27        310.87        12.60 o
  -4  11   6        672.80        636.28        15.84 o
  -3  11   6        367.78        323.15         9.71 o
  -2  11   6       1004.92       1004.67        27.59 o
  -1  11   6        589.46        576.35        18.80 o
   0  11   6       1160.63       1085.42        55.03 o
   1  11   6        786.27        763.71        41.87 o
   2  11   6       1003.00        944.65        98.00 o
   3  11   6        447.32        425.96        30.52 o
   4  11   6        236.38        242.76        28.67 o
 -11  12   6         35.25         43.48        14.81 o
 -10  12   6        256.08        241.52        17.42 o
  -9  12   6         94.93        109.68        17.59 o
  -8  12   6        385.91        345.64        25.71 o
  -7  12   6        423.09        467.37        16.00 o
  -6  12   6        203.75        232.50        10.84 o
  -5  12   6       1157.26       1122.47        32.61 o
  -4  12   6       1523.14       1559.91        75.83 o
  -3  12   6        188.92        195.89        11.36 o
  -2  12   6        755.75        762.65        13.84 o
  -1  12   6        487.21        489.13        10.45 o
   0  12   6        756.59        692.15        31.44 o
   1  12   6        301.05        301.69        11.99 o
   2  12   6        247.00        250.34        12.21 o
   3  12   6        274.17        303.35        18.06 o
 -11  13   6        166.87        169.03        17.94 o
 -10  13   6        807.61        783.63       111.29 o
  -9  13   6       1095.23        985.96        20.12 o
  -8  13   6        641.03        632.95        56.08 o
  -7  13   6        345.78        428.22        36.42 o
  -6  13   6        536.80        591.56        67.06 o
  -5  13   6       1321.10       1312.62        57.25 o
  -4  13   6       1131.12       1104.65        15.08 o
  -3  13   6        490.06        471.72        13.77 o
  -2  13   6        729.35        716.11        27.83 o
  -1  13   6        905.71        912.71        31.95 o
   0  13   6        934.59        898.72        36.66 o
   1  13   6        542.94        559.33        41.23 o
   2  13   6        473.95        465.93        34.52 o
 -10  14   6        529.74        501.83        19.88 o
  -9  14   6        728.62        667.90        19.81 o
  -8  14   6        190.51        218.23        11.86 o
  -7  14   6         82.04         90.73        26.53 o
  -6  14   6        174.49        165.95        15.94 o
  -5  14   6        681.24        655.11        38.51 o
  -4  14   6        417.09        414.37        16.53 o
  -3  14   6        149.70        181.96        14.22 o
  -2  14   6        286.92        321.46        14.41 o
  -1  14   6        256.24        249.60        10.54 o
   0  14   6         51.30         43.91        10.49 o
   1  14   6         14.70         27.14        12.28 o
  -9  15   6        126.26        128.57        25.01 o
  -8  15   6         61.10         56.06        14.05 o
  -7  15   6         66.37         47.07        12.15 o
  -6  15   6        330.15        354.66        18.71 o
  -5  15   6        519.23        485.14        41.60 o
  -4  15   6          0.12        -10.08        16.20 o
  -3  15   6         26.12         18.15        16.35 o
  -2  15   6          6.35          8.61        12.24 o
  -1  15   6         71.17         80.01        13.89 o
  -7  16   6         12.35          0.42        17.35 o
  -6  16   6          0.17          9.57        11.95 o
  -5  16   6         39.04         31.83        26.28 o
  -4  16   6         72.81         78.38        23.10 o
  -3  16   6         52.98         52.40        19.60 o
   2 -18   7        174.80        182.63        16.05 o
   3 -18   7        269.09        303.65        17.84 o
   4 -18   7         26.72         28.47        12.16 o
  -1 -17   7        179.59        182.92        29.61 o
   0 -17   7        409.19        404.92        24.99 o
   1 -17   7        180.85        179.71        12.94 o
   2 -17   7        163.40        165.08        12.74 o
   3 -17   7        247.70        247.67        26.53 o
   4 -17   7        133.49        157.30        12.35 o
   5 -17   7        298.77        297.97        15.17 o
   6 -17   7        320.10        328.78        15.55 o
   7 -17   7        559.65        562.45        20.38 o
  -3 -16   7        601.39        560.51        36.34 o
  -2 -16   7        180.81        162.61        12.27 o
  -1 -16   7        335.03        324.27        10.50 o
   0 -16   7        527.03        535.42        19.56 o
   1 -16   7        317.07        315.10        12.06 o
   2 -16   7        943.38        912.16        31.49 o
   3 -16   7        948.23        961.71        35.08 o
   4 -16   7       1194.54       1223.25        19.28 o
   5 -16   7        761.89        807.61        37.33 o
   6 -16   7        698.76        790.98        19.65 o
   7 -16   7        823.79        901.40        21.47 o
   8 -16   7        392.97        379.86        17.47 o
  -4 -15   7        362.89        352.67        17.36 o
  -3 -15   7        418.93        432.23        12.99 o
  -2 -15   7       1040.72       1092.98        28.17 o
  -1 -15   7        910.25        886.84        33.90 o
   0 -15   7        951.68        921.92        41.47 o
   1 -15   7        536.93        522.39        21.30 o
   2 -15   7        994.13        945.27        24.31 o
   3 -15   7        531.69        497.47        26.87 o
   4 -15   7        648.86        664.21        43.22 o
   5 -15   7        534.06        548.33        23.47 o
   6 -15   7        396.63        424.89        14.77 o
   7 -15   7        325.56        366.30        14.72 o
   8 -15   7         58.50         61.84        20.21 o
   9 -15   7        135.87        144.97        26.45 o
  -5 -14   7        548.16        522.62        37.76 o
  -4 -14   7        218.25        215.04         9.81 o
  -3 -14   7        948.41        896.84        35.06 o
  -2 -14   7        732.67        720.62        71.15 o
  -1 -14   7        212.70        189.60        11.08 o
   0 -14   7        798.44        782.14        30.23 o
   1 -14   7         52.75         69.30        10.73 o
   2 -14   7        514.35        507.47        24.52 o
   3 -14   7        198.23        196.53         9.94 o
   4 -14   7        158.09        149.94        10.89 o
   5 -14   7         42.65         55.44        10.95 o
   6 -14   7         55.81         62.87        11.14 o
   7 -14   7         48.77         53.56        13.94 o
   8 -14   7          2.81          7.19        24.02 o
   9 -14   7         51.28         77.69        25.71 o
  -6 -13   7        355.56        358.86        25.70 o
  -5 -13   7         61.22         82.08        12.99 o
  -4 -13   7        226.28        245.80        18.67 o
  -3 -13   7        250.96        230.69         9.96 o
  -2 -13   7         71.05         72.73        10.31 o
  -1 -13   7          1.87          9.92        14.08 o
   0 -13   7         14.39         14.85        10.78 o
   1 -13   7          2.87          5.74         8.66 o
   2 -13   7         45.04         39.27        11.57 o
   3 -13   7          6.45          6.59         9.89 o
   4 -13   7          5.69         14.51        10.14 o
   5 -13   7        184.45        195.58        11.40 o
   6 -13   7        293.11        328.78        13.46 o
   7 -13   7          4.32          6.83        14.29 o
   8 -13   7        151.71        125.92        23.96 o
   9 -13   7         37.76         34.87        24.55 o
  10 -13   7         76.34         74.31        26.05 o
  -7 -12   7          8.24         12.62        10.70 o
  -6 -12   7         37.41         43.97        10.10 o
  -5 -12   7        101.76        117.48         9.59 o
  -4 -12   7         48.63         51.57         8.50 o
  -3 -12   7         92.15         89.02        10.46 o
  -2 -12   7          0.73          9.85         8.05 o
  -1 -12   7        259.11        264.73        10.54 o
   0 -12   7        357.57        330.30        15.11 o
   1 -12   7         42.42         62.25         8.88 o
   2 -12   7          4.16          9.85         9.70 o
   3 -12   7        165.10        181.79        10.41 o
   4 -12   7       1231.79       1231.75        23.74 o
   5 -12   7       1220.86       1256.45        16.26 o
   6 -12   7        636.67        660.41        16.22 o
   7 -12   7        603.47        651.84        25.50 o
   8 -12   7        613.37        572.85        19.66 o
   9 -12   7        781.86        725.69        20.89 o
  10 -12   7       1134.93       1087.18        24.18 o
  -8 -11   7          0.12          9.64        13.49 o
  -7 -11   7        293.74        313.82        36.16 o
  -6 -11   7        234.47        258.25        18.86 o
  -5 -11   7        499.27        463.90        16.90 o
  -4 -11   7        609.02        592.29        10.57 o
  -3 -11   7        484.10        471.99         9.37 o
  -2 -11   7        135.88        154.00        10.30 o
  -1 -11   7          2.10          5.23         9.28 o
   0 -11   7       3073.86       3159.73        34.18 o
   1 -11   7       1934.37       1872.48        53.79 o
   2 -11   7        240.12        222.60        10.46 o
   3 -11   7       3440.73       3554.52        59.53 o
   4 -11   7       2913.67       2852.64        73.37 o
   5 -11   7       1388.21       1387.42        29.95 o
   6 -11   7       1910.82       2024.57        91.36 o
   7 -11   7       1710.30       1697.57        29.34 o
   8 -11   7        556.19        578.44        25.13 o
   9 -11   7        522.08        464.35        18.59 o
  10 -11   7        426.28        443.24        19.38 o
  -8 -10   7        127.36        133.79        25.36 o
  -7 -10   7        308.86        277.71        16.85 o
  -6 -10   7        292.44        323.87        12.67 o
  -5 -10   7        478.36        513.11        10.43 o
  -4 -10   7       1046.64       1004.33        36.05 o
  -3 -10   7        815.60        849.36        16.30 o
  -2 -10   7        421.76        411.80        10.87 o
  -1 -10   7       1129.59       1101.30        22.80 o
   0 -10   7       3394.43       3458.58       108.86 o
   1 -10   7       3402.10       3445.82       119.03 o
   2 -10   7       1123.66       1140.69        20.19 o
   3 -10   7       1277.97       1294.10        20.98 o
   4 -10   7       1810.05       1938.66        57.20 o
   5 -10   7        691.65        717.76        14.97 o
   6 -10   7        183.55        205.29        19.89 o
   7 -10   7        887.09        911.49        20.43 o
   8 -10   7        624.26        621.14        19.02 o
   9 -10   7        477.28        473.41        18.31 o
  10 -10   7        190.74        182.11        24.67 o
  -9  -9   7        286.67        324.99        16.77 o
  -8  -9   7        370.11        353.65        19.69 o
  -7  -9   7        767.37        820.60        85.57 o
  -6  -9   7        653.92        658.67        16.07 o
  -5  -9   7       1468.08       1534.22        37.83 o
  -4  -9   7       1518.73       1425.80        32.36 o
  -3  -9   7        812.58        771.58        12.87 o
  -2  -9   7       3339.94       3439.51        22.51 o
  -1  -9   7       1405.74       1458.04        62.44 o
   0  -9   7        441.61        479.38        11.06 o
   1  -9   7       3688.11       3858.99       113.17 o
   2  -9   7       2072.92       2208.43        32.00 o
   3  -9   7        593.25        590.48        13.12 o
   4  -9   7       1284.28       1314.59        32.35 o
   5  -9   7       1261.50       1295.13        52.73 o
   6  -9   7       1305.90       1187.91        20.89 o
   7  -9   7       1025.84        938.34        19.72 o
   8  -9   7         77.15         86.79        21.72 o
   9  -9   7        189.79        159.20        16.34 o
  10  -9   7          4.61          3.50        23.07 o
  11  -9   7        115.44        115.05        18.25 o
 -10  -8   7        385.36        425.91        96.80 o
  -9  -8   7        505.25        542.23        42.46 o
  -8  -8   7        726.84        765.44       103.33 o
  -7  -8   7        201.60        193.94        13.30 o
  -6  -8   7       1110.27       1120.62       100.17 o
  -5  -8   7       1259.66       1249.14        11.07 o
  -4  -8   7        295.11        315.61         9.32 o
  -3  -8   7       1132.68       1160.55        12.29 o
  -2  -8   7       1629.73       1631.96        66.71 o
  -1  -8   7        259.29        222.46        12.17 o
   0  -8   7         15.72         21.20         7.04 o
   1  -8   7         53.15         64.01         7.76 o
   2  -8   7        710.20        708.83        16.73 o
   3  -8   7        278.21        250.89        15.79 o
   4  -8   7          5.33          5.94         9.91 o
   5  -8   7         91.26         92.53        18.03 o
   6  -8   7        492.42        505.88        17.08 o
   7  -8   7         20.04         14.01        15.02 o
   8  -8   7        138.34        127.25        15.54 o
   9  -8   7        168.35        144.70        16.13 o
  10  -8   7        279.20        253.57        17.66 o
  11  -8   7         28.72         47.92        25.07 o
 -10  -7   7        215.75        212.83        29.18 o
  -9  -7   7        341.48        307.25        36.43 o
  -8  -7   7        653.81        758.52        59.95 o
  -7  -7   7        620.93        634.63        45.80 o
  -6  -7   7        227.97        223.24        22.44 o
  -5  -7   7         22.04         18.94         7.81 o
  -4  -7   7        314.61        317.62        13.46 o
  -3  -7   7         19.43         16.37         9.05 o
  -2  -7   7        617.92        709.61        12.01 o
  -1  -7   7          0.01          5.00         7.29 o
   0  -7   7        314.87        368.47         8.75 o
   1  -7   7         68.34        116.21        12.31 o
   2  -7   7         18.48         29.66         6.49 o
   3  -7   7        360.80        391.38        10.81 o
   4  -7   7         37.87         29.63        10.05 o
   5  -7   7         13.31         30.54        20.18 o
   6  -7   7        420.61        368.16        16.71 o
   7  -7   7          6.33         28.20        14.84 o
   8  -7   7        715.06        659.88        18.19 o
   9  -7   7        592.98        553.71        18.56 o
  10  -7   7        174.13        127.80        24.18 o
  11  -7   7        162.33        153.97        17.54 o
 -11  -6   7        129.12        145.90        32.06 o
 -10  -6   7        130.96        166.44        30.34 o
  -9  -6   7          4.05          9.84        11.88 o
  -8  -6   7        274.84        278.70        39.68 o
  -7  -6   7         50.48         44.36        18.22 o
  -6  -6   7       1145.59       1215.00       122.85 o
  -5  -6   7        527.70        544.32        17.75 o
  -4  -6   7        470.82        486.89        19.80 o
  -3  -6   7        949.99       1001.21        10.35 o
  -2  -6   7         77.58        102.56        13.49 o
  -1  -6   7        356.81        302.46         9.29 o
   0  -6   7       1000.87       1051.36        10.13 o
   1  -6   7         65.04         84.91         7.13 o
   2  -6   7        100.20        103.02        14.13 o
   3  -6   7       1027.61       1087.81        35.60 o
   4  -6   7       6716.34       6958.32        93.50 o
   5  -6   7       2608.91       2428.42        24.76 o
   6  -6   7         97.26         86.54        15.02 o
   7  -6   7       2123.20       1978.42        22.61 o
   8  -6   7       2203.66       2161.46        28.11 o
   9  -6   7        878.25        861.75        24.64 o
  10  -6   7        820.16        767.19        19.32 o
  11  -6   7        429.03        403.67        19.42 o
 -11  -5   7        201.18        207.95        14.48 o
 -10  -5   7        225.46        240.52        21.87 o
  -9  -5   7        177.03        167.30        17.80 o
  -8  -5   7        180.52        200.62        14.62 o
  -7  -5   7       2093.76       2175.30       223.52 o
  -6  -5   7       1552.16       1659.59       132.90 o
  -5  -5   7        699.46        709.84         9.73 o
  -4  -5   7        326.27        262.11        15.68 o
  -3  -5   7       1670.98       1614.13        22.82 o
  -2  -5   7       3143.89       3144.38        58.95 o
  -1  -5   7        167.04        122.09         8.61 o
   0  -5   7       5352.35       5613.93        75.86 o
   1  -5   7       3856.75       3985.08       110.65 o
   2  -5   7        676.02        598.17        11.34 o
   3  -5   7       4208.48       4401.03        51.92 o
   4  -5   7       5510.19       5365.04        74.08 o
   5  -5   7       1467.28       1484.37        25.41 o
   6  -5   7        183.12        192.99        16.07 o
   7  -5   7       1657.83       1641.63        21.23 o
   8  -5   7       1713.35       1666.24        21.57 o
   9  -5   7        622.63        581.61        23.84 o
  10  -5   7        319.67        323.61        18.06 o
  11  -5   7        336.22        299.53        18.95 o
 -11  -4   7        412.95        432.92        41.80 o
 -10  -4   7        560.28        648.97        56.02 o
  -9  -4   7        228.21        236.20        14.64 o
  -8  -4   7       1460.52       1422.55       173.57 o
  -7  -4   7       1671.23       1766.35       137.12 o
  -6  -4   7       1364.50       1337.95        14.65 o
  -5  -4   7       2371.57       2460.62        38.25 o
  -4  -4   7        218.43        189.66         8.90 o
  -3  -4   7        688.80        703.30        21.26 o
  -2  -4   7       8558.13       8955.30        59.16 o
  -1  -4   7       4174.82       4248.29       117.45 o
   0  -4   7       3145.52       3313.84       116.71 o
   1  -4   7        400.46        371.23        14.48 o
   2  -4   7       3857.57       3705.91        57.52 o
   3  -4   7       4943.83       5076.83        45.78 o
   4  -4   7       1861.86       1789.85        19.21 o
   5  -4   7       2754.33       2760.02        29.40 o
   6  -4   7         66.78         81.01        14.44 o
   7  -4   7         47.43         39.35        14.90 o
   8  -4   7        459.32        423.73        16.53 o
   9  -4   7        452.51        426.16        17.48 o
  10  -4   7         55.11         57.88        16.99 o
 -12  -3   7        801.05        823.01        27.96 o
 -11  -3   7       1059.76       1041.22        26.94 o
 -10  -3   7       1242.60       1239.79       126.37 o
  -9  -3   7        463.79        476.92        29.86 o
  -8  -3   7        565.34        585.42        37.51 o
  -7  -3   7       1945.76       2042.20        16.87 o
  -6  -3   7       2821.85       2817.99       173.99 o
  -5  -3   7       1486.60       1501.80        12.88 o
  -4  -3   7       2008.42       1864.88        67.61 o
  -3  -3   7       5968.07       6388.72       199.84 o
  -2  -3   7       5589.98       6028.37       100.54 o
  -1  -3   7       6365.53       6849.59       116.63 o
   0  -3   7       2187.22       2368.99       107.34 o
   1  -3   7       5275.21       5485.39       197.38 o
   2  -3   7       1498.65       1591.57        19.89 o
   3  -3   7        118.00        115.56        11.01 o
   4  -3   7         41.01         59.65        11.60 o
   5  -3   7        303.78        290.45        14.35 o
   6  -3   7          3.59         10.84        11.85 o
   7  -3   7         49.85         76.74        20.25 o
   8  -3   7        172.49        206.66        16.53 o
   9  -3   7        130.75        142.08        22.55 o
  10  -3   7          2.12          8.91        23.47 o
 -12  -2   7        200.91        201.71        17.94 o
 -11  -2   7        447.72        428.74        18.19 o
 -10  -2   7       1153.55       1145.52        20.06 o
  -9  -2   7        153.17        167.18        20.28 o
  -8  -2   7        175.70        180.40        11.75 o
  -7  -2   7       3055.52       2955.92       232.34 o
  -6  -2   7       2926.85       2903.90       265.47 o
  -5  -2   7        800.85        845.93        33.58 o
  -4  -2   7        295.62        334.77        34.78 o
  -3  -2   7       1855.55       1964.77       109.89 o
  -2  -2   7         83.90        151.71         8.82 o
  -1  -2   7        490.52        552.75        18.75 o
   0  -2   7        958.93       1218.74        12.99 o
   1  -2   7        227.85        293.58        16.16 o
   2  -2   7        691.59        918.13        20.70 o
   3  -2   7         82.46         78.37         8.62 o
   4  -2   7         67.79         79.99        11.47 o
   5  -2   7        121.82        143.00        14.43 o
   6  -2   7          1.71          9.06        11.96 o
   7  -2   7          3.97         16.43        12.40 o
   8  -2   7         27.83         40.56        13.21 o
   9  -2   7         56.76         58.83        15.82 o
  10  -2   7        339.11        324.14        18.19 o
 -12  -1   7        201.83        227.18        24.98 o
 -11  -1   7        281.70        268.65        23.07 o
 -10  -1   7        223.65        242.57        21.29 o
  -9  -1   7        282.16        282.75        14.96 o
  -8  -1   7        907.57        852.01        17.63 o
  -7  -1   7         26.08         54.35        13.86 o
  -6  -1   7         11.63         21.59        10.62 o
  -5  -1   7        225.46        208.47        18.08 o
  -4  -1   7         40.19         32.33        10.87 o
  -3  -1   7        547.98        503.81        60.71 o
  -2  -1   7        199.29        281.25        31.84 o
  -1  -1   7       1478.55       1466.55        53.30 o
   0  -1   7          1.50         38.05         8.38 o
   1  -1   7          0.78         21.96        10.52 o
   2  -1   7        145.93        137.38        11.66 o
   3  -1   7        770.95        792.06        16.11 o
   4  -1   7        661.57        689.88        13.41 o
   5  -1   7        284.74        277.68        12.44 o
   6  -1   7        314.73        330.56        11.33 o
   7  -1   7        530.05        523.56        25.41 o
   8  -1   7       1401.88       1410.45        87.16 o
   9  -1   7        743.67        751.75        54.99 o
  10  -1   7        482.78        513.44       106.74 o
 -12   0   7        146.77        121.16        16.84 o
 -11   0   7          2.47          1.38        21.14 o
 -10   0   7          3.62         -0.46        20.68 o
  -9   0   7         36.04         33.18        14.01 o
  -8   0   7         18.11         55.42        18.68 o
  -7   0   7       1293.85       1265.48        19.72 o
  -6   0   7        969.47        997.36        13.86 o
  -5   0   7        327.92        294.73        13.81 o
  -4   0   7        780.08        777.91        56.80 o
  -3   0   7         96.58         65.77         8.34 o
  -2   0   7       4264.03       4657.16        40.55 o
  -1   0   7       2326.11       2510.54        27.98 o
   0   0   7       6653.60       7287.75       182.93 o
   1   0   7       3896.92       4294.67       129.68 o
   2   0   7       4951.45       5101.45        77.97 o
   3   0   7       1522.43       1464.28        35.22 o
   4   0   7       2746.91       2847.26       109.60 o
   5   0   7       1419.93       1512.20        15.86 o
   6   0   7       1037.54       1061.81        46.84 o
   7   0   7       1617.82       1629.84        72.02 o
   8   0   7        943.47        942.72        16.24 o
   9   0   7        328.19        337.00        12.80 o
  10   0   7        158.90        176.91        15.52 o
 -13   1   7          0.32        -12.35        17.36 o
 -12   1   7        340.96        311.54        24.48 o
 -11   1   7        461.10        473.04        23.69 o
 -10   1   7         62.10         77.97        14.78 o
  -9   1   7        493.64        537.58        21.50 o
  -8   1   7       1257.62       1183.67        18.99 o
  -7   1   7       1019.61       1053.25        53.67 o
  -6   1   7       1372.67       1303.45        49.69 o
  -5   1   7        994.41        946.86        50.47 o
  -4   1   7       2347.93       2190.61        23.96 o
  -3   1   7        776.86        830.99        11.62 o
  -2   1   7       5829.04       5991.08       149.56 o
  -1   1   7       1935.91       1992.46        28.29 o
   0   1   7       2554.67       2425.06        16.33 o
   1   1   7       2413.27       2477.52        58.19 o
   2   1   7       4224.05       4330.32        60.68 o
   3   1   7       1724.99       1574.09        56.39 o
   4   1   7       1049.73        946.43        15.18 o
   5   1   7       1768.05       1805.01        87.48 o
   6   1   7        341.00        376.67        11.09 o
   7   1   7       1239.43       1230.01        23.71 o
   8   1   7       1006.30        993.26        49.65 o
   9   1   7        332.66        347.36        26.22 o
 -13   2   7        291.04        285.40        24.82 o
 -12   2   7        442.59        451.35        24.42 o
 -11   2   7        387.20        413.32        22.55 o
 -10   2   7       1247.85       1161.99        19.94 o
  -9   2   7        282.29        260.24        15.21 o
  -8   2   7       1713.23       1834.31        21.81 o
  -7   2   7       2641.93       2577.03        51.13 o
  -6   2   7        951.97        955.90        16.48 o
  -5   2   7        851.25        735.20        64.87 o
  -4   2   7       1729.38       1802.07        25.28 o
  -3   2   7       8423.90       8539.79       194.23 o
  -2   2   7       8194.75       8422.85       259.89 o
  -1   2   7       1204.42       1125.51        41.60 o
   0   2   7       2082.66       2142.00        33.94 o
   1   2   7       3688.56       3495.72       131.70 o
   2   2   7       1847.64       1923.61        30.76 o
   3   2   7        986.14        986.05        11.74 o
   4   2   7        211.40        204.70        10.50 o
   5   2   7        768.39        826.36        16.36 o
   6   2   7        113.15        136.51        10.47 o
   7   2   7         94.16        112.27         9.72 o
   8   2   7         74.55         66.17         9.13 o
   9   2   7        124.06        135.26        12.22 o
 -13   3   7        508.79        502.65        18.22 o
 -12   3   7        443.08        472.71        14.66 o
 -11   3   7        426.22        460.90        23.26 o
 -10   3   7       1203.63       1220.51        25.25 o
  -9   3   7        439.42        482.35        21.07 o
  -8   3   7        726.18        751.36        14.38 o
  -7   3   7       3239.34       3257.85        51.51 o
  -6   3   7       2225.32       2484.17       138.17 o
  -5   3   7        303.50        272.49        11.41 o
  -4   3   7       1086.48       1037.41        47.73 o
  -3   3   7       9802.09       9638.41       188.59 o
  -2   3   7       1727.33       1985.96        30.19 o
  -1   3   7        145.61         94.54        12.60 o
   0   3   7        547.46        499.65        38.25 o
   1   3   7        801.71        762.71        20.59 o
   2   3   7       1247.85       1308.30        42.52 o
   3   3   7        670.10        678.87        56.71 o
   4   3   7          0.27         -3.91         7.93 o
   5   3   7         18.59         26.66         9.88 o
   6   3   7         90.05        103.46        24.47 o
   7   3   7         26.93         19.81        10.74 o
   8   3   7          0.02          2.68        10.22 o
   9   3   7          5.14         11.43        12.24 o
 -13   4   7        303.32        297.92        31.89 o
 -12   4   7        727.38        734.22        69.15 o
 -11   4   7        230.26        254.77        13.21 o
 -10   4   7        857.92        948.85        26.91 o
  -9   4   7        517.58        515.66        22.73 o
  -8   4   7        635.24        678.78        28.34 o
  -7   4   7       1504.83       1663.90        34.06 o
  -6   4   7         14.22         31.20         9.42 o
  -5   4   7          0.56         -2.79        11.55 o
  -4   4   7        202.11        181.21        26.22 o
  -3   4   7        192.41        188.22         7.67 o
  -2   4   7        370.30        377.74        15.00 o
  -1   4   7         29.36         63.37         8.47 o
   0   4   7        225.71        269.97         8.97 o
   1   4   7         44.53         55.92         9.61 o
   2   4   7        522.26        549.58        20.30 o
   3   4   7        213.46        202.64        10.35 o
   4   4   7         45.71         43.01        11.16 o
   5   4   7        503.51        521.68        14.31 o
   6   4   7        404.67        417.14        27.66 o
   7   4   7        462.59        449.46        22.12 o
   8   4   7        134.86        147.88        13.99 o
 -13   5   7        263.56        309.69        36.60 o
 -12   5   7        177.73        178.69        11.65 o
 -11   5   7        116.66        136.15        15.48 o
 -10   5   7         51.04         47.57         9.29 o
  -9   5   7        187.99        195.15         9.49 o
  -8   5   7         56.08         46.81         8.85 o
  -7   5   7         14.70         21.04        14.05 o
  -6   5   7        299.73        360.41        23.66 o
  -5   5   7         88.13         95.13        16.33 o
  -4   5   7         80.51         87.78        11.02 o
  -3   5   7         28.44         26.22         6.65 o
  -2   5   7         33.90         44.42         7.07 o
  -1   5   7        260.68        261.59         8.47 o
   0   5   7       1438.84       1465.61        28.24 o
   1   5   7        113.89        131.81        15.17 o
   2   5   7        620.80        619.64        23.59 o
   3   5   7       1162.20       1136.48        64.64 o
   4   5   7        211.02        240.20        13.55 o
   5   5   7        455.47        438.75        11.74 o
   6   5   7        355.52        368.70        16.40 o
   7   5   7        479.57        481.53        40.27 o
   8   5   7        403.17        429.63        37.05 o
 -13   6   7          1.80         -1.53        16.94 o
 -12   6   7          6.68         15.84        10.11 o
 -11   6   7         34.73         45.30        10.69 o
 -10   6   7        484.53        518.80        10.77 o
  -9   6   7        129.60        123.54        10.34 o
  -8   6   7        929.84        947.15        17.10 o
  -7   6   7        396.31        395.52        13.43 o
  -6   6   7        141.66        128.32        11.98 o
  -5   6   7       1209.29       1183.88        47.46 o
  -4   6   7        857.66        802.18        14.38 o
  -3   6   7        763.80        779.72        11.01 o
  -2   6   7       2543.47       2522.54        13.19 o
  -1   6   7        716.01        692.05        16.40 o
   0   6   7       1971.49       1942.07        31.25 o
   1   6   7       1820.31       1766.02        48.86 o
   2   6   7       1450.07       1425.75        37.35 o
   3   6   7        814.10        829.37        24.39 o
   4   6   7        660.32        665.66        27.33 o
   5   6   7       1677.87       1599.44        91.41 o
   6   6   7        846.16        831.25        33.19 o
   7   6   7        477.19        473.40        11.07 o
 -13   7   7         73.67         86.53        11.22 o
 -12   7   7        717.78        750.79        15.84 o
 -11   7   7        776.44        830.93        34.39 o
 -10   7   7        399.60        429.44        10.65 o
  -9   7   7       1249.85       1230.42        32.07 o
  -8   7   7        932.06        919.09        13.59 o
  -7   7   7         14.18         23.33        14.32 o
  -6   7   7        622.22        665.04        26.73 o
  -5   7   7       1116.90       1183.89        15.52 o
  -4   7   7       1128.90       1146.97        22.47 o
  -3   7   7       1288.31       1297.42        13.16 o
  -2   7   7       2129.74       2160.74        13.26 o
  -1   7   7       1843.13       1862.98        26.50 o
   0   7   7       1541.40       1569.77        53.96 o
   1   7   7       1095.71       1051.11        27.20 o
   2   7   7       2385.69       2359.95        59.48 o
   3   7   7       1002.66        980.86        31.79 o
   4   7   7        461.73        457.42        21.05 o
   5   7   7        905.03        956.15        29.91 o
   6   7   7        352.46        371.68        35.49 o
   7   7   7        230.47        239.47        11.98 o
 -13   8   7        761.49        783.11        23.88 o
 -12   8   7        852.46        863.57        25.74 o
 -11   8   7        147.40        163.65        10.38 o
 -10   8   7        418.48        419.48        11.74 o
  -9   8   7        585.36        596.42        16.68 o
  -8   8   7       1366.98       1400.35        48.52 o
  -7   8   7        725.13        709.66        20.15 o
  -6   8   7       1851.05       1706.75        32.72 o
  -5   8   7       2881.98       2741.48       137.43 o
  -4   8   7       2043.48       1954.87        55.85 o
  -3   8   7       1715.08       1628.09        26.82 o
  -2   8   7       1206.12       1185.03        21.03 o
  -1   8   7        592.60        579.36        52.74 o
   0   8   7       1269.44       1282.81        56.77 o
   1   8   7        391.72        400.34        12.30 o
   2   8   7         26.83         31.46         9.02 o
   3   8   7          0.61         12.91        10.17 o
   4   8   7         57.67         63.40        16.18 o
   5   8   7        222.30        217.87        10.87 o
   6   8   7         44.64         41.60        12.94 o
 -12   9   7        376.18        383.34        20.54 o
 -11   9   7        311.73        328.82        16.03 o
 -10   9   7        999.98        962.58        30.58 o
  -9   9   7        313.51        313.93        12.07 o
  -8   9   7        882.62        871.51        23.30 o
  -7   9   7        565.63        486.93        41.14 o
  -6   9   7        997.03        966.32        66.75 o
  -5   9   7        553.00        543.72        16.85 o
  -4   9   7         71.48         81.90        16.09 o
  -3   9   7        978.67       1025.54        30.84 o
  -2   9   7          8.84         14.05         8.70 o
  -1   9   7          5.15         12.07         8.75 o
   0   9   7        107.17         98.16        11.59 o
   1   9   7        124.97        118.10         9.22 o
   2   9   7        182.88        177.00        11.16 o
   3   9   7         15.05         12.88         8.90 o
   4   9   7         33.88         33.60        13.23 o
   5   9   7        117.69        126.06        21.68 o
 -12  10   7        119.59        123.32        18.05 o
 -11  10   7        136.75        155.77        14.93 o
 -10  10   7        733.54        746.37        60.00 o
  -9  10   7        259.38        243.28        20.01 o
  -8  10   7        225.13        225.16        19.11 o
  -7  10   7         89.64         65.92        14.01 o
  -6  10   7         34.45         30.96         8.97 o
  -5  10   7        100.73        113.69        16.04 o
  -4  10   7         19.52         18.66         9.70 o
  -3  10   7         92.84         71.64        14.15 o
  -2  10   7        182.50        186.70        10.31 o
  -1  10   7         56.90         62.72         9.85 o
   0  10   7         91.87         85.99         9.34 o
   1  10   7        260.16        250.56        10.66 o
   2  10   7          5.90         -2.26         9.89 o
   3  10   7         38.14         42.20        10.20 o
   4  10   7        142.71        115.14        11.08 o
 -12  11   7         21.91         29.69        10.23 o
 -11  11   7          7.79          7.67        13.15 o
 -10  11   7          7.86          3.29        16.19 o
  -9  11   7         26.34         30.69        15.62 o
  -8  11   7         17.69         48.87        16.71 o
  -7  11   7        288.12        291.32        20.25 o
  -6  11   7        629.52        645.94        52.74 o
  -5  11   7         41.25         51.28        14.16 o
  -4  11   7         35.78         51.02        10.40 o
  -3  11   7         95.47        114.72         9.51 o
  -2  11   7        305.23        299.00        11.06 o
  -1  11   7        365.92        380.63        22.57 o
   0  11   7         39.25         41.72        10.41 o
   1  11   7        115.27        125.62        11.26 o
   2  11   7        114.44        103.74         9.38 o
   3  11   7        291.14        311.25        24.43 o
   4  11   7        251.20        260.84        19.95 o
 -11  12   7        149.36        147.42        15.78 o
 -10  12   7        391.16        398.75        18.20 o
  -9  12   7         62.94         62.09        17.93 o
  -8  12   7        262.57        258.30        18.92 o
  -7  12   7        221.56        224.09        11.91 o
  -6  12   7        256.35        275.54        15.74 o
  -5  12   7       1516.38       1434.15        71.47 o
  -4  12   7        692.40        692.04        15.15 o
  -3  12   7        366.53        406.04        22.56 o
  -2  12   7        838.75        807.70        23.07 o
  -1  12   7       1310.24       1257.36        30.60 o
   0  12   7        842.26        832.39        43.98 o
   1  12   7        499.76        484.60        28.47 o
   2  12   7        582.78        543.32        42.30 o
   3  12   7        500.35        471.72        32.11 o
 -10  13   7        624.28        634.96        86.59 o
  -9  13   7        536.60        512.21        63.45 o
  -8  13   7        182.03        159.16        16.96 o
  -7  13   7        410.77        422.87        16.64 o
  -6  13   7        753.35        783.61        57.40 o
  -5  13   7       1087.40       1139.41        15.91 o
  -4  13   7        827.29        872.86        17.37 o
  -3  13   7        323.87        355.49        24.56 o
  -2  13   7        302.13        286.73        19.68 o
  -1  13   7        680.61        665.29        28.51 o
   0  13   7        211.95        210.85        12.16 o
   1  13   7        167.11        179.54        15.62 o
 -10  14   7        350.83        342.91        19.14 o
  -9  14   7        556.46        554.57        19.38 o
  -8  14   7        298.55        299.76        20.84 o
  -7  14   7        382.08        364.10        26.19 o
  -6  14   7        770.05        815.74        53.78 o
  -5  14   7        948.16       1036.05        60.27 o
  -4  14   7        250.16        245.05        28.49 o
  -3  14   7        167.74        160.73        10.89 o
  -2  14   7        320.21        324.75        17.07 o
  -1  14   7        332.10        326.55        15.35 o
   0  14   7         57.96         52.30        12.20 o
  -8  15   7        245.35        259.52        12.85 o
  -7  15   7        102.40        135.61        14.10 o
  -6  15   7        413.04        470.33        25.04 o
  -5  15   7        205.97        211.23        12.29 o
  -4  15   7          7.45         16.13        11.91 o
  -3  15   7         71.76         77.34        17.71 o
  -2  15   7         14.47         16.02        12.77 o
  -1 -17   8          0.34         15.89        12.39 o
   0 -17   8        180.63        175.88        11.31 o
   1 -17   8        123.93        116.29        12.05 o
   2 -17   8        521.61        472.78        12.62 o
   3 -17   8        538.23        551.41        40.04 o
   4 -17   8        137.32        129.52        17.39 o
   5 -17   8        365.48        359.76        15.67 o
   6 -17   8        768.44        853.53        44.53 o
  -3 -16   8        503.12        499.46        18.42 o
  -2 -16   8        155.67        140.08        12.41 o
  -1 -16   8        527.96        524.17        15.98 o
   0 -16   8        988.23        886.49        50.74 o
   1 -16   8        348.24        341.21        14.44 o
   2 -16   8        579.04        550.39        19.57 o
   3 -16   8       1016.83       1031.92        67.05 o
   4 -16   8        820.23        815.81        32.76 o
   5 -16   8        468.24        483.89        15.46 o
   6 -16   8        550.62        582.22        19.19 o
   7 -16   8        405.39        418.55        16.17 o
  -4 -15   8        574.49        556.97        32.37 o
  -3 -15   8        382.02        392.67        25.71 o
  -2 -15   8        431.43        425.44        14.69 o
  -1 -15   8        146.87        140.24         9.42 o
   0 -15   8        493.01        475.38        35.07 o
   1 -15   8        873.31        897.11        53.52 o
   2 -15   8        416.23        415.61        23.99 o
   3 -15   8        359.19        348.95        20.40 o
   4 -15   8        537.72        562.27        14.39 o
   5 -15   8        273.80        288.42        14.17 o
   6 -15   8        377.10        422.98        22.55 o
   7 -15   8        397.29        436.01        17.44 o
   8 -15   8         63.41         73.42        25.28 o
  -5 -14   8        498.91        462.48        55.28 o
  -4 -14   8         43.03         18.05        12.15 o
  -3 -14   8        615.05        648.67        17.47 o
  -2 -14   8        836.20        852.96        62.96 o
  -1 -14   8        517.46        528.43        25.02 o
   0 -14   8        402.83        380.66        10.38 o
   1 -14   8        704.84        708.13        27.15 o
   2 -14   8        533.85        526.73        45.15 o
   3 -14   8        237.59        230.38        12.49 o
   4 -14   8        301.51        284.56        14.84 o
   5 -14   8        248.91        255.93        13.46 o
   6 -14   8         29.88         37.03        12.61 o
   7 -14   8         98.44         99.64        15.73 o
   8 -14   8          9.51        -10.88        17.33 o
   9 -14   8         44.21         59.29        25.90 o
  -6 -13   8        212.68        209.05        25.44 o
  -5 -13   8        181.57        201.01        14.28 o
  -4 -13   8        147.24        142.35        11.17 o
  -3 -13   8         52.73         63.81        10.57 o
  -2 -13   8        145.70        141.38         9.69 o
  -1 -13   8        294.63        272.55        31.72 o
   0 -13   8        147.39        165.48        14.70 o
   1 -13   8        225.71        201.54        19.09 o
   2 -13   8        263.77        266.61        26.78 o
   3 -13   8          1.58          2.20        10.08 o
   4 -13   8         19.91         14.60         9.28 o
   5 -13   8        203.51        198.17        12.77 o
   6 -13   8         28.90         43.03        10.90 o
   7 -13   8          6.45         19.06        19.75 o
   8 -13   8        148.55        146.94        24.48 o
   9 -13   8         97.75        110.90        25.13 o
  -7 -12   8         25.75         43.00        10.68 o
  -6 -12   8          0.38         15.75         9.75 o
  -5 -12   8         48.96         47.73        10.57 o
  -4 -12   8         81.17         80.37         9.25 o
  -3 -12   8         48.36         34.65         9.27 o
  -2 -12   8         29.21         31.68        10.16 o
  -1 -12   8         55.11         78.75        10.22 o
   0 -12   8        638.05        625.83        11.70 o
   1 -12   8        430.69        445.37        23.53 o
   2 -12   8        482.13        464.69        21.61 o
   3 -12   8        141.31        159.73         8.86 o
   4 -12   8        984.17        966.21        11.53 o
   5 -12   8        707.66        749.82        14.74 o
   6 -12   8        297.50        377.60        15.55 o
   7 -12   8        569.21        601.61        24.91 o
   8 -12   8        240.81        230.47        17.45 o
   9 -12   8        334.16        327.64        25.59 o
  -8 -11   8          2.64        -13.15        12.15 o
  -7 -11   8         73.99        110.28        11.41 o
  -6 -11   8          4.07         13.16         8.68 o
  -5 -11   8         73.27         91.03         9.28 o
  -4 -11   8        242.13        238.58        17.79 o
  -3 -11   8       1035.83       1021.69        42.52 o
  -2 -11   8        276.91        305.23        10.67 o
  -1 -11   8        231.80        235.49        12.04 o
   0 -11   8       5243.68       5547.92       186.09 o
   1 -11   8         72.29         77.88         9.76 o
   2 -11   8         67.87         86.31        10.26 o
   3 -11   8       1750.56       1797.65        67.00 o
   4 -11   8       1205.79       1265.99        25.72 o
   5 -11   8        472.10        483.97        17.17 o
   6 -11   8        622.92        656.10        20.19 o
   7 -11   8       1126.46       1178.02        27.07 o
   8 -11   8        425.39        394.12        24.67 o
   9 -11   8        291.94        305.24        24.61 o
  10 -11   8        627.61        577.55        20.61 o
  -8 -10   8        121.19        106.71        10.68 o
  -7 -10   8        218.24        243.94        10.97 o
  -6 -10   8        510.21        510.19        22.13 o
  -5 -10   8        648.23        624.90        14.78 o
  -4 -10   8       1671.46       1672.20        68.45 o
  -3 -10   8       1201.99       1179.77        12.51 o
  -2 -10   8        421.67        418.72        23.97 o
  -1 -10   8       2054.86       2218.34        30.51 o
   0 -10   8       3935.86       4080.54        92.64 o
   1 -10   8        414.59        405.89         8.66 o
   2 -10   8       2249.35       2210.92        79.64 o
   3 -10   8       1973.44       2165.33        61.95 o
   4 -10   8       1966.98       1955.64        13.78 o
   5 -10   8       2313.94       2307.18        82.90 o
   6 -10   8        944.94        933.88        25.01 o
   7 -10   8       1032.38       1051.18        26.11 o
   8 -10   8        660.14        599.55        18.40 o
   9 -10   8        579.51        503.33        19.38 o
  10 -10   8        637.98        618.29        26.97 o
  -9  -9   8        425.63        396.90        60.32 o
  -8  -9   8        873.46        859.07        89.03 o
  -7  -9   8        423.80        443.38        10.98 o
  -6  -9   8        820.20        905.31        57.06 o
  -5  -9   8       3010.20       2980.88       158.49 o
  -4  -9   8       1131.95       1161.86        39.14 o
  -3  -9   8        185.01        211.10        10.92 o
  -2  -9   8       2388.10       2343.60        54.50 o
  -1  -9   8        552.41        517.89        17.93 o
   0  -9   8        523.71        496.23        14.95 o
   1  -9   8       4994.98       5184.65       133.10 o
   2  -9   8       2286.55       2309.82        36.97 o
   3  -9   8        428.54        497.80        10.83 o
   4  -9   8        707.13        687.37        40.62 o
   5  -9   8        429.98        400.48        16.53 o
   6  -9   8        103.64        121.38        21.72 o
   7  -9   8        346.81        326.72        22.98 o
   8  -9   8        153.70        155.94        22.61 o
   9  -9   8          6.99         34.87        22.55 o
  10  -9   8         26.48         17.73        23.87 o
  -9  -8   8        511.96        521.17        56.88 o
  -8  -8   8        927.27        928.80        83.41 o
  -7  -8   8        185.03        179.49         9.72 o
  -6  -8   8        973.06        968.73        62.90 o
  -5  -8   8        663.71        642.71        32.11 o
  -4  -8   8         70.64         63.93         8.86 o
  -3  -8   8       1872.04       1901.54        60.67 o
  -2  -8   8        849.28        773.59        28.03 o
  -1  -8   8       1006.67       1151.18        50.44 o
   0  -8   8       1530.98       1474.63        62.73 o
   1  -8   8       1065.81       1135.48        24.89 o
   2  -8   8        404.76        499.70        24.13 o
   3  -8   8         53.88         67.54         9.64 o
   4  -8   8          3.81         17.52         9.95 o
   5  -8   8         61.76         70.18        12.59 o
   6  -8   8          4.56         -6.97        20.40 o
   7  -8   8          0.04          7.99        14.68 o
   8  -8   8         28.85         50.35        15.18 o
   9  -8   8         22.05         20.64        15.73 o
  10  -8   8          5.42         13.98        17.17 o
 -10  -7   8        498.16        509.61        79.44 o
  -9  -7   8        123.36        157.09        15.08 o
  -8  -7   8        151.92        167.85        15.27 o
  -7  -7   8        105.40        140.86        11.59 o
  -6  -7   8         13.61         17.24         7.74 o
  -5  -7   8         77.68        109.72        13.84 o
  -4  -7   8        363.10        378.52        10.43 o
  -3  -7   8        359.36        386.18        24.12 o
  -2  -7   8          5.84         21.73         8.09 o
  -1  -7   8       1303.21       1374.49        52.72 o
   0  -7   8         57.30         74.46         8.26 o
   1  -7   8        124.50        127.98         9.67 o
   2  -7   8          9.23         17.80         9.29 o
   3  -7   8         10.28         19.39         9.90 o
   4  -7   8        479.25        517.88        18.11 o
   5  -7   8        172.40        198.95        15.33 o
   6  -7   8          2.34         12.44        14.38 o
   7  -7   8        253.69        257.13        15.45 o
   8  -7   8        828.67        775.52        18.52 o
   9  -7   8        693.28        670.21        18.99 o
  10  -7   8        184.27        172.65        25.04 o
 -10  -6   8          4.80         21.00        17.28 o
  -9  -6   8          2.02          7.93        12.23 o
  -8  -6   8         35.43         46.16        11.47 o
  -7  -6   8          8.68         14.78         9.63 o
  -6  -6   8        259.40        265.89         9.79 o
  -5  -6   8        156.20        148.68        15.64 o
  -4  -6   8         95.57        126.94        13.32 o
  -3  -6   8          2.29         12.98         8.10 o
  -2  -6   8        213.59        200.52         8.71 o
  -1  -6   8         34.55         43.05         8.21 o
   0  -6   8       1084.83       1049.24        25.76 o
   1  -6   8       3354.69       3674.69        66.30 o
   2  -6   8       2625.16       2531.43        22.08 o
   3  -6   8       1098.09       1116.55        24.25 o
   4  -6   8       3625.44       3784.04        80.44 o
   5  -6   8       1720.84       1711.92        27.07 o
   6  -6   8       1072.82        952.93        18.92 o
   7  -6   8       2639.10       2422.65        24.36 o
   8  -6   8        911.87        913.21        24.42 o
   9  -6   8        419.68        385.49        17.76 o
  10  -6   8        381.90        371.69        18.22 o
 -11  -5   8         59.96         92.19        18.94 o
 -10  -5   8        224.52        220.53        11.95 o
  -9  -5   8         15.69         21.13        10.51 o
  -8  -5   8        191.58        172.05        15.78 o
  -7  -5   8        192.83        182.87        29.75 o
  -6  -5   8        264.93        240.41         8.44 o
  -5  -5   8        247.96        234.19         8.41 o
  -4  -5   8        714.69        680.10         9.44 o
  -3  -5   8       1666.91       1734.55        40.75 o
  -2  -5   8       3931.41       4023.14        63.16 o
  -1  -5   8       2018.23       1971.18        27.35 o
   0  -5   8       2974.61       3191.30        55.94 o
   1  -5   8        993.82       1058.74        21.93 o
   2  -5   8       2241.89       2142.68        67.77 o
   3  -5   8       2007.02       2005.10        29.93 o
   4  -5   8       1873.12       2155.11        82.95 o
   5  -5   8         76.05         44.36        20.18 o
   6  -5   8         31.85         46.51        14.56 o
   7  -5   8       1890.78       1866.32        27.07 o
   8  -5   8       1092.74       1075.81        19.48 o
   9  -5   8        526.36        496.05        23.72 o
  10  -5   8        333.07        285.46        17.85 o
 -11  -4   8        259.09        242.41        12.48 o
 -10  -4   8        367.48        375.29        13.86 o
  -9  -4   8         86.69        108.91        12.66 o
  -8  -4   8       1294.56       1318.03        58.20 o
  -7  -4   8       1836.73       1973.50        70.72 o
  -6  -4   8       1327.17       1450.12        29.83 o
  -5  -4   8       1166.30       1168.64        45.35 o
  -4  -4   8       2225.48       2273.01        45.95 o
  -3  -4   8       3888.06       4084.91       105.15 o
  -2  -4   8       2553.83       2589.39        57.84 o
  -1  -4   8       4602.96       4918.20        82.33 o
   0  -4   8       3414.66       3634.26        44.64 o
   1  -4   8       1476.99       1377.10        59.54 o
   2  -4   8       3037.02       3225.50        67.60 o
   3  -4   8       1195.90       1215.40        12.13 o
   4  -4   8       2618.69       2658.28       123.17 o
   5  -4   8       4063.17       3773.00       292.80 o
   6  -4   8        966.63        928.94        23.72 o
   7  -4   8       1181.56       1109.39        18.95 o
   8  -4   8       1388.85       1272.03        20.15 o
   9  -4   8        749.41        752.97        24.79 o
  10  -4   8        182.28        205.18        24.09 o
 -12  -3   8        370.38        356.61        19.32 o
 -11  -3   8        769.85        795.82        25.44 o
 -10  -3   8       1349.06       1335.68        21.35 o
  -9  -3   8        449.82        477.04        32.20 o
  -8  -3   8       1545.36       1484.43       117.31 o
  -7  -3   8       2789.27       2983.88       201.74 o
  -6  -3   8        839.87        832.33        22.91 o
  -5  -3   8        698.57        711.37        14.58 o
  -4  -3   8        636.95        606.41        36.12 o
  -3  -3   8       1231.58       1180.74        63.96 o
  -2  -3   8       5321.42       5483.04        65.96 o
  -1  -3   8        648.65        608.63        28.33 o
   0  -3   8         10.17         58.95         8.45 o
   1  -3   8        864.50        837.33        58.54 o
   2  -3   8       2234.30       2218.36        62.67 o
   3  -3   8        212.44        198.19        11.96 o
   4  -3   8         87.38        102.12         9.96 o
   5  -3   8        600.91        593.80        13.15 o
   6  -3   8        747.05        753.50        44.30 o
   7  -3   8          1.79         15.91        14.04 o
   8  -3   8         38.09         42.18        14.56 o
   9  -3   8         27.95         39.51        15.94 o
  10  -3   8         40.59         53.49        24.09 o
 -12  -2   8        406.95        420.20        19.02 o
 -11  -2   8        347.08        328.47        17.36 o
 -10  -2   8        976.69        873.39        18.86 o
  -9  -2   8        362.19        354.86        21.47 o
  -8  -2   8        565.06        567.35        21.41 o
  -7  -2   8        555.09        572.46        33.69 o
  -6  -2   8       1257.45       1281.99        39.34 o
  -5  -2   8        701.61        674.27        49.45 o
  -4  -2   8       1098.22       1103.18        49.83 o
  -3  -2   8       1291.43       1392.67        35.68 o
  -2  -2   8       1240.04       1258.17        55.67 o
  -1  -2   8       1602.71       1696.66        48.41 o
   0  -2   8        933.16       1021.63        19.87 o
   1  -2   8        206.39        225.62        10.75 o
   2  -2   8        407.45        399.19        14.54 o
   3  -2   8        220.99        225.62        19.02 o
   4  -2   8        271.06        274.57        24.52 o
   5  -2   8        131.65        106.89        11.47 o
   6  -2   8         14.98          6.83        13.95 o
   7  -2   8        287.00        278.49        13.87 o
   8  -2   8        319.85        304.74        18.92 o
   9  -2   8        171.46        126.39        17.08 o
  10  -2   8        119.95        115.54        17.70 o
 -12  -1   8        616.92        597.18        25.87 o
 -11  -1   8        421.01        388.90        17.30 o
 -10  -1   8        279.29        249.85        16.16 o
  -9  -1   8        249.40        230.25        14.90 o
  -8  -1   8         85.27         91.18        14.01 o
  -7  -1   8          1.24         16.16        11.00 o
  -6  -1   8        490.77        525.16        12.41 o
  -5  -1   8        157.33        153.82         9.67 o
  -4  -1   8         92.15         94.84        13.37 o
  -3  -1   8        311.94        342.69        48.43 o
  -2  -1   8       2130.38       2154.43        14.13 o
  -1  -1   8        515.87        499.49        19.54 o
   0  -1   8        130.19        168.00        10.05 o
   1  -1   8         19.55         51.89        12.76 o
   2  -1   8        934.96        885.75        51.23 o
   3  -1   8        864.79        870.31        18.31 o
   4  -1   8        869.80        828.74        16.08 o
   5  -1   8       1402.57       1332.83        78.40 o
   6  -1   8         84.91         92.48        11.64 o
   7  -1   8        498.37        464.95        18.49 o
   8  -1   8        644.13        604.12        61.50 o
   9  -1   8        299.55        308.90        23.55 o
 -12   0   8         11.47         27.99        17.20 o
 -11   0   8        134.41        120.21        22.18 o
 -10   0   8          7.32         -3.81        14.32 o
  -9   0   8         86.05         80.46        13.98 o
  -8   0   8         90.69         96.93        13.78 o
  -7   0   8        120.22        122.59        28.49 o
  -6   0   8        167.87        154.02        12.35 o
  -5   0   8         58.88         70.43        21.11 o
  -4   0   8       1239.39       1197.16        52.23 o
  -3   0   8       4655.19       4731.66        55.61 o
  -2   0   8       2397.46       2501.86        71.51 o
  -1   0   8        629.86        601.04        29.43 o
   0   0   8       1473.33       1480.00        95.95 o
   1   0   8       3333.03       3221.98       148.77 o
   2   0   8       1411.94       1465.31        24.68 o
   3   0   8        939.38        882.23        15.01 o
   4   0   8        546.20        555.62        12.43 o
   5   0   8       1563.84       1502.66        57.43 o
   6   0   8        267.13        265.05        10.92 o
   7   0   8       1197.43       1210.19        49.87 o
   8   0   8       1106.18       1098.69        42.96 o
   9   0   8        477.07        567.14        32.82 o
 -12   1   8         44.39         46.36        16.40 o
 -11   1   8         61.14         70.41        21.20 o
 -10   1   8        210.86        215.23        15.85 o
  -9   1   8         43.19         38.14        17.42 o
  -8   1   8        337.64        311.21        10.82 o
  -7   1   8       2164.35       2183.80        51.30 o
  -6   1   8       2868.47       2919.31        65.48 o
  -5   1   8        466.70        436.30        10.83 o
  -4   1   8       1821.66       1948.90        26.70 o
  -3   1   8       5290.72       5338.53       178.27 o
  -2   1   8        882.50        844.63        24.87 o
  -1   1   8       1000.90        893.83        31.49 o
   0   1   8        124.95        120.52        18.11 o
   1   1   8       1531.15       1591.24        27.54 o
   2   1   8       2312.32       2318.68        33.57 o
   3   1   8       1360.79       1253.04        93.99 o
   4   1   8       1018.97       1004.55        13.56 o
   5   1   8       1239.72       1317.99        21.57 o
   6   1   8        759.16        787.74        50.69 o
   7   1   8       1155.01       1136.94        92.09 o
   8   1   8        715.35        726.71        30.96 o
   9   1   8        257.10        248.85        17.78 o
 -13   2   8        580.99        506.43        20.37 o
 -12   2   8        378.27        369.48        24.24 o
 -11   2   8        214.93        226.84        16.44 o
 -10   2   8       1451.66       1456.98        14.69 o
  -9   2   8        668.26        661.96        13.41 o
  -8   2   8       1397.53       1477.38        58.22 o
  -7   2   8       1963.14       1978.67        33.44 o
  -6   2   8       2094.67       2102.49        31.75 o
  -5   2   8       1443.76       1469.71        45.25 o
  -4   2   8       2742.57       2622.06        61.71 o
  -3   2   8       7294.80       7589.97        85.67 o
  -2   2   8       1459.07       1420.98        39.65 o
  -1   2   8       3741.53       3661.78        71.10 o
   0   2   8       6745.54       6827.48       271.71 o
   1   2   8       3635.18       3781.89        48.80 o
   2   2   8       3234.70       3336.86       179.26 o
   3   2   8        564.76        554.34        12.55 o
   4   2   8        486.03        448.96        58.15 o
   5   2   8        782.43        775.22        26.59 o
   6   2   8        697.83        751.02        42.90 o
   7   2   8        315.35        308.43        13.54 o
   8   2   8         65.82         73.85        11.93 o
 -13   3   8        582.31        626.28        42.69 o
 -12   3   8        321.27        344.28        30.92 o
 -11   3   8        631.21        633.35        10.63 o
 -10   3   8       1525.68       1632.08        27.55 o
  -9   3   8        768.72        817.35        26.88 o
  -8   3   8       1608.12       1687.15        43.85 o
  -7   3   8       1278.14       1314.92        40.44 o
  -6   3   8       1737.61       1706.55       155.86 o
  -5   3   8        254.62        268.97        12.00 o
  -4   3   8        844.82        831.97        20.44 o
  -3   3   8       9563.29      10176.64       226.41 o
  -2   3   8        231.35        143.59        11.93 o
  -1   3   8        584.80        561.32        43.79 o
   0   3   8        107.82        100.46         8.01 o
   1   3   8        177.14        162.51         9.92 o
   2   3   8         74.53         69.44        10.46 o
   3   3   8          0.39          1.14         9.08 o
   4   3   8          2.12          9.47        11.26 o
   5   3   8         80.63         87.86         9.26 o
   6   3   8         52.47         57.76        12.74 o
   7   3   8          3.45         21.66        10.77 o
   8   3   8          2.11         -0.66        11.85 o
 -13   4   8        553.58        553.43        34.40 o
 -12   4   8        332.87        340.73        11.18 o
 -11   4   8        116.04        136.75        10.07 o
 -10   4   8        637.32        696.78        23.94 o
  -9   4   8        493.64        529.89        10.14 o
  -8   4   8        265.36        273.25        16.56 o
  -7   4   8        495.32        512.81        13.44 o
  -6   4   8        892.76        867.83        48.74 o
  -5   4   8        677.57        686.71        33.18 o
  -4   4   8        335.96        312.39         9.61 o
  -3   4   8       1550.69       1601.60        46.47 o
  -2   4   8        855.70        891.67        31.31 o
  -1   4   8        148.68        147.56        12.57 o
   0   4   8          3.45         11.88         7.03 o
   1   4   8        349.38        354.28        19.35 o
   2   4   8        174.43        189.07        14.65 o
   3   4   8         55.40         55.53         8.02 o
   4   4   8          5.47         13.10         8.16 o
   5   4   8         11.17         32.10        10.35 o
   6   4   8        115.41        116.32        13.12 o
   7   4   8        336.36        324.25        37.42 o
   8   4   8        138.96        173.92        14.48 o
 -13   5   8        126.89        127.20        12.52 o
 -12   5   8         13.22          6.41        10.32 o
 -11   5   8          1.96         11.76         8.76 o
 -10   5   8         37.50         40.13         9.24 o
  -9   5   8        455.05        459.74        23.43 o
  -8   5   8        533.19        544.08        21.15 o
  -7   5   8        115.80         89.34        11.74 o
  -6   5   8        279.34        328.64        28.94 o
  -5   5   8        353.19        381.82        13.66 o
  -4   5   8        167.95        184.98         9.19 o
  -3   5   8        495.65        530.21        12.16 o
  -2   5   8        516.53        491.71         9.75 o
  -1   5   8       1114.42       1100.26        34.36 o
   0   5   8       1248.95       1279.05        20.53 o
   1   5   8        979.01       1036.73        49.38 o
   2   5   8        793.64        767.31        21.80 o
   3   5   8        659.07        632.19        11.73 o
   4   5   8        243.07        270.32        10.86 o
   5   5   8        893.07        938.59        39.72 o
   6   5   8        359.03        365.23        16.12 o
   7   5   8        273.03        278.78        19.06 o
 -13   6   8          2.97          1.08        12.11 o
 -12   6   8         54.66         61.17        13.31 o
 -11   6   8         19.53         18.00        10.69 o
 -10   6   8          2.80         -4.23        10.41 o
  -9   6   8         26.53         40.37        10.07 o
  -8   6   8          2.43         26.92        14.30 o
  -7   6   8        164.23        166.26        10.49 o
  -6   6   8         27.02         38.86        11.64 o
  -5   6   8        821.66        808.05        47.97 o
  -4   6   8       1143.84       1110.48        26.24 o
  -3   6   8       1559.87       1528.87        46.07 o
  -2   6   8       1401.17       1418.74        23.66 o
  -1   6   8        711.31        708.97        21.59 o
   0   6   8        333.78        341.48         9.05 o
   1   6   8       1630.92       1650.77        28.98 o
   2   6   8       1377.81       1318.09        20.73 o
   3   6   8        839.12        852.18        32.28 o
   4   6   8        361.16        357.06        22.94 o
   5   6   8        893.65        924.16        15.33 o
   6   6   8        702.68        729.54        64.89 o
   7   6   8        606.30        634.73        46.27 o
 -13   7   8         22.29         29.69         9.97 o
 -12   7   8        266.77        255.07        12.12 o
 -11   7   8          2.73         -0.35        11.15 o
 -10   7   8        127.67        133.83         9.01 o
  -9   7   8        783.15        766.94        49.14 o
  -8   7   8        632.11        642.91        25.39 o
  -7   7   8       1489.42       1379.09        75.70 o
  -6   7   8       1040.71        952.73        54.01 o
  -5   7   8       1241.81       1190.83        31.10 o
  -4   7   8       2256.94       2234.73        90.45 o
  -3   7   8       3013.15       3085.86        83.81 o
  -2   7   8       1577.82       1611.45        50.43 o
  -1   7   8       1171.61       1152.71        35.04 o
   0   7   8        698.37        649.85        19.22 o
   1   7   8       1600.42       1579.05        63.79 o
   2   7   8        193.89        187.40        10.64 o
   3   7   8        485.75        486.74        28.54 o
   4   7   8        759.41        724.79        60.69 o
   5   7   8        370.82        383.14        21.48 o
   6   7   8        196.52        187.95        12.54 o
 -12   8   8        267.05        285.30        12.40 o
 -11   8   8        164.03        182.00        10.63 o
 -10   8   8       1038.79       1137.66        88.64 o
  -9   8   8       1019.95       1032.22        18.01 o
  -8   8   8        815.34        782.92        44.21 o
  -7   8   8       1698.79       1585.97        77.05 o
  -6   8   8       1328.30       1303.80        58.68 o
  -5   8   8        962.70       1036.18        33.87 o
  -4   8   8        787.83        798.86        26.47 o
  -3   8   8       2149.20       2184.96        50.03 o
  -2   8   8         54.41         66.30        10.76 o
  -1   8   8        295.25        292.32        17.63 o
   0   8   8        547.31        534.40        16.97 o
   1   8   8       1808.21       1776.29        78.38 o
   2   8   8        669.57        713.71        22.11 o
   3   8   8        286.22        284.62        17.08 o
   4   8   8        932.74        957.62        54.29 o
   5   8   8        450.66        468.57        25.88 o
 -12   9   8        266.92        283.55        11.78 o
 -11   9   8        561.80        601.03        57.81 o
 -10   9   8        534.71        539.10        24.85 o
  -9   9   8        699.22        674.14        54.11 o
  -8   9   8        360.35        358.75        42.24 o
  -7   9   8        140.30        157.77        28.71 o
  -6   9   8        386.14        392.56        47.92 o
  -5   9   8        369.89        407.04        24.19 o
  -4   9   8         66.55         77.69         7.83 o
  -3   9   8        566.69        574.97        20.92 o
  -2   9   8        162.06        162.14        11.74 o
  -1   9   8        431.52        404.59         9.22 o
   0   9   8        264.02        262.36        17.07 o
   1   9   8        662.05        648.01        45.21 o
   2   9   8        191.06        191.75        12.12 o
   3   9   8         90.18        112.34        13.78 o
   4   9   8          2.84          3.53         9.63 o
   5   9   8         42.64         54.80        11.20 o
 -12  10   8         48.15         55.95        12.26 o
 -11  10   8         73.40         81.16        11.88 o
 -10  10   8        237.26        213.46        13.85 o
  -9  10   8         52.06         39.28        12.86 o
  -8  10   8         58.37         75.22        12.29 o
  -7  10   8        323.81        290.83        44.81 o
  -6  10   8        291.06        289.16        28.51 o
  -5  10   8        494.41        471.10        25.64 o
  -4  10   8        230.11        205.57         9.38 o
  -3  10   8         23.23         19.88         8.94 o
  -2  10   8         31.19         58.95        11.72 o
  -1  10   8         18.16         17.42        11.91 o
   0  10   8          0.19          8.91        10.34 o
   1  10   8          7.49         17.61         9.51 o
   2  10   8         82.37         90.31        11.24 o
   3  10   8        692.47        694.11        55.01 o
   4  10   8        193.58        198.63        11.76 o
 -11  11   8         24.81         20.67        14.30 o
 -10  11   8        140.49        140.86        26.48 o
  -9  11   8         28.39         28.40        12.71 o
  -8  11   8         48.85         54.75        12.83 o
  -7  11   8         89.26         86.36        15.58 o
  -6  11   8        101.41         83.50        10.05 o
  -5  11   8        391.28        387.26        22.55 o
  -4  11   8         98.85        109.57         9.50 o
  -3  11   8        333.48        326.33        18.21 o
  -2  11   8        450.90        449.42        10.26 o
  -1  11   8        170.79        175.04        13.01 o
   0  11   8        425.41        453.29        12.04 o
   1  11   8        323.79        341.10        15.22 o
   2  11   8        155.90        159.76        10.80 o
   3  11   8        150.87        136.06        12.49 o
 -11  12   8         84.40         80.30        18.09 o
 -10  12   8         67.10         65.64        14.73 o
  -9  12   8         13.35         27.04        13.33 o
  -8  12   8        317.65        307.36        26.74 o
  -7  12   8        444.06        421.93        21.39 o
  -6  12   8        213.96        249.64        31.52 o
  -5  12   8        377.13        413.25        20.03 o
  -4  12   8         25.76         27.16        12.23 o
  -3  12   8        414.39        400.23        11.79 o
  -2  12   8        350.98        389.40        18.13 o
  -1  12   8        323.68        348.41        28.81 o
   0  12   8        429.67        426.94        33.51 o
   1  12   8        365.19        351.29        19.63 o
   2  12   8        600.83        609.30        49.42 o
 -10  13   8        414.24        410.24        71.40 o
  -9  13   8        328.29        334.92        56.23 o
  -8  13   8        369.54        386.01        24.61 o
  -7  13   8        849.36        897.29        44.38 o
  -6  13   8        398.25        408.07        15.15 o
  -5  13   8       1129.33       1106.85       143.24 o
  -4  13   8        434.81        454.90        22.86 o
  -3  13   8        238.27        253.22        10.66 o
  -2  13   8        434.81        440.11        37.63 o
  -1  13   8        648.97        655.32        25.74 o
   0  13   8        251.67        239.28        10.51 o
   1  13   8        121.05        149.13        17.02 o
  -9  14   8        763.51        688.70        20.58 o
  -8  14   8        357.11        334.67        18.68 o
  -7  14   8        243.45        264.11        31.93 o
  -6  14   8        311.15        359.87        20.94 o
  -5  14   8        758.48        786.31        59.86 o
  -4  14   8        134.93        132.52        11.98 o
  -3  14   8        244.56        246.72        11.05 o
  -2  14   8        195.93        194.09        12.42 o
  -1  14   8        140.61        125.53        12.85 o
  -7  15   8         95.22         97.83        17.52 o
  -6  15   8        270.76        303.02        58.80 o
  -5  15   8         20.69         18.92        17.06 o
  -4  15   8          6.38         24.00        14.28 o
   0 -17   9        442.30        412.47        12.30 o
   1 -17   9        184.07        209.84        29.31 o
   2 -17   9        722.85        694.27        32.42 o
   3 -17   9        496.68        506.59        25.03 o
   4 -17   9        378.74        409.94        19.25 o
   5 -17   9        383.48        426.66        29.35 o
  -2 -16   9         17.62         23.14        24.82 o
  -1 -16   9        408.59        404.21        13.31 o
   0 -16   9        434.08        428.77        17.83 o
   1 -16   9        156.16        161.08        17.58 o
   2 -16   9        457.62        461.79        31.52 o
   3 -16   9        300.18        308.48        25.81 o
   4 -16   9        300.23        300.67        15.32 o
   5 -16   9        317.58        361.93        18.04 o
   6 -16   9        555.92        600.79        16.64 o
  -4 -15   9        287.23        270.93        13.12 o
  -3 -15   9        391.88        368.27        22.58 o
  -2 -15   9        582.57        580.54        22.99 o
  -1 -15   9        622.56        639.85        38.60 o
   0 -15   9        936.47        912.06        41.73 o
   1 -15   9        839.21        846.26        43.23 o
   2 -15   9       1143.15       1076.23        56.57 o
   3 -15   9       1082.51       1091.65        48.85 o
   4 -15   9        839.76        828.05        31.09 o
   5 -15   9        470.02        464.32        14.88 o
   6 -15   9        393.09        391.00        15.27 o
   7 -15   9        494.01        508.96        21.70 o
  -5 -14   9        209.10        218.03        12.88 o
  -4 -14   9        293.13        254.20        31.54 o
  -3 -14   9       1101.98       1033.27        69.16 o
  -2 -14   9        406.81        404.10        18.60 o
  -1 -14   9        715.51        693.80        31.64 o
   0 -14   9        395.34        410.54        28.77 o
   1 -14   9        155.28        167.59        10.19 o
   2 -14   9        243.18        246.83        14.47 o
   3 -14   9         45.78         60.92        12.47 o
   4 -14   9        412.57        444.57        25.41 o
   5 -14   9        312.69        339.76        32.01 o
   6 -14   9         26.27         23.94        13.20 o
   7 -14   9        154.55        158.71        16.32 o
   8 -14   9        127.11        128.17        25.47 o
  -6 -13   9        286.31        284.59        19.51 o
  -5 -13   9         98.87         84.93        10.71 o
  -4 -13   9        100.66        100.42        10.21 o
  -3 -13   9         70.01         65.15        10.65 o
  -2 -13   9         86.47         98.92        10.64 o
  -1 -13   9         67.88         69.17        10.54 o
   0 -13   9          0.87          5.54        11.89 o
   1 -13   9         73.88         91.49        11.91 o
   2 -13   9        141.05        157.27        21.68 o
   3 -13   9         44.94         47.58         9.51 o
   4 -13   9          0.86          0.31         9.19 o
   5 -13   9          9.11         12.68        12.15 o
   6 -13   9          6.65         11.39        17.25 o
   7 -13   9          4.07          9.83        22.70 o
   8 -13   9         18.89         27.28        24.45 o
   9 -13   9        227.20        220.51        27.03 o
  -7 -12   9         12.31         15.68        12.23 o
  -6 -12   9         51.63         66.37        10.11 o
  -5 -12   9         34.51         43.88         9.66 o
  -4 -12   9         50.90         62.97        10.89 o
  -3 -12   9         40.56         49.43         9.42 o
  -2 -12   9         76.99         74.74        10.26 o
  -1 -12   9         44.55         78.03        15.89 o
   0 -12   9          8.60          9.32         8.38 o
   1 -12   9        134.43        133.00        14.46 o
   2 -12   9         76.96         97.73         9.36 o
   3 -12   9          2.33         -0.28        10.02 o
   4 -12   9        399.55        425.88        16.07 o
   5 -12   9        296.63        343.78        11.94 o
   6 -12   9        168.72        165.34        17.80 o
   7 -12   9        498.46        452.21        18.52 o
   8 -12   9         45.01         37.76        16.65 o
   9 -12   9        666.20        657.89        27.19 o
  -7 -11   9          2.24         10.64        13.50 o
  -6 -11   9         98.97         98.08         9.79 o
  -5 -11   9        389.86        340.55        10.25 o
  -4 -11   9        129.46        142.03         9.76 o
  -3 -11   9        221.93        214.81         8.70 o
  -2 -11   9        489.44        459.72        27.41 o
  -1 -11   9       1085.62       1115.20        35.82 o
   0 -11   9       2661.60       2678.75        69.65 o
   1 -11   9        477.39        461.89        20.25 o
   2 -11   9        377.36        397.64         9.36 o
   3 -11   9       2162.45       2316.50        32.95 o
   4 -11   9       1499.60       1498.42        52.13 o
   5 -11   9        573.71        601.96        15.40 o
   6 -11   9        720.87        683.39        19.20 o
   7 -11   9       1090.14       1149.39        27.03 o
   8 -11   9        333.53        305.86        18.34 o
   9 -11   9       1028.96        912.01        21.54 o
  -8 -10   9        500.71        527.72        26.34 o
  -7 -10   9        241.06        249.16        10.50 o
  -6 -10   9        386.67        429.87        19.77 o
  -5 -10   9        653.83        608.29        22.64 o
  -4 -10   9        943.00        965.13        34.18 o
  -3 -10   9         34.33         45.09         9.17 o
  -2 -10   9         96.01         84.85         8.15 o
  -1 -10   9       3150.18       3191.47        53.26 o
   0 -10   9       3013.04       3053.34        34.72 o
   1 -10   9        690.98        774.69        34.55 o
   2 -10   9         50.64         64.11         8.50 o
   3 -10   9        857.48        905.16        18.89 o
   4 -10   9       1421.71       1464.98        33.77 o
   5 -10   9        905.64        884.45        19.33 o
   6 -10   9        657.02        697.36        24.67 o
   7 -10   9       1156.63       1132.62        26.70 o
   8 -10   9        333.42        321.83        24.24 o
   9 -10   9        285.80        260.57        25.50 o
  -9  -9   9        203.43        194.27        23.89 o
  -8  -9   9        721.29        715.34        13.10 o
  -7  -9   9        304.18        316.27        23.92 o
  -6  -9   9        426.94        438.41        29.03 o
  -5  -9   9       1714.63       1703.02        67.93 o
  -4  -9   9       1592.01       1465.95        62.33 o
  -3  -9   9       1340.06       1389.69        75.83 o
  -2  -9   9       2707.74       2831.11        75.42 o
  -1  -9   9       2976.59       3109.24        83.55 o
   0  -9   9        736.07        758.97        12.21 o
   1  -9   9       1469.89       1593.21        29.05 o
   2  -9   9        640.25        678.72        27.63 o
   3  -9   9        651.44        646.25        28.22 o
   4  -9   9       1311.95       1350.31        14.32 o
   5  -9   9        699.94        689.11        26.78 o
   6  -9   9        469.00        387.67        16.99 o
   7  -9   9        309.70        326.56        16.56 o
   8  -9   9        312.80        316.36        17.60 o
   9  -9   9        159.16        174.40        24.02 o
  10  -9   9         55.14         51.58        25.16 o
  -9  -8   9        283.31        341.60        20.64 o
  -8  -8   9        349.75        337.71        19.81 o
  -7  -8   9        225.60        241.24        16.02 o
  -6  -8   9       1110.49       1109.64        19.62 o
  -5  -8   9        984.95       1012.30        66.95 o
  -4  -8   9        788.95        792.70        24.59 o
  -3  -8   9        623.70        624.18        32.33 o
  -2  -8   9        294.27        331.95        20.79 o
  -1  -8   9       1095.13       1151.44        73.58 o
   0  -8   9        246.49        255.91        10.08 o
   1  -8   9       1154.95       1095.83        17.20 o
   2  -8   9        794.10        827.26        41.85 o
   3  -8   9        127.12        147.09        11.73 o
   4  -8   9        641.72        632.34        21.04 o
   5  -8   9        136.44        118.65        15.22 o
   6  -8   9        102.96        111.70        14.72 o
   7  -8   9          4.05          8.69        15.36 o
   8  -8   9          0.14         -5.10        15.91 o
   9  -8   9          0.14         -0.43        23.59 o
  10  -8   9         10.50         19.05        17.57 o
 -10  -7   9        362.02        427.92       101.79 o
  -9  -7   9         91.17        103.12        10.14 o
  -8  -7   9        177.98        194.95        24.23 o
  -7  -7   9        785.08        776.75        74.81 o
  -6  -7   9        458.90        480.68        35.26 o
  -5  -7   9        476.22        485.09        21.44 o
  -4  -7   9       2155.71       2362.26        52.01 o
  -3  -7   9       1297.69       1281.75        90.13 o
  -2  -7   9         21.98         41.04        10.19 o
  -1  -7   9         63.94         62.64         8.47 o
   0  -7   9         11.34         21.79        13.30 o
   1  -7   9          0.40         21.10         8.66 o
   2  -7   9        292.03        304.91        15.48 o
   3  -7   9        420.06        492.31        11.76 o
   4  -7   9        525.86        541.08        10.73 o
   5  -7   9       1386.63       1345.85        20.37 o
   6  -7   9        212.75        181.65        15.94 o
   7  -7   9         89.68         89.34        14.93 o
   8  -7   9        234.86        205.80        16.40 o
   9  -7   9        330.30        324.26        17.88 o
  10  -7   9        156.08        128.66        25.16 o
 -10  -6   9         28.24         62.44        11.52 o
  -9  -6   9         85.42        106.97         8.98 o
  -8  -6   9        229.97        257.37        20.31 o
  -7  -6   9         75.54         62.55         8.06 o
  -6  -6   9         41.47         55.87        12.67 o
  -5  -6   9          0.31          7.33         9.45 o
  -4  -6   9        203.06        206.55         8.98 o
  -3  -6   9        221.81        241.89        11.56 o
  -2  -6   9        738.50        789.03        20.70 o
  -1  -6   9        761.41        767.11        20.35 o
   0  -6   9        298.70        331.17        13.76 o
   1  -6   9       1797.50       1825.78        67.76 o
   2  -6   9        470.29        464.63        12.34 o
   3  -6   9        214.25        198.88         8.90 o
   4  -6   9        201.79        177.78        15.57 o
   5  -6   9         34.12         31.64        21.41 o
   6  -6   9         12.33         14.56        14.13 o
   7  -6   9       1072.56       1084.66        19.72 o
   8  -6   9        511.58        501.76        17.36 o
   9  -6   9        422.55        382.87        18.43 o
  10  -6   9        273.80        206.01        18.49 o
 -11  -5   9         51.93         70.87        14.30 o
 -10  -5   9         69.27         82.85        11.39 o
  -9  -5   9         14.63         34.52        14.60 o
  -8  -5   9        142.72        150.06         8.68 o
  -7  -5   9        237.78        218.75         9.23 o
  -6  -5   9        356.45        363.13        10.48 o
  -5  -5   9        561.44        534.50        25.04 o
  -4  -5   9        183.79        202.63        10.17 o
  -3  -5   9       1986.73       2124.79        51.55 o
  -2  -5   9       1063.69       1118.62        41.57 o
  -1  -5   9       2238.20       2335.82        59.75 o
   0  -5   9       1712.88       1773.40        30.20 o
   1  -5   9        933.17        860.35        25.16 o
   2  -5   9       1058.13       1006.00        11.63 o
   3  -5   9       3743.22       3894.22       109.12 o
   4  -5   9       2319.45       2371.95        19.91 o
   5  -5   9       1414.32       1489.20        20.56 o
   6  -5   9       1331.95       1365.36        25.38 o
   7  -5   9       2842.53       2715.02        30.66 o
   8  -5   9       1431.02       1315.01        26.30 o
   9  -5   9        735.09        712.17        25.68 o
  10  -5   9        422.54        427.39        19.35 o
 -11  -4   9        276.06        263.49        18.00 o
 -10  -4   9        302.34        299.93        22.89 o
  -9  -4   9        134.96        137.74        10.61 o
  -8  -4   9        475.82        480.99        11.92 o
  -7  -4   9        210.44        216.72        13.85 o
  -6  -4   9        686.28        656.02        10.29 o
  -5  -4   9       1993.56       2088.97       110.55 o
  -4  -4   9       1423.07       1439.66        23.84 o
  -3  -4   9       1906.40       1969.83       120.18 o
  -2  -4   9       1315.77       1212.94        22.70 o
  -1  -4   9       5306.02       5567.63       117.95 o
   0  -4   9       1092.09       1051.35        28.06 o
   1  -4   9        776.41        803.48        15.33 o
   2  -4   9       3165.18       3111.28        75.71 o
   3  -4   9       2900.20       2985.37       100.41 o
   4  -4   9       1357.70       1433.95        35.89 o
   5  -4   9       1153.98       1178.94        67.57 o
   6  -4   9        837.00        780.59        17.94 o
   7  -4   9        866.44        815.39        23.87 o
   8  -4   9        442.74        418.42        23.81 o
   9  -4   9         61.47         64.58        16.71 o
  10  -4   9         30.48         59.54        25.38 o
 -11  -3   9        270.68        236.89        24.39 o
 -10  -3   9        446.02        418.63        17.39 o
  -9  -3   9        238.60        232.48        12.50 o
  -8  -3   9       1369.78       1250.39        23.07 o
  -7  -3   9       2416.13       2348.66        19.00 o
  -6  -3   9       1284.04       1244.57        18.99 o
  -5  -3   9       1295.52       1335.48        19.42 o
  -4  -3   9       3443.50       3425.06        71.49 o
  -3  -3   9       2598.23       2630.84        33.05 o
  -2  -3   9       1068.13       1091.98        22.42 o
  -1  -3   9       6527.02       6499.63       174.49 o
   0  -3   9        983.86        925.73        48.92 o
   1  -3   9        510.70        513.49        10.95 o
   2  -3   9       1463.27       1564.06        28.94 o
   3  -3   9       2663.19       2781.95        29.01 o
   4  -3   9        822.93        850.77        12.96 o
   5  -3   9        372.58        396.22        35.20 o
   6  -3   9         10.65         23.25        13.20 o
   7  -3   9         23.34         20.06        21.44 o
   8  -3   9        102.58        136.89        22.58 o
   9  -3   9         51.26         27.56        16.80 o
 -12  -2   9        529.72        469.88        19.29 o
 -11  -2   9        714.91        646.95        19.26 o
 -10  -2   9        510.66        535.04        12.33 o
  -9  -2   9        117.28        131.62        14.49 o
  -8  -2   9        712.07        705.70        31.92 o
  -7  -2   9       2194.76       2133.24        47.92 o
  -6  -2   9        786.81        784.72        32.72 o
  -5  -2   9        317.20        343.59        13.55 o
  -4  -2   9        430.83        433.17        20.31 o
  -3  -2   9        779.88        772.20        11.52 o
  -2  -2   9         14.73         26.99         9.35 o
  -1  -2   9       2157.45       2353.53        97.57 o
   0  -2   9        669.63        756.44        16.80 o
   1  -2   9        656.85        671.85        64.59 o
   2  -2   9          7.98         18.88         9.56 o
   3  -2   9        133.10        130.16        10.08 o
   4  -2   9        125.47        125.51        21.18 o
   5  -2   9          1.62         -5.82        15.27 o
   6  -2   9        170.47        172.28        14.88 o
   7  -2   9        117.46        128.50        16.76 o
   8  -2   9         67.65         72.52        13.83 o
   9  -2   9          4.95         47.00        23.96 o
 -12  -1   9        296.53        325.70        24.88 o
 -11  -1   9        239.70        246.23        23.07 o
 -10  -1   9         26.61         38.35        11.92 o
  -9  -1   9        930.30        855.67        20.38 o
  -8  -1   9         97.91        103.01        11.62 o
  -7  -1   9         18.80         14.01        12.73 o
  -6  -1   9        809.67        798.88        42.07 o
  -5  -1   9         73.81         75.52        11.01 o
  -4  -1   9        161.09        150.47        11.41 o
  -3  -1   9        206.57        205.29        23.64 o
  -2  -1   9        116.91        102.53        41.15 o
  -1  -1   9          1.59          3.42         9.52 o
   0  -1   9          8.58         10.39        11.38 o
   1  -1   9        539.63        554.95        14.87 o
   2  -1   9        430.90        468.67        24.27 o
   3  -1   9         75.86         82.02        11.46 o
   4  -1   9         87.45         95.80        14.11 o
   5  -1   9       1716.41       1641.18        87.74 o
   6  -1   9        684.29        661.35        42.04 o
   7  -1   9        442.62        437.70        27.16 o
   8  -1   9        507.59        514.31        16.79 o
   9  -1   9        482.16        476.75        81.16 o
 -12   0   9        162.18        150.87        16.96 o
 -11   0   9         14.44         18.63        27.03 o
 -10   0   9         60.98         63.89        12.16 o
  -9   0   9         52.50         63.22        11.62 o
  -8   0   9        176.57        146.87        10.30 o
  -7   0   9        723.28        729.71        13.31 o
  -6   0   9        143.29        143.78        15.62 o
  -5   0   9         28.52         35.19        13.24 o
  -4   0   9          1.70          6.72         8.14 o
  -3   0   9        253.59        264.20        22.82 o
  -2   0   9       1378.56       1294.91        20.90 o
  -1   0   9          1.75          7.28         9.29 o
   0   0   9         64.45         90.94        14.88 o
   1   0   9       1888.97       1826.71        27.77 o
   2   0   9       1687.66       1680.07        49.11 o
   3   0   9        521.86        540.16        16.99 o
   4   0   9        433.51        446.24        11.60 o
   5   0   9        717.01        720.22        17.01 o
   6   0   9       1005.13        982.02        60.71 o
   7   0   9        463.54        477.01        14.02 o
   8   0   9        510.10        525.26        26.87 o
   9   0   9        246.65        201.00        21.41 o
 -12   1   9        167.83        164.87        12.27 o
 -11   1   9          3.29          4.84        11.00 o
 -10   1   9        249.71        236.28        12.65 o
  -9   1   9        510.74        511.69        11.70 o
  -8   1   9         56.47         59.64        10.01 o
  -7   1   9        556.35        547.14        13.03 o
  -6   1   9       1116.89       1131.38        37.31 o
  -5   1   9        467.44        494.27        14.69 o
  -4   1   9        969.09        949.38        11.17 o
  -3   1   9       6153.89       6188.61        96.24 o
  -2   1   9       3468.95       3645.80        41.79 o
  -1   1   9       2367.09       2489.47        48.43 o
   0   1   9       4061.11       3924.91       131.53 o
   1   1   9       3315.03       3319.58        91.71 o
   2   1   9       1855.15       1805.76        56.66 o
   3   1   9       1414.46       1387.31        64.56 o
   4   1   9       2595.62       2550.57       337.55 o
   5   1   9       1505.39       1521.23        74.60 o
   6   1   9        981.65        984.64        33.50 o
   7   1   9        693.46        692.55        42.60 o
   8   1   9        425.85        450.16        22.83 o
 -12   2   9        213.09        240.31        14.16 o
 -11   2   9        261.78        269.02        13.53 o
 -10   2   9       1250.09       1268.50        37.82 o
  -9   2   9        504.32        525.26        13.25 o
  -8   2   9        611.13        588.46        13.37 o
  -7   2   9       2141.09       2109.59        65.88 o
  -6   2   9       1661.27       1729.72        19.36 o
  -5   2   9       1508.00       1493.74        61.50 o
  -4   2   9       3606.80       3666.39        88.94 o
  -3   2   9       3934.98       4108.62       130.25 o
  -2   2   9         47.64         29.19         8.50 o
  -1   2   9        111.07        105.31         9.96 o
   0   2   9        310.04        281.52        12.78 o
   1   2   9       2148.44       2157.45        67.81 o
   2   2   9        768.64        762.20        32.38 o
   3   2   9        425.39        402.18        15.70 o
   4   2   9        334.75        303.08        10.02 o
   5   2   9        248.98        267.08        25.67 o
   6   2   9        942.09        970.29        61.39 o
   7   2   9        393.45        412.57        34.88 o
   8   2   9         64.74         67.76        13.81 o
 -13   3   9        515.98        509.56        13.75 o
 -12   3   9        245.82        254.87        18.48 o
 -11   3   9        352.40        346.45        10.77 o
 -10   3   9        742.20        735.78        18.82 o
  -9   3   9        812.83        832.78        22.08 o
  -8   3   9        748.16        796.56        10.85 o
  -7   3   9       1889.42       1932.31        76.24 o
  -6   3   9       1116.04       1165.52        68.45 o
  -5   3   9       1617.85       1605.14        80.38 o
  -4   3   9       1370.51       1358.74        52.90 o
  -3   3   9       1418.03       1418.93        22.95 o
  -2   3   9        351.27        355.12        13.96 o
  -1   3   9       1970.86       1861.05       114.90 o
   0   3   9       1301.34       1404.03        11.72 o
   1   3   9       1637.34       1655.91        20.30 o
   2   3   9       1130.85       1196.92        80.39 o
   3   3   9        881.41        866.71        53.76 o
   4   3   9        292.91        268.99        13.74 o
   5   3   9        109.48        144.14        12.20 o
   6   3   9        277.28        305.66        45.54 o
   7   3   9          2.07          9.21        11.77 o
   8   3   9          2.97         14.06        12.52 o
 -13   4   9        298.52        317.31        12.10 o
 -12   4   9        242.12        258.07        16.61 o
 -11   4   9        273.21        276.70        10.66 o
 -10   4   9        579.20        607.36        25.73 o
  -9   4   9       1621.67       1691.86        45.69 o
  -8   4   9        995.44       1155.78        62.54 o
  -7   4   9        789.89        794.73        23.01 o
  -6   4   9        440.80        419.29        16.07 o
  -5   4   9        915.60        830.45        93.90 o
  -4   4   9        192.93        183.26        21.86 o
  -3   4   9        441.85        389.16        18.68 o
  -2   4   9        161.39        155.51        19.50 o
  -1   4   9         32.70         35.71         7.33 o
   0   4   9         21.40         40.47        11.70 o
   1   4   9        679.17        693.33        45.03 o
   2   4   9        123.34        127.32        14.24 o
   3   4   9        330.40        320.63        17.99 o
   4   4   9          2.48         -0.81        10.28 o
   5   4   9        118.91        153.84        11.24 o
   6   4   9        111.89        119.37        11.61 o
   7   4   9         75.47         62.20        12.43 o
 -13   5   9        100.52        114.64        11.19 o
 -12   5   9        174.71        195.93        13.89 o
 -11   5   9        332.03        330.28        17.65 o
 -10   5   9        104.01        129.98        10.77 o
  -9   5   9        877.87        909.81        56.26 o
  -8   5   9         99.77        100.74        12.10 o
  -7   5   9          4.77          8.26        18.43 o
  -6   5   9          9.90         25.72        11.63 o
  -5   5   9        126.36        128.60        14.35 o
  -4   5   9        437.47        425.19        10.26 o
  -3   5   9        355.47        330.88         8.76 o
  -2   5   9        109.51        101.53        10.17 o
  -1   5   9        342.38        316.37        11.39 o
   0   5   9       1800.49       1823.85        35.96 o
   1   5   9         73.54         84.52         9.23 o
   2   5   9        309.62        297.64        12.47 o
   3   5   9        130.86        110.79        10.75 o
   4   5   9         40.78         38.58         8.70 o
   5   5   9        655.30        670.61        31.46 o
   6   5   9        406.44        425.34        11.82 o
   7   5   9        158.26        160.72        13.08 o
 -12   6   9         55.85         63.99        11.86 o
 -11   6   9         11.48          3.16         9.86 o
 -10   6   9        115.83        112.01         9.06 o
  -9   6   9         17.60         36.20        12.59 o
  -8   6   9        208.11        235.20        21.37 o
  -7   6   9        305.87        261.11        22.67 o
  -6   6   9        434.67        429.18        11.61 o
  -5   6   9        386.55        416.98        15.18 o
  -4   6   9        210.63        224.82         9.08 o
  -3   6   9       2276.02       2254.88        73.91 o
  -2   6   9        170.02        153.80         7.94 o
  -1   6   9        191.34        197.06        10.42 o
   0   6   9        450.40        420.48        18.34 o
   1   6   9       1134.13       1104.52        53.90 o
   2   6   9        264.64        246.87        11.06 o
   3   6   9        135.43        144.14        10.60 o
   4   6   9        759.63        792.48        42.74 o
   5   6   9        684.18        702.09        41.65 o
   6   6   9        391.32        406.11        22.73 o
 -12   7   9        136.62        138.27        16.06 o
 -11   7   9         85.44         89.87        10.27 o
 -10   7   9        661.67        673.13        31.96 o
  -9   7   9       1016.33        970.77        25.10 o
  -8   7   9        348.32        366.62        19.68 o
  -7   7   9        556.31        597.90        13.58 o
  -6   7   9       1448.38       1294.92       135.77 o
  -5   7   9       1640.64       1597.39        81.34 o
  -4   7   9        327.62        351.11        10.94 o
  -3   7   9       1555.30       1580.39        46.56 o
  -2   7   9       1054.56       1057.90        37.00 o
  -1   7   9        702.64        706.08        24.76 o
   0   7   9       2819.79       2863.63        98.97 o
   1   7   9       2463.14       2445.19        38.69 o
   2   7   9       1227.49       1293.42        43.06 o
   3   7   9        631.41        619.74        50.75 o
   4   7   9       1093.38       1146.34        71.16 o
   5   7   9        525.71        528.70        42.43 o
 -12   8   9         31.55         35.45        10.88 o
 -11   8   9        207.16        212.18        15.33 o
 -10   8   9        549.82        555.88        19.93 o
  -9   8   9        957.22        953.96        63.47 o
  -8   8   9        552.41        561.58        45.51 o
  -7   8   9        254.83        245.65        18.34 o
  -6   8   9        665.43        705.34        62.13 o
  -5   8   9       1190.03       1213.13        34.94 o
  -4   8   9        883.38        875.84        29.01 o
  -3   8   9       1177.54       1115.54        25.59 o
  -2   8   9        560.56        566.88        19.47 o
  -1   8   9        481.73        449.09        13.67 o
   0   8   9       1107.17       1058.38        59.20 o
   1   8   9        559.58        540.49        38.79 o
   2   8   9        140.85        166.72        14.67 o
   3   8   9          3.66         13.29        11.08 o
   4   8   9        217.26        208.20        15.26 o
   5   8   9         23.40         18.74        10.20 o
 -12   9   9         15.93         18.95        10.96 o
 -11   9   9        548.42        557.36        36.40 o
 -10   9   9       1103.00       1041.77        81.96 o
  -9   9   9        858.64        832.67        50.98 o
  -8   9   9        669.70        602.62        39.26 o
  -7   9   9        944.61        883.83        58.80 o
  -6   9   9       1424.92       1382.01       118.98 o
  -5   9   9        736.08        670.26        41.34 o
  -4   9   9        562.65        561.70        25.55 o
  -3   9   9        776.63        728.33        14.87 o
  -2   9   9        767.57        737.22        31.11 o
  -1   9   9        330.98        339.15        12.90 o
   0   9   9        399.06        378.27        19.85 o
   1   9   9        192.60        208.39        19.98 o
   2   9   9         14.34         17.10         9.99 o
   3   9   9         65.17         54.32         9.80 o
   4   9   9         89.07         96.30        12.39 o
 -11  10   9        580.20        681.93        72.05 o
 -10  10   9        563.72        494.24        68.62 o
  -9  10   9         87.46         58.51        13.38 o
  -8  10   9         58.36         56.25        12.47 o
  -7  10   9          4.43         24.33        12.18 o
  -6  10   9        156.71        186.41        28.06 o
  -5  10   9        343.50        344.92        24.74 o
  -4  10   9          0.30         14.74         8.22 o
  -3  10   9          1.97         10.09        10.11 o
  -2  10   9          0.04          2.85        10.17 o
  -1  10   9         64.61         63.12         8.76 o
   0  10   9         17.10         18.47        10.95 o
   1  10   9          5.03         13.13        11.02 o
   2  10   9         23.75         36.16        11.41 o
   3  10   9        115.30         95.43        12.41 o
 -11  11   9        142.08        114.53        17.96 o
 -10  11   9         52.89         50.98        16.46 o
  -9  11   9          1.46          5.64        16.33 o
  -8  11   9         40.45         58.59        15.72 o
  -7  11   9          7.92         11.51        12.71 o
  -6  11   9          8.79          2.90         9.64 o
  -5  11   9          0.72         -0.75        14.74 o
  -4  11   9          2.98         11.71         9.25 o
  -3  11   9        324.25        310.51        11.42 o
  -2  11   9         21.82         26.23        10.70 o
  -1  11   9         15.56         16.33        11.07 o
   0  11   9        180.90        180.26        10.41 o
   1  11   9        247.63        242.65        10.26 o
   2  11   9        236.51        217.92        28.71 o
 -10  12   9          0.78         -0.73        17.47 o
  -9  12   9         11.23         10.24        13.83 o
  -8  12   9        301.30        320.18        37.16 o
  -7  12   9         49.98         61.13        13.45 o
  -6  12   9         91.04        110.54        12.90 o
  -5  12   9        186.26        192.22        13.19 o
  -4  12   9        141.23        163.14        10.05 o
  -3  12   9        640.61        612.01        17.03 o
  -2  12   9        329.41        349.63        13.78 o
  -1  12   9        480.27        494.87        31.54 o
   0  12   9        420.19        433.28        14.23 o
   1  12   9        405.42        417.91        41.12 o
  -9  13   9        124.90         94.94        15.10 o
  -8  13   9        414.29        446.65        18.65 o
  -7  13   9        867.93        964.37        61.56 o
  -6  13   9        590.89        614.56        36.99 o
  -5  13   9        880.28        919.09        34.41 o
  -4  13   9        421.98        441.25        12.79 o
  -3  13   9        164.82        179.11        16.56 o
  -2  13   9        465.37        476.35        21.64 o
  -1  13   9        488.71        475.02        30.08 o
  -8  14   9        104.73        121.38        24.85 o
  -7  14   9         44.38         59.33        18.83 o
  -6  14   9        268.40        287.07        29.92 o
  -5  14   9        127.83        136.69        14.22 o
  -4  14   9         19.61         41.75        16.36 o
  -3  14   9         98.85        108.64        12.45 o
   1 -17  10        119.87        120.21        12.53 o
   2 -17  10        157.03        171.23        14.67 o
   3 -17  10         32.66         37.86        12.37 o
   4 -17  10         61.70         64.33        14.46 o
  -2 -16  10        159.03        155.32        12.71 o
  -1 -16  10        844.67        882.53        60.14 o
   0 -16  10        306.23        329.23        19.86 o
   1 -16  10        566.46        539.14        37.91 o
   2 -16  10        436.72        418.68        12.82 o
   3 -16  10        465.73        447.53        13.62 o
   4 -16  10        393.33        396.09        15.00 o
   5 -16  10        474.40        562.40        59.80 o
   6 -16  10        593.16        578.90        34.93 o
  -3 -15  10        438.15        416.46        27.65 o
  -2 -15  10        572.89        560.59        19.17 o
  -1 -15  10        716.71        695.60        33.72 o
   0 -15  10        474.22        480.45        45.59 o
   1 -15  10        940.64        895.53        76.67 o
   2 -15  10        393.70        414.73        26.13 o
   3 -15  10       1488.93       1451.00       109.62 o
   4 -15  10        917.21       1004.70        92.60 o
   5 -15  10        230.72        251.54        13.71 o
   6 -15  10        642.97        720.66        33.04 o
   7 -15  10        363.99        349.43        22.92 o
  -5 -14  10        133.13        131.82        26.36 o
  -4 -14  10        354.03        358.29        23.46 o
  -3 -14  10        936.20        930.05        51.56 o
  -2 -14  10        232.14        275.87        36.42 o
  -1 -14  10        412.63        413.57        28.73 o
   0 -14  10        217.90        231.19        30.60 o
   1 -14  10        573.33        573.24        79.26 o
   2 -14  10        225.89        249.89        10.49 o
   3 -14  10        221.46        224.04        16.52 o
   4 -14  10        135.66        128.54        10.41 o
   5 -14  10        151.53        159.78        11.00 o
   6 -14  10        205.83        197.84        17.46 o
   7 -14  10         49.65         50.11        17.39 o
  -6 -13  10         97.91         86.36        10.38 o
  -5 -13  10        154.07        158.46        13.11 o
  -4 -13  10        456.63        450.64        25.48 o
  -3 -13  10        621.99        647.86        47.39 o
  -2 -13  10        596.29        613.75        62.46 o
  -1 -13  10        400.98        362.74        28.97 o
   0 -13  10         69.00         76.40         8.82 o
   1 -13  10        566.40        616.95        25.54 o
   2 -13  10        358.33        422.10        79.37 o
   3 -13  10        296.11        304.77        15.71 o
   4 -13  10         76.12        106.53        11.07 o
   5 -13  10          6.46         10.81        12.57 o
   6 -13  10         11.92         15.47        16.08 o
   7 -13  10         22.26         10.11        17.14 o
   8 -13  10         49.73         34.41        17.70 o
  -7 -12  10        113.28        130.58        26.01 o
  -6 -12  10         83.05         86.32        12.35 o
  -5 -12  10         48.17         88.86        22.88 o
  -4 -12  10          4.92         19.26         9.58 o
  -3 -12  10          0.11          3.16        10.43 o
  -2 -12  10          6.35          7.74         9.35 o
  -1 -12  10         91.00        103.82        12.06 o
   0 -12  10        236.21        237.64        13.97 o
   1 -12  10         43.09         53.42        10.31 o
   2 -12  10        214.66        214.09         9.10 o
   3 -12  10        463.83        517.79        19.17 o
   4 -12  10        577.67        590.19        24.90 o
   5 -12  10        268.71        244.28        13.76 o
   6 -12  10         89.62         83.70        14.66 o
   7 -12  10        391.51        354.33        24.98 o
   8 -12  10        291.64        282.94        18.71 o
  -7 -11  10         12.20         26.29        10.28 o
  -6 -11  10         12.79         30.86        11.94 o
  -5 -11  10        104.45        124.13        11.33 o
  -4 -11  10        117.31        124.12         9.46 o
  -3 -11  10        107.73        134.71        18.04 o
  -2 -11  10          0.59          7.40        10.19 o
  -1 -11  10        879.50        906.41        43.54 o
   0 -11  10        159.07        151.04         9.47 o
   1 -11  10        244.91        233.51        22.21 o
   2 -11  10         93.37         92.14         8.62 o
   3 -11  10        689.54        650.63        18.57 o
   4 -11  10        484.95        512.19        13.58 o
   5 -11  10        801.00        810.13        18.88 o
   6 -11  10        534.24        568.03        24.67 o
   7 -11  10        552.29        478.26        25.16 o
   8 -11  10        764.12        736.38        26.36 o
   9 -11  10        982.61        954.47        29.06 o
  -8 -10  10        130.95        149.78        12.44 o
  -7 -10  10        123.68        133.06        11.09 o
  -6 -10  10        160.82        144.52        10.11 o
  -5 -10  10        525.59        559.90        11.54 o
  -4 -10  10        325.89        336.39        12.48 o
  -3 -10  10        154.82        151.66         9.68 o
  -2 -10  10        359.64        344.77         9.98 o
  -1 -10  10       2324.19       2508.68        29.82 o
   0 -10  10        948.22        902.06        11.36 o
   1 -10  10        887.22        863.58        44.91 o
   2 -10  10       2126.26       2324.32       100.49 o
   3 -10  10       3306.12       3340.65       146.44 o
   4 -10  10       1778.88       1743.03        15.56 o
   5 -10  10        839.37        830.66        16.45 o
   6 -10  10        846.25        851.40        25.22 o
   7 -10  10        787.29        769.13        19.63 o
   8 -10  10        641.96        631.71        19.88 o
   9 -10  10        158.12        164.60        17.88 o
  -9  -9  10         73.60         79.86        10.97 o
  -8  -9  10        299.65        290.86        19.97 o
  -7  -9  10        424.10        445.04        21.42 o
  -6  -9  10        906.93        899.87        58.72 o
  -5  -9  10       1372.78       1319.65        54.72 o
  -4  -9  10        340.01        403.07        19.29 o
  -3  -9  10       1200.61       1243.49        48.35 o
  -2  -9  10       2194.86       2201.05       105.02 o
  -1  -9  10       2616.80       2581.13        85.02 o
   0  -9  10       2578.05       2835.08       139.83 o
   1  -9  10       1262.88       1311.10        47.04 o
   2  -9  10         14.92         20.50         9.23 o
   3  -9  10       1402.77       1468.35        24.96 o
   4  -9  10       1386.92       1369.39        13.33 o
   5  -9  10        151.39        150.27        12.10 o
   6  -9  10        422.79        429.42        17.39 o
   7  -9  10        601.52        568.21        24.48 o
   8  -9  10        588.59        591.56        25.34 o
   9  -9  10         92.75         88.51        17.82 o
  -9  -8  10        350.12        333.62        23.88 o
  -8  -8  10        413.11        432.83        47.76 o
  -7  -8  10       1147.37       1146.39        76.18 o
  -6  -8  10       1434.54       1612.63       108.36 o
  -5  -8  10        554.68        540.10        18.18 o
  -4  -8  10       1192.23       1218.70        40.58 o
  -3  -8  10       1539.02       1563.89        76.48 o
  -2  -8  10         65.98         81.16         8.85 o
  -1  -8  10        490.39        507.26        12.40 o
   0  -8  10        179.39        193.99         9.13 o
   1  -8  10        292.98        336.85        12.11 o
   2  -8  10         46.58         53.97         8.40 o
   3  -8  10         91.68         92.34         9.16 o
   4  -8  10         97.49         94.95         9.48 o
   5  -8  10        427.86        428.05        22.58 o
   6  -8  10        366.61        322.02        16.44 o
   7  -8  10          0.35         19.32        22.27 o
   8  -8  10         25.22         16.90        16.34 o
   9  -8  10         13.50         10.41        24.36 o
 -10  -7  10        369.92        370.16        42.57 o
  -9  -7  10        362.62        380.79        14.77 o
  -8  -7  10        440.91        436.81        36.80 o
  -7  -7  10        977.08        954.04        65.74 o
  -6  -7  10        391.49        392.79        18.91 o
  -5  -7  10        256.38        309.29        34.17 o
  -4  -7  10        261.72        229.90         8.52 o
  -3  -7  10        379.87        406.15        27.30 o
  -2  -7  10        150.79        150.31        25.60 o
  -1  -7  10          8.42         27.60         7.90 o
   0  -7  10        255.95        281.36        16.57 o
   1  -7  10        241.26        282.76         9.85 o
   2  -7  10        758.14        748.37        33.92 o
   3  -7  10        158.42        159.85        12.06 o
   4  -7  10         64.29         67.48         9.08 o
   5  -7  10         11.45          9.22        11.96 o
   6  -7  10          3.71         12.87        20.92 o
   7  -7  10        163.71        183.25        22.79 o
   8  -7  10         79.95         66.33        16.34 o
   9  -7  10        139.62        123.68        17.54 o
 -10  -6  10        146.60        167.67        35.06 o
  -9  -6  10        213.69        235.44        17.73 o
  -8  -6  10          4.30          7.53         9.18 o
  -7  -6  10          8.69         22.33         8.78 o
  -6  -6  10          0.76         10.36         8.55 o
  -5  -6  10         79.99         75.71         7.86 o
  -4  -6  10        126.33        120.66        22.02 o
  -3  -6  10        332.39        336.70         9.25 o
  -2  -6  10        859.19        888.89        44.46 o
  -1  -6  10        771.72        809.82        10.90 o
   0  -6  10          1.03         18.25        11.02 o
   1  -6  10         86.17         82.95        18.48 o
   2  -6  10        273.84        248.76         9.03 o
   3  -6  10        731.61        821.27        11.18 o
   4  -6  10        903.59        929.00        11.14 o
   5  -6  10        819.69        803.81        31.85 o
   6  -6  10       1297.25       1168.50        19.94 o
   7  -6  10       1091.25       1053.73        19.75 o
   8  -6  10        713.00        619.58        18.40 o
   9  -6  10        452.93        421.15        18.77 o
 -11  -5  10          2.60          9.50        12.03 o
 -10  -5  10          1.08         31.43        15.69 o
  -9  -5  10         48.49         66.77        12.54 o
  -8  -5  10         85.50         78.66         8.59 o
  -7  -5  10        105.24        112.64         9.86 o
  -6  -5  10        193.29        209.43        10.11 o
  -5  -5  10        292.03        303.10        11.27 o
  -4  -5  10        305.24        271.67        12.66 o
  -3  -5  10         15.28         23.64         8.27 o
  -2  -5  10          8.86          8.54         8.91 o
  -1  -5  10       1265.20       1361.83        40.19 o
   0  -5  10        649.94        650.16        11.46 o
   1  -5  10        601.51        655.78        34.72 o
   2  -5  10       2123.34       2205.90        73.08 o
   3  -5  10       3045.43       3259.64        32.90 o
   4  -5  10       3390.78       3379.68       130.86 o
   5  -5  10        385.56        370.79        15.16 o
   6  -5  10        899.27        862.61        18.77 o
   7  -5  10       1222.16       1127.30        25.77 o
   8  -5  10        247.68        279.53        23.56 o
   9  -5  10         91.91         88.41        17.63 o
 -11  -4  10        195.07        205.09        14.54 o
 -10  -4  10        168.21        154.72        14.41 o
  -9  -4  10         39.16         35.64        18.03 o
  -8  -4  10       1072.59       1039.42        29.94 o
  -7  -4  10       1234.89       1214.82        13.39 o
  -6  -4  10        506.98        506.32        11.33 o
  -5  -4  10       1337.15       1307.89        77.31 o
  -4  -4  10       3591.47       3506.86        21.07 o
  -3  -4  10       4726.40       4680.06        22.27 o
  -2  -4  10       2022.73       2141.12        59.30 o
  -1  -4  10       3033.99       3172.54        34.47 o
   0  -4  10       2853.61       2879.92       112.43 o
   1  -4  10       1762.46       1763.82        66.88 o
   2  -4  10       1975.58       2065.11        23.65 o
   3  -4  10       2773.74       2718.93        65.15 o
   4  -4  10        604.88        618.01        18.55 o
   5  -4  10         54.56         60.89        14.17 o
   6  -4  10        351.70        346.56        19.10 o
   7  -4  10        952.07        863.19        24.91 o
   8  -4  10        617.60        622.62        24.95 o
   9  -4  10         99.39         81.99        17.60 o
 -11  -3  10        544.37        520.50        15.14 o
 -10  -3  10        184.98        201.29        12.81 o
  -9  -3  10        417.01        420.81        11.58 o
  -8  -3  10       1738.73       1753.82        21.14 o
  -7  -3  10       1668.45       1623.39        39.51 o
  -6  -3  10        543.76        545.21        17.77 o
  -5  -3  10       1520.04       1507.42        15.49 o
  -4  -3  10        518.60        473.75        11.38 o
  -3  -3  10       1252.79       1299.96        27.57 o
  -2  -3  10       1347.75       1401.22        81.12 o
  -1  -3  10       1981.49       1949.67        98.76 o
   0  -3  10       1492.94       1463.82        54.76 o
   1  -3  10        498.46        482.02         8.56 o
   2  -3  10       1473.75       1474.69       100.55 o
   3  -3  10       2029.07       2025.11        79.58 o
   4  -3  10       1144.27       1150.89        21.27 o
   5  -3  10        291.19        300.93        12.68 o
   6  -3  10        531.01        536.05        37.27 o
   7  -3  10        244.41        254.59        18.59 o
   8  -3  10        497.04        430.74        24.15 o
   9  -3  10         26.41         51.21        17.57 o
 -12  -2  10        514.68        477.68        13.82 o
 -11  -2  10        342.15        316.87        17.39 o
 -10  -2  10         72.62         69.93        15.66 o
  -9  -2  10        606.58        611.06        21.49 o
  -8  -2  10        791.13        755.07        14.08 o
  -7  -2  10       1746.01       1785.02        33.16 o
  -6  -2  10        243.24        237.76        14.65 o
  -5  -2  10        579.30        568.31        14.99 o
  -4  -2  10       4348.93       4270.76       234.81 o
  -3  -2  10       1742.95       1795.03        23.08 o
  -2  -2  10       1560.11       1566.12        72.45 o
  -1  -2  10        709.57        729.01        25.78 o
   0  -2  10        744.55        781.59        41.93 o
   1  -2  10        530.04        525.65        29.85 o
   2  -2  10         18.20         16.84         9.93 o
   3  -2  10          2.48        -11.68         9.88 o
   4  -2  10         19.73         15.57        11.55 o
   5  -2  10        189.69        214.06        14.92 o
   6  -2  10         45.17         49.49        12.85 o
   7  -2  10         39.05         43.75        12.30 o
   8  -2  10          0.54         10.69        13.63 o
   9  -2  10         46.22         90.17        25.28 o
 -12  -1  10        323.65        305.73        18.48 o
 -11  -1  10        435.63        419.10        21.03 o
 -10  -1  10         73.03         89.36        19.28 o
  -9  -1  10        347.88        335.37        11.44 o
  -8  -1  10       1109.84       1119.87        30.17 o
  -7  -1  10       2437.19       2413.12        61.36 o
  -6  -1  10        763.90        784.07        54.90 o
  -5  -1  10          5.70         19.27        11.23 o
  -4  -1  10        139.35        176.88        17.84 o
  -3  -1  10         82.82         99.25        10.36 o
  -2  -1  10         93.89        147.23         7.40 o
  -1  -1  10        469.78        460.65        36.05 o
   0  -1  10         21.45         20.15         8.61 o
   1  -1  10          0.18         18.75        11.16 o
   2  -1  10        660.34        647.73        13.49 o
   3  -1  10          2.80        -10.94        11.62 o
   4  -1  10          0.31          4.20        14.27 o
   5  -1  10        128.33        130.68        14.67 o
   6  -1  10         82.70         87.79        12.39 o
   7  -1  10        146.89        149.44        13.09 o
   8  -1  10        134.57        147.38        18.62 o
 -12   0  10         48.36         48.97        12.30 o
 -11   0  10         41.12         52.81        11.28 o
 -10   0  10          9.30          8.76        10.64 o
  -9   0  10         60.68         56.35        10.48 o
  -8   0  10         77.82         69.26        10.20 o
  -7   0  10         85.94         82.58        16.97 o
  -6   0  10         84.66         84.77         9.81 o
  -5   0  10        191.34        185.88        31.20 o
  -4   0  10        439.91        382.46        10.48 o
  -3   0  10        669.22        696.05        23.49 o
  -2   0  10        143.58        139.51         9.94 o
  -1   0  10        138.98        171.90        26.21 o
   0   0  10        514.25        509.86        16.75 o
   1   0  10        514.91        589.92        12.57 o
   2   0  10       1201.42       1151.01        11.18 o
   3   0  10       1335.21       1214.70        19.75 o
   4   0  10       1163.90       1181.96        79.95 o
   5   0  10        846.78        798.66        63.15 o
   6   0  10        582.16        580.60        70.06 o
   7   0  10        507.57        488.56        21.67 o
   8   0  10        559.18        531.76        61.86 o
 -12   1  10         36.00         38.74        15.73 o
 -11   1  10          3.27          1.87        15.79 o
 -10   1  10         59.12         52.89        10.64 o
  -9   1  10          3.35          3.14        12.81 o
  -8   1  10         91.20         97.08        11.40 o
  -7   1  10        378.27        385.94        14.70 o
  -6   1  10        763.98        754.86        13.84 o
  -5   1  10        104.30         98.91         8.80 o
  -4   1  10        309.86        307.44         8.88 o
  -3   1  10       1344.22       1371.91        33.37 o
  -2   1  10        101.05         95.29         8.08 o
  -1   1  10       1508.53       1540.03       105.96 o
   0   1  10       2100.91       2202.10        53.21 o
   1   1  10       1754.17       1749.61        65.10 o
   2   1  10       1321.51       1324.27        39.74 o
   3   1  10        948.49        927.63        66.74 o
   4   1  10       1006.25       1062.85        78.51 o
   5   1  10        570.92        600.09        31.64 o
   6   1  10       1059.28       1035.81        78.03 o
   7   1  10        735.92        789.83        55.21 o
   8   1  10        240.10        212.92        21.23 o
 -12   2  10         83.35         82.34        13.64 o
 -11   2  10        151.85        162.03        13.44 o
 -10   2  10        284.70        298.71        13.09 o
  -9   2  10        970.01        957.21        14.48 o
  -8   2  10       1433.73       1467.65        48.37 o
  -7   2  10        867.11        844.02        10.93 o
  -6   2  10       1163.28       1127.44        35.08 o
  -5   2  10        598.83        625.89        26.96 o
  -4   2  10       1172.21       1243.64        29.76 o
  -3   2  10       2352.25       2256.06       109.02 o
  -2   2  10       1129.49       1077.03        41.68 o
  -1   2  10       2983.76       3074.14       106.07 o
   0   2  10       2540.79       2528.63        62.36 o
   1   2  10        880.24        865.64        15.27 o
   2   2  10       1823.11       1853.34        74.69 o
   3   2  10       1605.60       1619.56        98.38 o
   4   2  10       1120.48       1187.43       119.03 o
   5   2  10         91.98        101.36        11.02 o
   6   2  10        564.68        583.88        35.68 o
   7   2  10        235.98        214.54        12.27 o
 -12   3  10        277.00        266.16        31.67 o
 -11   3  10        811.34        836.05        15.61 o
 -10   3  10        285.44        305.69        11.15 o
  -9   3  10        645.98        684.86        21.61 o
  -8   3  10       1534.69       1546.78        67.28 o
  -7   3  10        420.84        431.50        10.71 o
  -6   3  10       1324.96       1323.56       114.04 o
  -5   3  10       1716.61       1599.61       100.26 o
  -4   3  10       2395.23       2507.97        72.32 o
  -3   3  10       2506.31       2476.03       178.62 o
  -2   3  10        829.97        765.00        23.22 o
  -1   3  10       1098.06       1067.74        36.79 o
   0   3  10       3298.02       3450.51       127.58 o
   1   3  10        210.63        219.25         8.81 o
   2   3  10        266.72        276.53        33.53 o
   3   3  10        116.86        119.68         9.48 o
   4   3  10        203.34        222.47        28.99 o
   5   3  10         97.94        105.06        18.35 o
   6   3  10         70.92         73.49        13.51 o
   7   3  10         24.72         28.05        12.31 o
 -12   4  10        516.06        541.83        17.76 o
 -11   4  10        812.91        824.24        25.27 o
 -10   4  10        646.68        634.15        28.35 o
  -9   4  10       1008.23       1093.52        22.85 o
  -8   4  10        999.03       1057.11        64.33 o
  -7   4  10        215.42        222.10        15.27 o
  -6   4  10        141.41        130.57        12.19 o
  -5   4  10        190.16        195.75        19.38 o
  -4   4  10        483.67        497.55        45.13 o
  -3   4  10         20.26         27.96        10.26 o
  -2   4  10          1.98          9.65         8.80 o
  -1   4  10        227.30        234.19        12.30 o
   0   4  10         80.28         89.79         9.15 o
   1   4  10        200.01        206.11        22.83 o
   2   4  10        117.08        114.28        10.52 o
   3   4  10          3.19         -4.57         9.18 o
   4   4  10          0.64         14.52        10.72 o
   5   4  10         22.58         28.70        10.15 o
   6   4  10         88.35        101.65        10.95 o
 -12   5  10        278.25        286.07        12.57 o
 -11   5  10        247.74        285.28        13.08 o
 -10   5  10          1.09          9.60         9.73 o
  -9   5  10         92.23        113.90        10.55 o
  -8   5  10         95.16        128.15         8.59 o
  -7   5  10         47.74         46.78        14.29 o
  -6   5  10         34.67         42.82        11.39 o
  -5   5  10         19.01          8.93        11.33 o
  -4   5  10        141.88        152.63        12.74 o
  -3   5  10         19.76          6.97         9.68 o
  -2   5  10        994.73       1046.15        43.88 o
  -1   5  10         50.20         56.05         8.70 o
   0   5  10        346.43        324.00        34.06 o
   1   5  10         10.88         14.06         8.23 o
   2   5  10        309.76        302.98        21.99 o
   3   5  10         34.21         37.01        10.43 o
   4   5  10        230.52        253.63        24.94 o
   5   5  10        336.36        354.05        20.50 o
   6   5  10        296.03        310.10        11.62 o
 -12   6  10         12.15         23.49        10.66 o
 -11   6  10          0.96         -1.92        10.07 o
 -10   6  10         76.32         74.91        12.45 o
  -9   6  10         56.18         72.12         8.73 o
  -8   6  10          0.95          8.20        14.63 o
  -7   6  10        129.13        133.78        10.85 o
  -6   6  10        229.76        240.19        14.73 o
  -5   6  10        171.79        183.03         8.67 o
  -4   6  10          0.96         19.55         9.86 o
  -3   6  10        375.04        387.03        10.30 o
  -2   6  10        552.42        528.36         8.79 o
  -1   6  10       1250.63       1279.67        28.82 o
   0   6  10       1756.01       1810.47        14.25 o
   1   6  10       2125.98       2067.85        69.52 o
   2   6  10        716.24        754.53        55.63 o
   3   6  10        503.20        499.09        41.39 o
   4   6  10       1078.12       1066.45        41.35 o
   5   6  10        346.65        354.52        10.66 o
 -12   7  10         29.41         34.42        10.71 o
 -11   7  10        163.43        185.81        13.01 o
 -10   7  10        305.50        291.79        16.74 o
  -9   7  10        266.95        263.17        13.76 o
  -8   7  10        172.04        222.00        23.90 o
  -7   7  10        327.82        314.80        15.78 o
  -6   7  10        491.96        489.92        19.89 o
  -5   7  10        828.36        843.82        58.14 o
  -4   7  10        724.85        710.22        25.80 o
  -3   7  10       1007.35        942.25        23.55 o
  -2   7  10        530.10        540.20        25.12 o
  -1   7  10        411.33        437.22        19.70 o
   0   7  10       1214.83       1214.25        63.40 o
   1   7  10       1048.34       1069.42        70.68 o
   2   7  10         73.21         87.59        12.67 o
   3   7  10         46.32         42.57        10.05 o
   4   7  10        386.50        374.91        30.17 o
   5   7  10        206.90        248.19        14.89 o
 -12   8  10        210.25        203.17        11.70 o
 -11   8  10        901.62        896.28        54.07 o
 -10   8  10        703.23        686.71        50.69 o
  -9   8  10        848.48        822.95        55.34 o
  -8   8  10        436.67        433.70        16.44 o
  -7   8  10        509.91        502.78        13.96 o
  -6   8  10       1312.80       1161.88        83.42 o
  -5   8  10        434.46        445.96        11.44 o
  -4   8  10        950.03        914.62        25.32 o
  -3   8  10        915.97        900.77        35.88 o
  -2   8  10       1125.39       1047.97        42.09 o
  -1   8  10       1073.08       1058.87        62.12 o
   0   8  10         95.92         98.27         9.71 o
   1   8  10        328.22        330.58        13.24 o
   2   8  10        245.98        240.65        12.86 o
   3   8  10        223.41        246.33        15.72 o
   4   8  10        490.42        466.31        24.21 o
 -11   9  10        445.28        428.64        21.92 o
 -10   9  10        571.63        589.11        55.60 o
  -9   9  10        521.38        510.88        44.84 o
  -8   9  10        313.56        297.31        37.06 o
  -7   9  10        469.70        481.63        75.50 o
  -6   9  10       1383.60       1297.25       128.26 o
  -5   9  10        714.86        715.75        41.81 o
  -4   9  10        544.18        543.09        24.64 o
  -3   9  10        133.04        152.66        11.91 o
  -2   9  10        295.02        304.89        31.06 o
  -1   9  10        313.89        314.85        26.77 o
   0   9  10        199.35        224.50        18.77 o
   1   9  10        154.50        147.63        10.36 o
   2   9  10         21.19         19.93         9.44 o
   3   9  10         51.57         48.33        16.02 o
 -11  10  10        612.17        627.99        58.87 o
 -10  10  10        404.65        399.92        33.41 o
  -9  10  10         51.31         52.19        13.18 o
  -8  10  10        385.49        315.48        70.12 o
  -7  10  10        222.89        221.44        40.38 o
  -6  10  10         91.69        107.17        20.05 o
  -5  10  10         14.98         21.67         7.81 o
  -4  10  10         54.67         68.46        10.75 o
  -3  10  10         15.13          3.80         9.28 o
  -2  10  10         17.65         24.81        10.68 o
  -1  10  10          2.89         20.32        10.67 o
   0  10  10          7.30         15.24        12.92 o
   1  10  10         22.07         23.69        13.35 o
   2  10  10         17.91         24.48        10.80 o
 -10  11  10        122.79        113.99        23.96 o
  -9  11  10          0.07          3.42        17.20 o
  -8  11  10         17.71          7.15        16.23 o
  -7  11  10         81.49         83.43        17.07 o
  -6  11  10         46.88         50.80        10.85 o
  -5  11  10          8.92          4.89        10.66 o
  -4  11  10          3.81         10.04        12.32 o
  -3  11  10        276.87        297.01        28.15 o
  -2  11  10          3.79          9.92         9.79 o
  -1  11  10         12.04         18.05        11.09 o
   0  11  10        127.75        126.45        13.86 o
   1  11  10        148.91        154.20        12.34 o
 -10  12  10         29.30         28.47        14.59 o
  -9  12  10        214.32        212.90        33.26 o
  -8  12  10        468.67        459.76        48.28 o
  -7  12  10        440.46        387.61        27.56 o
  -6  12  10        295.27        290.65        32.10 o
  -5  12  10        254.71        280.88        12.13 o
  -4  12  10        177.35        172.76        10.45 o
  -3  12  10        415.40        399.86        10.46 o
  -2  12  10        359.53        374.66        30.37 o
  -1  12  10        536.01        553.31        37.65 o
   0  12  10        256.40        287.05        14.57 o
  -8  13  10         78.74         77.79        21.97 o
  -7  13  10         22.68         21.72        17.17 o
  -6  13  10          4.89         33.75        16.58 o
  -5  13  10        333.95        376.20        17.28 o
  -4  13  10        194.79        225.76        12.28 o
  -3  13  10        216.42        222.21        11.32 o
  -2  13  10        637.44        652.93        20.56 o
  -1 -16  11        433.05        399.92        15.54 o
   0 -16  11         73.88         75.37        12.44 o
   1 -16  11        553.63        566.29        31.64 o
   2 -16  11        973.18        954.53        69.27 o
   3 -16  11        143.19        139.26        11.51 o
   4 -16  11        161.71        144.37        17.93 o
   5 -16  11        929.19        994.29        54.51 o
  -3 -15  11        259.08        254.34        16.34 o
  -2 -15  11        301.73        313.48        25.94 o
  -1 -15  11        610.87        616.13        44.33 o
   0 -15  11        443.86        461.35        43.44 o
   1 -15  11        328.99        331.24        34.33 o
   2 -15  11        327.17        322.91        21.67 o
   3 -15  11        568.67        588.66        47.00 o
   4 -15  11        343.68        351.35        18.21 o
   5 -15  11        305.69        335.18        17.75 o
   6 -15  11        760.54        812.69        21.72 o
  -4 -14  11        799.91        812.47        58.32 o
  -3 -14  11        854.32        856.44        78.36 o
  -2 -14  11        181.89        186.88        12.55 o
  -1 -14  11        637.07        639.88        34.45 o
   0 -14  11        832.84        879.08        54.01 o
   1 -14  11        603.38        625.69        26.37 o
   2 -14  11        778.69        783.69        55.37 o
   3 -14  11        778.40        822.93        28.39 o
   4 -14  11        289.93        334.47        17.18 o
   5 -14  11        109.25        117.21        17.06 o
   6 -14  11        325.43        359.00        19.11 o
   7 -14  11         54.98         55.64        17.97 o
  -5 -13  11        215.79        228.71        20.87 o
  -4 -13  11        237.43        249.36        16.74 o
  -3 -13  11        485.94        478.25        57.48 o
  -2 -13  11        391.05        379.82        21.19 o
  -1 -13  11         56.93         72.59        15.18 o
   0 -13  11         52.38         44.32        11.12 o
   1 -13  11         61.83         50.19        10.03 o
   2 -13  11        150.74        172.41        31.38 o
   3 -13  11         17.58         26.02         8.88 o
   4 -13  11          2.09          3.04        10.89 o
   5 -13  11          7.35         16.58        16.20 o
   6 -13  11          4.98         -0.75        18.93 o
   7 -13  11         36.90         24.67        24.61 o
  -6 -12  11        128.93        147.82        22.51 o
  -5 -12  11        114.30        127.70        12.85 o
  -4 -12  11         24.68         25.92        10.99 o
  -3 -12  11        121.18        136.36         9.74 o
  -2 -12  11        106.28        124.75        15.82 o
  -1 -12  11         14.20         19.25         8.44 o
   0 -12  11        110.04        121.71        19.67 o
   1 -12  11          0.03         -4.58         8.36 o
   2 -12  11          0.40          3.23         9.32 o
   3 -12  11         80.90         75.31         8.22 o
   4 -12  11        363.73        370.84        12.10 o
   5 -12  11         82.30         86.84        10.29 o
   6 -12  11        152.46        179.29        23.96 o
   7 -12  11        146.07        178.33        24.85 o
   8 -12  11        191.51        210.19        18.86 o
  -7 -11  11         82.04         85.19        10.76 o
  -6 -11  11          4.46         -2.44        10.28 o
  -5 -11  11         10.38         18.32        10.98 o
  -4 -11  11          1.41         11.24        12.19 o
  -3 -11  11         54.96         54.85        10.49 o
  -2 -11  11         12.65         25.38        10.02 o
  -1 -11  11        586.59        585.66        14.67 o
   0 -11  11        453.33        497.74        26.54 o
   1 -11  11        332.36        309.28         8.81 o
   2 -11  11        749.91        786.77        15.29 o
   3 -11  11        811.81        828.88        12.43 o
   4 -11  11        467.63        444.65        13.66 o
   5 -11  11        419.53        442.98        12.98 o
   6 -11  11        685.06        728.05        25.68 o
   7 -11  11        153.10        187.61        24.09 o
   8 -11  11        494.19        494.14        26.97 o
  -8 -10  11         51.42         41.45         9.93 o
  -7 -10  11        150.61        150.38        10.42 o
  -6 -10  11        211.03        209.67        10.20 o
  -5 -10  11        399.11        389.90        10.45 o
  -4 -10  11       1123.24       1178.81        73.23 o
  -3 -10  11       1405.22       1372.97        53.08 o
  -2 -10  11       1416.58       1444.08        57.29 o
  -1 -10  11       1967.78       1979.96        51.31 o
   0 -10  11        511.46        578.45        30.94 o
   1 -10  11        256.42        284.91        14.00 o
   2 -10  11       1355.33       1419.99        61.47 o
   3 -10  11       1572.55       1543.87        19.94 o
   4 -10  11       1123.21       1165.71        15.42 o
   5 -10  11        664.47        671.82        39.39 o
   6 -10  11        897.39        872.01        19.69 o
   7 -10  11        633.28        645.11        25.04 o
   8 -10  11        539.83        550.15        26.27 o
  -8  -9  11        388.32        431.44        12.66 o
  -7  -9  11        498.28        474.70        28.68 o
  -6  -9  11       1276.23       1269.97       116.81 o
  -5  -9  11        989.25        984.52        45.10 o
  -4  -9  11        170.15        184.96        10.29 o
  -3  -9  11        142.97        162.08        12.09 o
  -2  -9  11        586.80        601.96        19.49 o
  -1  -9  11        285.71        324.26        19.33 o
   0  -9  11        179.88        162.10         8.56 o
   1  -9  11        870.18        875.54        29.08 o
   2  -9  11        587.32        574.52        16.70 o
   3  -9  11        868.23        891.25        26.71 o
   4  -9  11       1439.54       1498.16        14.73 o
   5  -9  11        436.25        462.33        13.63 o
   6  -9  11        807.22        784.06        25.25 o
   7  -9  11        312.41        281.34        17.27 o
   8  -9  11        151.94        118.18        18.00 o
  -9  -8  11        687.27        731.21        65.44 o
  -8  -8  11        313.76        317.92        27.12 o
  -7  -8  11        526.42        580.44        31.85 o
  -6  -8  11        812.91        763.97        47.41 o
  -5  -8  11        586.83        619.00        62.87 o
  -4  -8  11        339.97        335.06        10.67 o
  -3  -8  11        447.45        473.82        19.60 o
  -2  -8  11       1554.35       1495.61        99.78 o
  -1  -8  11        588.93        588.39        23.50 o
   0  -8  11       2752.50       2816.50       132.18 o
   1  -8  11       3751.59       3858.61       175.56 o
   2  -8  11       1731.84       1704.99        56.30 o
   3  -8  11        934.60        960.22        28.07 o
   4  -8  11        862.95        870.20        44.69 o
   5  -8  11        121.76        106.99        12.22 o
   6  -8  11        250.08        225.71        16.47 o
   7  -8  11          0.48         12.07        16.01 o
   8  -8  11          0.72         11.89        24.15 o
   9  -8  11          0.85        -18.13        25.04 o
 -10  -7  11        182.75        178.79        10.54 o
  -9  -7  11        207.15        222.41         9.93 o
  -8  -7  11        218.16        222.78        10.07 o
  -7  -7  11        387.01        458.01        36.17 o
  -6  -7  11        228.63        235.72        31.54 o
  -5  -7  11         28.84         43.41        11.24 o
  -4  -7  11        294.90        328.05        23.05 o
  -3  -7  11        252.99        268.27        30.08 o
  -2  -7  11        407.70        482.16        50.48 o
  -1  -7  11        455.78        398.40        21.68 o
   0  -7  11       1124.66       1120.00        93.52 o
   1  -7  11         44.60         54.80         9.29 o
   2  -7  11         39.08         33.70         8.52 o
   3  -7  11       1017.12       1028.58        51.07 o
   4  -7  11        314.27        309.11         9.95 o
   5  -7  11          1.57          5.60        13.52 o
   6  -7  11         93.39         68.72        15.48 o
   7  -7  11        230.37        264.57        23.50 o
   8  -7  11        104.39        120.61        16.99 o
   9  -7  11         15.91         15.48        17.85 o
 -10  -6  11        180.70        207.78        14.46 o
  -9  -6  11        204.99        225.71        21.09 o
  -8  -6  11         11.12         20.32        15.30 o
  -7  -6  11          4.15         16.53         9.23 o
  -6  -6  11         16.02         31.48         8.65 o
  -5  -6  11        107.68        111.68         9.95 o
  -4  -6  11        355.29        329.01        28.63 o
  -3  -6  11         18.55         24.79         8.65 o
  -2  -6  11         91.93        122.85        12.71 o
  -1  -6  11        317.44        351.98         9.82 o
   0  -6  11        380.78        387.74        16.00 o
   1  -6  11         97.61        113.49         9.41 o
   2  -6  11         72.86         85.89         9.16 o
   3  -6  11       1144.56       1149.96        11.18 o
   4  -6  11        446.97        445.96        10.42 o
   5  -6  11         11.03          9.15        11.42 o
   6  -6  11        140.43        152.71        22.61 o
   7  -6  11        405.67        398.02        17.82 o
   8  -6  11        334.08        327.48        24.48 o
   9  -6  11        147.21        103.62        18.46 o
 -10  -5  11         32.65         42.66        11.57 o
  -9  -5  11          0.98        -11.61        14.04 o
  -8  -5  11         81.85         99.08        16.94 o
  -7  -5  11        295.77        264.96        10.91 o
  -6  -5  11        211.20        222.98        11.99 o
  -5  -5  11          0.46         11.52        11.35 o
  -4  -5  11        628.65        660.42        27.68 o
  -3  -5  11       1428.11       1356.21        13.94 o
  -2  -5  11          2.66         16.19         8.79 o
  -1  -5  11       1713.63       1715.02        49.94 o
   0  -5  11        841.24        888.65        18.08 o
   1  -5  11        788.73        758.58        20.14 o
   2  -5  11        659.13        693.43        18.03 o
   3  -5  11        878.87        862.74        17.65 o
   4  -5  11        568.76        571.92        14.13 o
   5  -5  11        188.82        197.06        13.49 o
   6  -5  11       1182.31       1121.86        19.75 o
   7  -5  11       1183.70       1097.47        26.51 o
   8  -5  11        444.61        451.11        25.62 o
 -11  -4  11        215.76        214.33        26.17 o
 -10  -4  11         47.13         47.84        13.07 o
  -9  -4  11        194.26        159.82        19.88 o
  -8  -4  11        954.46        878.91        13.18 o
  -7  -4  11       1135.77       1040.88        16.14 o
  -6  -4  11        416.14        388.18        27.89 o
  -5  -4  11        509.83        475.90        14.92 o
  -4  -4  11        944.64        898.19        17.40 o
  -3  -4  11       1787.44       1831.11        27.72 o
  -2  -4  11       1851.07       1854.38        83.46 o
  -1  -4  11       1951.35       2089.53        77.30 o
   0  -4  11        551.62        597.32        17.94 o
   1  -4  11       1079.07       1094.24        25.35 o
   2  -4  11       2133.93       2201.32        58.17 o
   3  -4  11       1994.12       2144.53        37.97 o
   4  -4  11       1402.54       1435.84        43.54 o
   5  -4  11        310.18        318.62        16.78 o
   6  -4  11       1086.17       1015.06        54.49 o
   7  -4  11       1442.47       1295.04        26.79 o
   8  -4  11        615.67        582.44        25.74 o
 -11  -3  11        545.82        544.42        15.50 o
 -10  -3  11         45.19         53.33        12.91 o
  -9  -3  11        569.86        573.24        14.07 o
  -8  -3  11       1205.79       1185.58        42.96 o
  -7  -3  11        312.97        343.90        41.46 o
  -6  -3  11        498.51        465.58        12.62 o
  -5  -3  11        968.33        998.27        14.17 o
  -4  -3  11       2019.05       2098.00        28.69 o
  -3  -3  11       1136.49       1135.64        16.76 o
  -2  -3  11        797.48        805.37        14.68 o
  -1  -3  11       1003.37       1024.93        25.89 o
   0  -3  11       1227.86       1277.42        43.29 o
   1  -3  11       1125.32       1137.14        44.70 o
   2  -3  11       1636.59       1637.86       147.95 o
   3  -3  11        471.31        493.55        10.26 o
   4  -3  11        420.99        458.06        52.40 o
   5  -3  11        341.90        343.35        34.93 o
   6  -3  11         82.51         77.74        11.93 o
   7  -3  11        307.59        295.47        22.32 o
   8  -3  11        300.14        243.40        17.79 o
 -11  -2  11        549.77        483.87        15.38 o
 -10  -2  11        540.85        492.98        12.73 o
  -9  -2  11       1415.17       1319.33        18.02 o
  -8  -2  11       2360.77       2301.66       131.45 o
  -7  -2  11       1697.75       1710.37        30.66 o
  -6  -2  11        744.29        697.00        39.66 o
  -5  -2  11        510.69        536.99        34.55 o
  -4  -2  11       2126.40       2345.49        57.69 o
  -3  -2  11       2070.11       2048.16        54.95 o
  -2  -2  11       1901.41       2010.28       102.48 o
  -1  -2  11        153.51        163.05         8.27 o
   0  -2  11        318.93        325.37        18.72 o
   1  -2  11        832.86        793.34        48.93 o
   2  -2  11        231.63        231.67        12.22 o
   3  -2  11        124.52         98.41         9.11 o
   4  -2  11         50.16         52.37        14.39 o
   5  -2  11        120.63        122.21        15.04 o
   6  -2  11          8.71         15.81        12.58 o
   7  -2  11         11.28          7.81        13.08 o
   8  -2  11         51.35         53.68        14.22 o
 -12  -1  11        230.72        230.38        13.03 o
 -11  -1  11        254.80        245.59        17.54 o
 -10  -1  11        206.00        199.79        13.08 o
  -9  -1  11        194.11        192.42        11.05 o
  -8  -1  11          7.32         18.95        10.27 o
  -7  -1  11        151.95        178.66        18.06 o
  -6  -1  11        212.57        252.86        14.08 o
  -5  -1  11         83.26         84.57        10.17 o
  -4  -1  11         53.09         55.81         9.94 o
  -3  -1  11        135.39        164.19        25.20 o
  -2  -1  11         12.61         32.65         8.71 o
  -1  -1  11          4.12         19.57         8.89 o
   0  -1  11        447.06        396.80        36.42 o
   1  -1  11        126.26        137.38        10.29 o
   2  -1  11        100.73        119.06        13.36 o
   3  -1  11         19.23         28.61        11.49 o
   4  -1  11          0.18         12.64        14.36 o
   5  -1  11          0.22         12.92        14.77 o
   6  -1  11        187.56        191.77        13.18 o
   7  -1  11        246.75        248.09        15.07 o
   8  -1  11        160.68        165.90        18.20 o
 -12   0  11         64.52         82.54        14.09 o
 -11   0  11        145.60        139.10        13.50 o
 -10   0  11        153.43        139.98        18.42 o
  -9   0  11        157.21        154.17        12.20 o
  -8   0  11         53.61         51.07         9.97 o
  -7   0  11        149.31        179.58        10.55 o
  -6   0  11        396.09        389.85        42.58 o
  -5   0  11         25.84         31.67        11.18 o
  -4   0  11        346.14        393.08        27.59 o
  -3   0  11         38.42         38.53        10.00 o
  -2   0  11        153.02        175.84        11.44 o
  -1   0  11        231.41        246.08         9.88 o
   0   0  11        311.06        309.87        17.85 o
   1   0  11       1065.74       1055.46        24.99 o
   2   0  11        329.84        316.89        10.54 o
   3   0  11       1086.81        986.23        18.59 o
   4   0  11        760.26        690.36        48.34 o
   5   0  11        159.90        144.15        15.70 o
   6   0  11        655.19        583.07        48.88 o
   7   0  11        519.54        472.24        62.49 o
 -12   1  11          0.07         16.96        17.23 o
 -11   1  11          1.12          4.37        11.18 o
 -10   1  11          0.23         19.87        12.58 o
  -9   1  11        329.52        317.85        13.15 o
  -8   1  11        116.13         95.18        42.76 o
  -7   1  11        734.00        749.68        15.22 o
  -6   1  11         35.51         30.73         8.65 o
  -5   1  11        159.22        155.70         8.58 o
  -4   1  11       4146.46       4196.13       144.03 o
  -3   1  11       3624.08       3881.49       130.53 o
  -2   1  11        127.62        163.42        12.92 o
  -1   1  11       1332.55       1284.99        66.21 o
   0   1  11       1993.65       1969.19        71.04 o
   1   1  11       1478.76       1435.32        14.97 o
   2   1  11        495.88        480.74        15.45 o
   3   1  11        626.66        631.83        51.06 o
   4   1  11        728.18        714.17        18.28 o
   5   1  11         27.05         33.83        15.37 o
   6   1  11        581.41        573.01        15.46 o
   7   1  11        608.23        596.68        28.82 o
 -12   2  11         99.33        107.16        12.24 o
 -11   2  11        409.40        407.54        13.68 o
 -10   2  11         61.14         85.54         9.65 o
  -9   2  11        354.21        388.19        12.59 o
  -8   2  11       1785.00       1843.44        53.33 o
  -7   2  11       2489.44       2685.78        93.51 o
  -6   2  11        306.49        290.10        25.68 o
  -5   2  11        883.71        876.88        59.94 o
  -4   2  11       2784.73       2766.96       101.55 o
  -3   2  11        371.91        399.47         9.36 o
  -2   2  11       1242.11       1173.02        65.42 o
  -1   2  11       1362.71       1416.50        13.24 o
   0   2  11        649.39        633.46        20.75 o
   1   2  11       1458.87       1466.46        47.51 o
   2   2  11        784.14        750.83        52.06 o
   3   2  11        871.94        848.66        44.60 o
   4   2  11        728.11        736.94        51.30 o
   5   2  11        421.79        444.80        57.79 o
   6   2  11        822.68        795.64        76.12 o
   7   2  11        346.79        365.14        14.58 o
 -12   3  11        440.03        443.80        17.37 o
 -11   3  11        754.13        793.94        34.84 o
 -10   3  11        211.60        206.25        11.08 o
  -9   3  11       1038.96       1136.45        32.67 o
  -8   3  11       1052.93       1081.41        57.41 o
  -7   3  11         71.25         76.83        11.87 o
  -6   3  11        137.50        147.51        12.06 o
  -5   3  11        752.77        809.25        42.58 o
  -4   3  11       1240.99       1187.34        57.74 o
  -3   3  11        413.51        403.69        17.02 o
  -2   3  11        726.65        695.54        56.85 o
  -1   3  11       1944.88       1829.95        83.43 o
   0   3  11       1281.35       1238.07        45.06 o
   1   3  11        899.94        889.39        60.92 o
   2   3  11        284.28        317.70        23.96 o
   3   3  11        117.36        118.27         9.57 o
   4   3  11         39.19         41.47        11.02 o
   5   3  11        207.49        247.32        12.12 o
   6   3  11         73.62         72.32        17.40 o
 -12   4  11        331.33        343.20        26.26 o
 -11   4  11        310.07        311.86        13.99 o
 -10   4  11        204.04        213.16        12.32 o
  -9   4  11        562.45        594.71        22.89 o
  -8   4  11        519.79        571.23        33.27 o
  -7   4  11        644.41        617.46        72.19 o
  -6   4  11        470.24        436.35        47.74 o
  -5   4  11        591.51        550.98        18.38 o
  -4   4  11       3702.20       3568.42       220.58 o
  -3   4  11       2225.77       2060.97       117.42 o
  -2   4  11        373.08        380.68        14.34 o
  -1   4  11        167.19        175.03         8.56 o
   0   4  11        484.87        482.67        32.99 o
   1   4  11        168.71        168.16        16.74 o
   2   4  11        214.69        266.06        20.79 o
   3   4  11         15.32         18.68         9.69 o
   4   4  11         54.64         56.08        16.93 o
   5   4  11          4.00          1.62        10.53 o
   6   4  11         62.07         57.96        14.88 o
 -12   5  11         86.69        104.76        14.14 o
 -11   5  11         74.15         77.32        10.97 o
 -10   5  11        159.07        167.54        21.11 o
  -9   5  11         19.17         13.04        10.61 o
  -8   5  11         31.10         40.90         8.34 o
  -7   5  11        264.49        249.28        19.58 o
  -6   5  11         99.59         99.62        15.85 o
  -5   5  11        330.24        325.17        21.96 o
  -4   5  11        709.75        668.99        74.54 o
  -3   5  11          7.49         20.17         8.95 o
  -2   5  11        265.32        283.12        10.07 o
  -1   5  11        727.62        708.26        18.16 o
   0   5  11        109.27        127.68        13.15 o
   1   5  11         13.93         12.10         9.37 o
   2   5  11        513.13        492.65        10.27 o
   3   5  11        113.70        102.87        11.28 o
   4   5  11        165.05        181.42        10.91 o
   5   5  11         92.51         88.68        10.97 o
 -12   6  11         27.57         41.34        14.59 o
 -11   6  11          3.20         -0.88        10.51 o
 -10   6  11         33.74         45.73        11.19 o
  -9   6  11        213.18        234.40        24.11 o
  -8   6  11        102.47        120.87        12.83 o
  -7   6  11          0.18          9.24        11.85 o
  -6   6  11         38.80         34.18        11.47 o
  -5   6  11         76.77         68.61         8.52 o
  -4   6  11        260.54        295.62        11.04 o
  -3   6  11        914.34        869.16        41.79 o
  -2   6  11        557.22        577.40        21.08 o
  -1   6  11        410.77        411.59        20.94 o
   0   6  11       1090.77       1109.70        73.44 o
   1   6  11        120.00        125.09         8.92 o
   2   6  11          0.89          8.49         9.00 o
   3   6  11        122.13        144.94        12.83 o
   4   6  11        435.66        455.94        21.59 o
   5   6  11        211.59        201.11        14.87 o
 -12   7  11        144.04        140.70        11.51 o
 -11   7  11        222.47        240.32        14.06 o
 -10   7  11        136.63        131.07         9.61 o
  -9   7  11        304.83        312.48        12.26 o
  -8   7  11        392.81        394.22        18.26 o
  -7   7  11        285.10        250.70        27.11 o
[truncated: 110,259 more chars]
